# Supplementary material for: Wisdom of the CROUD: Development and validation of a patient-level prediction model for opioid use disorder using population-level claims data
Source: PLoS One. 2020 Feb 13;15(2):e0228632. doi: 10.1371/journal.pone.0228632 (PMC7017997; doi:10.1371/journal.pone.0228632)
Supplement: S1 File — (CSV) [file pone.0228632.s001.csv]

conceptId	covariateName	covariateValue
0	age group: 15-19	1.14610889474527
0	age group: 20-24	1.34171943457821
8507	gender = MALE	0.348695229081544
25297	condition_era during day -9999 through 0 days relative to index: Acute pharyngitis	0.166514228784864
75344	condition_era group during day -365 through 0 days relative to index: Intervertebral disc disorder	0.1973305697773
75354	condition_era group during day -9999 through 0 days relative to index: Osteochondropathy	0.196639422676491
77074	condition_era group during day -9999 through 0 days relative to index: Joint pain	-0.0966552726702279
77670	condition_era group during day -365 through 0 days relative to index: Chest pain	0.0408692443056168
78508	condition_era during day -9999 through 0 days relative to index: Arthralgia of the ankle and/or foot	-0.0697160386594874
78508	condition_era group during day -9999 through 0 days relative to index: Arthralgia of the ankle and/or foot	-0.020600918977416
80180	condition_era group during day -365 through 0 days relative to index: Osteoarthritis	0.613535387877451
134736	condition_era during day -9999 through 0 days relative to index: Backache	0.0312117095740576
138102	condition_era group during day -9999 through 0 days relative to index: Benign neoplasm of skin	0.0780641080149451
140641	condition_era during day -9999 through 0 days relative to index: Verruca vulgaris	-0.0484306407090103
194133	condition_era during day -365 through 0 days relative to index: Low back pain	0.216614311772353
200219	condition_era during day -9999 through 0 days relative to index: Abdominal pain	0.0269960562913625
201340	condition_era group during day -9999 through 0 days relative to index: Gastritis	0.00894844119206749
255848	condition_era group during day -365 through 0 days relative to index: Pneumonia	0.0206680799328058
257011	condition_era during day -9999 through 0 days relative to index: Acute upper respiratory infection	0.0239514731056998
312437	condition_era during day -9999 through 0 days relative to index: Dyspnea	0.186705173154154
312648	condition_era during day -9999 through 0 days relative to index: Benign essential hypertension	0.0205477614928388
312648	condition_era group during day -9999 through 0 days relative to index: Benign essential hypertension	0.0636083394924555
317009	condition_era group during day -9999 through 0 days relative to index: Asthma	-0.162585438990237
375527	condition_era group during day -9999 through 0 days relative to index: Headache disorder	-0.0278006056300687
378253	condition_era group during day -9999 through 0 days relative to index: Headache	-0.180840230252275
378444	condition_era group during day -9999 through 0 days relative to index: Hearing disorder	-0.0759599839617257
432545	condition_era group during day -9999 through 0 days relative to index: Bacterial infectious disease	0.055873687806776
432661	condition_era group during day -9999 through 0 days relative to index: Inflammatory disease of mucous membrane	0.00472275130368369
432867	condition_era during day -9999 through 0 days relative to index: Hyperlipidemia	-0.0542169511018589
433316	condition_era during day -9999 through 0 days relative to index: Dizziness and giddiness	-0.0729404408847256
433316	condition_era group during day -9999 through 0 days relative to index: Dizziness and giddiness	-0.0176539207355235
436677	condition_era group during day -9999 through 0 days relative to index: Adjustment disorder	0.0298018163873345
440069	condition_era group during day -9999 through 0 days relative to index: Drug dependence	1.26726075543659
440383	condition_era group during day -365 through 0 days relative to index: Depressive disorder	0.216908236188272
441408	condition_era during day -9999 through 0 days relative to index: Vomiting	0.0205515029866557
442077	condition_era group during day -9999 through 0 days relative to index: Anxiety disorder	0.193737541519428
442077	condition_era group during day -365 through 0 days relative to index: Anxiety disorder	0.30624456294233
443392	condition_era group during day -9999 through 0 days relative to index: Malignant neoplastic disease	0.2564487225851
444100	condition_era group during day -9999 through 0 days relative to index: Mood disorder	0.322603689772806
444100	condition_era group during day -365 through 0 days relative to index: Mood disorder	0.293625393293609
444187	condition_era group during day -9999 through 0 days relative to index: Open wound	-0.022453896881916
444207	condition_era group during day -9999 through 0 days relative to index: Inflammatory disorder of the eye	0.0285362176086208
708298	drug_era during day -365 through 0 days relative to index: Midazolam	-0.122972995470114
708298	drug_era group during day -365 through 0 days relative to index: Midazolam	-0.0785268254095208
714785	drug_era during day -9999 through 0 days relative to index: Amphetamine	0.0495139962451755
714785	drug_era group during day -9999 through 0 days relative to index: Amphetamine	0.0145613663228994
797399	drug_era during day -365 through 0 days relative to index: gabapentin	0.11912779976314
797399	drug_era group during day -365 through 0 days relative to index: gabapentin	0.0051942626446178
1192710	drug_era group during day -9999 through 0 days relative to index: Chlorpheniramine	-0.120261699288668
1797513	drug_era group during day -9999 through 0 days relative to index: Ciprofloxacin	-0.0351520963079228
2108115	procedure_occurrence during day -9999 through 0 days relative to index: Collection of venous blood by venipuncture	-0.0117201704146868
2211420	procedure_occurrence during day -9999 through 0 days relative to index: Radiologic examination, pelvis; 1 or 2 views	0.0360505217563607
2211446	procedure_occurrence during day -9999 through 0 days relative to index: Radiologic examination, shoulder; complete, minimum of 2 views	0.0194423569695018
2213283	procedure_occurrence during day -9999 through 0 days relative to index: Level IV - Surgical pathology, gross and microscopic examination Abortion - spontaneous/missed Artery, biopsy Bone marrow, biopsy Bone exostosis Brain/meninges, other than for tumor resection Breast, biopsy, not requiring microscopic evaluation of surgica	-0.19497324070807
2313727	procedure_occurrence during day -9999 through 0 days relative to index: Comprehensive audiometry threshold evaluation and speech recognition (92553 and 92556 combined)	-0.0346661271329891
2314213	procedure_occurrence during day -365 through 0 days relative to index: Therapeutic, prophylactic, or diagnostic injection (specify substance or drug); subcutaneous or intramuscular	0.189333151060102
2414390	procedure_occurrence during day -9999 through 0 days relative to index: Office or other outpatient visit for the evaluation and management of a new patient, which requires these 3 key components: A problem focused history; A problem focused examination; Straightforward medical decision making. Counseling and/or coordination o	-0.300130997548756
2414392	procedure_occurrence during day -365 through 0 days relative to index: Office or other outpatient visit for the evaluation and management of a new patient, which requires these 3 key components: A detailed history; A detailed examination; Medical decision making of low complexity. Counseling and/or coordination of care with	-0.0982314278417702
2414396	procedure_occurrence during day -365 through 0 days relative to index: Office or other outpatient visit for the evaluation and management of an established patient, which requires at least 2 of these 3 key components: A problem focused history; A problem focused examination; Straightforward medical decision making. Counselin	-0.0353025394327053
2414397	procedure_occurrence during day -9999 through 0 days relative to index: Office or other outpatient visit for the evaluation and management of an established patient, which requires at least 2 of these 3 key components: An expanded problem focused history; An expanded problem focused examination; Medical decision making of low	-0.162549558588257
2414397	procedure_occurrence during day -365 through 0 days relative to index: Office or other outpatient visit for the evaluation and management of an established patient, which requires at least 2 of these 3 key components: An expanded problem focused history; An expanded problem focused examination; Medical decision making of low	-0.224097075292567
2514399	procedure_occurrence during day -9999 through 0 days relative to index: Office or other outpatient visit for the evaluation and management of an established patient, which requires at least 2 of these 3 key components: A comprehensive history; A comprehensive examination; Medical decision making of high complexity. Counseling	0.00416663109813362
2514406	procedure_occurrence during day -365 through 0 days relative to index: Initial hospital care, per day, for the evaluation and management of a patient, which requires these 3 key components: A comprehensive history; A comprehensive examination; and Medical decision making of high complexity. Counseling and/or coordination of	0.188492673454069
2514414	procedure_occurrence during day -9999 through 0 days relative to index: Hospital discharge day management; more than 30 minutes	0.12059201180533
2514416	procedure_occurrence during day -9999 through 0 days relative to index: Office consultation for a new or established patient, which requires these 3 key components: An expanded problem focused history; An expanded problem focused examination; and Straightforward medical decision making. Counseling and/or coordination of care	-0.110498430226459
2514418	procedure_occurrence during day -365 through 0 days relative to index: Office consultation for a new or established patient, which requires these 3 key components: A comprehensive history; A comprehensive examination; and Medical decision making of moderate complexity. Counseling and/or coordination of care with other physic	-0.0173235921976905
2514435	procedure_occurrence during day -9999 through 0 days relative to index: Emergency department visit for the evaluation and management of a patient, which requires these 3 key components: An expanded problem focused history; An expanded problem focused examination; and Medical decision making of moderate complexity. Counseling	0.0348785851303038
2514437	procedure_occurrence during day -365 through 0 days relative to index: Emergency department visit for the evaluation and management of a patient, which requires these 3 key components within the constraints imposed by the urgency of the patient's clinical condition and/or mental status: A comprehensive history; A comprehensi	0.20854175748493
2514519	procedure_occurrence during day -9999 through 0 days relative to index: Initial comprehensive preventive medicine evaluation and management of an individual including an age and gender appropriate history, examination, counseling/anticipatory guidance/risk factor reduction interventions, and the ordering of laboratory/diagnos	0.27062358737492
2514525	procedure_occurrence during day -9999 through 0 days relative to index: Periodic comprehensive preventive medicine reevaluation and management of an individual including an age and gender appropriate history, examination, counseling/anticipatory guidance/risk factor reduction interventions, and the ordering of laboratory/diag	-0.031860534145906
2514528	procedure_occurrence during day -9999 through 0 days relative to index: Periodic comprehensive preventive medicine reevaluation and management of an individual including an age and gender appropriate history, examination, counseling/anticipatory guidance/risk factor reduction interventions, and the ordering of laboratory/diag	-0.205281442939564
4008565	condition_era group during day -9999 through 0 days relative to index: Mental disorder usually first evident in infancy, childhood AND/OR adolescence	0.159129171799712
4024561	condition_era group during day -9999 through 0 days relative to index: Pain in lower limb	-0.0135201889731715
4028876	condition_era group during day -365 through 0 days relative to index: Inflammatory disorder of lower respiratory tract	0.0473686933119574
4054054	condition_era group during day -9999 through 0 days relative to index: Joint injury	-0.0656554932561425
4080305	condition_era group during day -9999 through 0 days relative to index: Infection of nail	-0.0369429497802356
4099350	condition_era group during day -9999 through 0 days relative to index: Infectious disease of genitourinary system	0.143847459756724
4116778	condition_era group during day -365 through 0 days relative to index: Lesion of lung	0.355989609203106
4116811	condition_era group during day -365 through 0 days relative to index: Pain of truncal structure	0.178934411705732
4117779	condition_era group during day -365 through 0 days relative to index: Peripheral nerve disease	0.0099722333472504
4145333	procedure_occurrence during day -9999 through 0 days relative to index: Adult health examination	-0.136089553792187
4145333	procedure_occurrence during day -365 through 0 days relative to index: Adult health examination	-0.0125933182832655
4147961	procedure_occurrence during day -9999 through 0 days relative to index: Screening for malignant neoplasm of breast	-0.0333707484183987
4178680	condition_era group during day -365 through 0 days relative to index: Degenerative disorder of musculoskeletal system	0.0175113563268309
4208786	condition_era group during day -365 through 0 days relative to index: Musculoskeletal and connective tissue disorder	0.190532824379801
4229392	condition_era group during day -9999 through 0 days relative to index: Giddiness	-0.0146499796281497
4239381	condition_era group during day -9999 through 0 days relative to index: Psychoactive substance abuse	0.863114568903343
4266786	condition_era group during day -9999 through 0 days relative to index: Neoplasm of skin region	0.0288346013901059
4271450	condition_era group during day -365 through 0 days relative to index: Acute infectious disease	0.0260837672686535
4276360	condition_era group during day -9999 through 0 days relative to index: Undernutrition	0.0895703792792442
4301699	condition_era group during day -365 through 0 days relative to index: Neuropathy	0.130096112160056
4318404	condition_era group during day -365 through 0 days relative to index: Lung consolidation	0.0655083469734286
4329041	condition_era group during day -365 through 0 days relative to index: Pain	0.0770899696873871
21600033	drug_era group during day -9999 through 0 days relative to index: Corticosteroids for local oral treatment	-0.0273871609288401
21601077	drug_era group during day -9999 through 0 days relative to index: ANTIANEMIC PREPARATIONS	0.194944052341146
21601853	drug_era group during day -9999 through 0 days relative to index: LIPID MODIFYING AGENTS	-0.0868468570285205
21601854	drug_era group during day -9999 through 0 days relative to index: LIPID MODIFYING AGENTS, PLAIN	-0.00362368080335224
21601907	drug_era group during day -9999 through 0 days relative to index: DERMATOLOGICALS	-0.0528719236632314
21601908	drug_era group during day -9999 through 0 days relative to index: ANTIFUNGALS FOR DERMATOLOGICAL USE	-0.201890622630116
21601909	drug_era group during day -9999 through 0 days relative to index: ANTIFUNGALS FOR TOPICAL USE	-0.00321603136244428
21602098	drug_era group during day -365 through 0 days relative to index: CORTICOSTEROIDS, DERMATOLOGICAL PREPARATIONS	-0.0465985336054671
21602099	drug_era group during day -365 through 0 days relative to index: CORTICOSTEROIDS, PLAIN	-0.00128163630820649
21602551	drug_era group during day -365 through 0 days relative to index: Estren derivatives	0.22511601958179
21602894	drug_era group during day -9999 through 0 days relative to index: Third-generation cephalosporins	-0.12058040884395
21603248	drug_era group during day -9999 through 0 days relative to index: DRUGS FOR OBSTRUCTIVE AIRWAY DISEASES	-0.069041797050599
21603395	drug_era group during day -365 through 0 days relative to index: COUGH SUPPRESSANTS, EXCL. COMBINATIONS WITH EXPECTORANTS	0.397203583686872
21603396	drug_era group during day -9999 through 0 days relative to index: Opium alkaloids and derivatives	0.00940817070088955
21603479	drug_era group during day -9999 through 0 days relative to index: Phenothiazine derivatives	0.0231345304520583
21603503	drug_era group during day -9999 through 0 days relative to index: Other antihistamines for systemic use	-0.166856444351874
21603932	drug_era group during day -9999 through 0 days relative to index: ANTIINFLAMMATORY AND ANTIRHEUMATIC PRODUCTS	-0.0258297776530527
21604091	drug_era group during day -9999 through 0 days relative to index: MUSCLE RELAXANTS, CENTRALLY ACTING AGENTS	0.139385515655719
21604092	drug_era group during day -9999 through 0 days relative to index: Carbamic acid esters	0.142127431693725
21604253	drug_era group during day -9999 through 0 days relative to index: ANALGESICS	-0.0798547719312998
21604253	drug_era group during day -365 through 0 days relative to index: ANALGESICS	-0.150467023951493
21604303	drug_era group during day -365 through 0 days relative to index: OTHER ANALGESICS AND ANTIPYRETICS	-0.185328491923597
21604389	drug_era group during day -9999 through 0 days relative to index: ANTIEPILEPTICS	0.474489088043297
21604428	drug_era group during day -365 through 0 days relative to index: Other antiepileptics	0.0485122855007813
21604685	drug_era group during day -9999 through 0 days relative to index: PSYCHOANALEPTICS	0.131428156698507
21604752	drug_era group during day -9999 through 0 days relative to index: PSYCHOSTIMULANTS, AGENTS USED FOR ADHD AND NOOTROPICS	0.274567675835823
21605058	drug_era group during day -9999 through 0 days relative to index: MYDRIATICS AND CYCLOPLEGICS	-0.0598172416140325
40481841	condition_era group during day -365 through 0 days relative to index: Measurement finding outside reference range	0.258937413516761
