# Supplementary material for: Wisdom of the CROUD: Development and validation of a patient-level prediction model for opioid use disorder using population-level claims data
Source: PLoS One. 2020 Feb 13;15(2):e0228632. doi: 10.1371/journal.pone.0228632 (PMC7017997; doi:10.1371/journal.pone.0228632)
Supplement: S2 File — (CSV) [file pone.0228632.s002.csv]

Concept Set ID	Name	Concept ID	Concept Code	Concept Name	Concept Class ID	Domain	Vocabulary
0	[opioid model] low back pain	45933840	158550	prolapsed thoracic intervertebral disc	Diagnosis	Condition	CIEL
0	[opioid model] low back pain	45932674	141930	Displacement of Cervical Intervertebral Disc without Myelopathy	Diagnosis	Condition	CIEL
0	[opioid model] low back pain	45926204	142244	Discitis	Diagnosis	Condition	CIEL
0	[opioid model] low back pain	45932488	136706	Intervertebral Disc Prolapse	Diagnosis	Condition	CIEL
0	[opioid model] low back pain	45956409	152751	Paracentral Disc Prolapse	Diagnosis	Condition	CIEL
0	[opioid model] low back pain	45926181	141929	Displacement of Intervertebral Disc without Myelopathy	Diagnosis	Condition	CIEL
0	[opioid model] low back pain	45923763	116225	LBP (low back pain)	Diagnosis	Condition	CIEL
0	[opioid model] low back pain	45921550	154959	acute low back pain	Diagnosis	Condition	CIEL
0	[opioid model] low back pain	45956337	147033	Brachial Neuritis or Radiculitis due to Rupture of Cervical Intervertebral Disc	Diagnosis	Condition	CIEL
0	[opioid model] low back pain	45941364	142662	Degeneration of Intervertebral Disc	Diagnosis	Condition	CIEL
0	[opioid model] low back pain	45920974	142655	Degeneration of Thoracolumbar Intervertebral Disc	Diagnosis	Condition	CIEL
0	[opioid model] low back pain	45954949	133503	Narrowing of Intervertebral Disc Space	Diagnosis	Condition	CIEL
0	[opioid model] low back pain	45953561	113138	Schmorl's Nodes	Diagnosis	Condition	CIEL
0	[opioid model] low back pain	45941363	142660	Degeneration of Lumbosacral Intervertebral Disc	Diagnosis	Condition	CIEL
0	[opioid model] low back pain	45950752	142661	Degeneration of Lumbar Intervertebral Disc	Diagnosis	Condition	CIEL
0	[opioid model] low back pain	45949343	157887	narrowing of lumbar intervertebral disc space	Diagnosis	Condition	CIEL
0	[opioid model] low back pain	45949296	157553	lumbar disc lesion	Diagnosis	Condition	CIEL
0	[opioid model] low back pain	45949295	157552	lumbar disc herniation with myelopathy	Diagnosis	Condition	CIEL
0	[opioid model] low back pain	45920680	142243	Discitis of Thoracic Region	Diagnosis	Condition	CIEL
0	[opioid model] low back pain	45920637	141926	Displacement of Thoracic Intervertebral Disc without Myelopathy	Diagnosis	Condition	CIEL
0	[opioid model] low back pain	45949196	156601	herniated nucleus pulposus with myelopathy, cervical	Diagnosis	Condition	CIEL
0	[opioid model] low back pain	45946331	152230	Lumbago with Sciatica	Diagnosis	Condition	CIEL
0	[opioid model] low back pain	45946190	145298	Chronic Low Back Pain	Diagnosis	Condition	CIEL
0	[opioid model] low back pain	45920212	136711	Intervertebral Disc Disorder of Cervical Region with Myelopathy	Diagnosis	Condition	CIEL
0	[opioid model] low back pain	45946027	152407	Traumatic Rupture of Thoracic Intervertebral Disc	Diagnosis	Condition	CIEL
0	[opioid model] low back pain	45919886	898	LOW BACK PAIN	Diagnosis	Condition	CIEL
0	[opioid model] low back pain	45916946	152055	Cervical Disc Disorder with Radiculopathy	Diagnosis	Condition	CIEL
0	[opioid model] low back pain	45916329	147034	Brachial Neuritis or Radiculitis due to Displacement of Cervical Intervertebral Disc	Diagnosis	Condition	CIEL
0	[opioid model] low back pain	45916073	135545	Lumbago-Sciatica due to Displacement of Lumbar Intervertebral Disc	Diagnosis	Condition	CIEL
0	[opioid model] low back pain	45915811	138714	Herniation of Nucleus Pulposus	Diagnosis	Condition	CIEL
0	[opioid model] low back pain	45915341	129435	Posterior Compartment Low Back Pain	Diagnosis	Condition	CIEL
0	[opioid model] low back pain	45915323	129282	Postural Low Back Pain	Diagnosis	Condition	CIEL
0	[opioid model] low back pain	45910909	152404	Traumatic rupture of cervical intervertebral disc	Diagnosis	Condition	CIEL
0	[opioid model] low back pain	45910707	145815	Cervical Discitis	Diagnosis	Condition	CIEL
0	[opioid model] low back pain	45909877	142664	Degeneration of Cervicothoracic Intervertebral Disc	Diagnosis	Condition	CIEL
0	[opioid model] low back pain	45944096	128402	Prolapsed Lumbar Intervertebral Disc	Diagnosis	Condition	CIEL
0	[opioid model] low back pain	45909874	142656	Degeneration of Thoracic Intervertebral Disc	Diagnosis	Condition	CIEL
0	[opioid model] low back pain	45909379	136705	Intervertebral Disc Rupture	Diagnosis	Condition	CIEL
0	[opioid model] low back pain	45909036	133118	Neuritis and/or Radiculitis due to Rupture of Intervertebral Disc	Diagnosis	Condition	CIEL
0	[opioid model] low back pain	45908471	128407	Prolapsed Cervical Intervertebral Disc	Diagnosis	Condition	CIEL
0	[opioid model] low back pain	45931115	116705	Disc Disorder of Cervical Region	Diagnosis	Condition	CIEL
0	[opioid model] low back pain	45929291	142665	Degeneration of Cervical Intervertebral Disc	Diagnosis	Condition	CIEL
0	[opioid model] low back pain	45943854	127120	Schmorl's Nodes of Thoracic Region	Diagnosis	Condition	CIEL
0	[opioid model] low back pain	45928051	136710	Intervertebral Disc Disorder of Lumbar Region with Myelopathy	Diagnosis	Condition	CIEL
0	[opioid model] low back pain	45941798	155971	discitis, unspecified site	Diagnosis	Condition	CIEL
0	[opioid model] low back pain	45941279	136709	Intervertebral Disc Disorder of Thoracic Region with Myelopathy	Diagnosis	Condition	CIEL
0	[opioid model] low back pain	45928050	136708	Intervertebral Disc Disorder with Myelopathy	Diagnosis	Condition	CIEL
0	[opioid model] low back pain	45941153	128406	Prolapsed Cervical Intervertebral Disc without Myelopathy	Diagnosis	Condition	CIEL
0	[opioid model] low back pain	45940988	135541	Lumbar Discitis	Diagnosis	Condition	CIEL
0	[opioid model] low back pain	45927676	133117	Neuritis and/or Radiculitis due to Rupture of Lumbar Intervertebral Disc	Diagnosis	Condition	CIEL
0	[opioid model] low back pain	45940854	141928	Displacement of Lumbar Intervertebral Disc without Myelopathy	Diagnosis	Condition	CIEL
0	[opioid model] low back pain	45938679	116706	Disc Disorder	Diagnosis	Condition	CIEL
0	[opioid model] low back pain	45937188	134502	Mechanical Low Back Pain	Diagnosis	Condition	CIEL
0	[opioid model] low back pain	45927413	127121	Schmorl's Nodes of Lumbar Region	Diagnosis	Condition	CIEL
0	[opioid model] low back pain	45926878	113137	Schmorl's Nodes, Spinal Region	Diagnosis	Condition	CIEL
0	[opioid model] low back pain	45926547	147420	Bertolotti's Syndrome	Diagnosis	Condition	CIEL
0	[opioid model] low back pain	45934290	153592	infective discitis	Diagnosis	Condition	CIEL
0	[opioid model] low back pain	45934054	152668	Annular Tear of Intervertebral Disc	Diagnosis	Condition	CIEL
0	[opioid model] low back pain	45926339	152405	Traumatic rupture of lumbar intervertebral disc	Diagnosis	Condition	CIEL
0	[opioid model] low back pain	45933850	158607	pyogenic infection of intervertebral disc	Diagnosis	Condition	CIEL
0	[opioid model] low back pain	42617580	M46.34	Infection of intervertebral disc (pyogenic), thoracic region	ICD10 code	Condition	ICD10
0	[opioid model] low back pain	45573290	S23.0	Traumatic rupture of thoracic intervertebral disc	ICD10 code	Condition	ICD10
0	[opioid model] low back pain	45572455	M46.3	Infection of intervertebral disc (pyogenic)	ICD10 code	Condition	ICD10
0	[opioid model] low back pain	45562747	M51.1	Lumbar and other intervertebral disc disorders with radiculopathy	ICD10 code	Condition	ICD10
0	[opioid model] low back pain	45562745	M50.9	Cervical disc disorder, unspecified	ICD10 code	Condition	ICD10
0	[opioid model] low back pain	42617913	M54.97	Dorsalgia, unspecified, lumbosacral region	ICD10 code	Condition	ICD10
0	[opioid model] low back pain	42617912	M54.96	Dorsalgia, unspecified, lumbar region	ICD10 code	Condition	ICD10
0	[opioid model] low back pain	42617911	M54.95	Dorsalgia, unspecified, thoracolumbar region	ICD10 code	Condition	ICD10
0	[opioid model] low back pain	42617903	M54.87	Other dorsalgia, lumbosacral region	ICD10 code	Condition	ICD10
0	[opioid model] low back pain	42617902	M54.86	Other dorsalgia, lumbar region	ICD10 code	Condition	ICD10
0	[opioid model] low back pain	45606244	M51.8	Other specified intervertebral disc disorders	ICD10 code	Condition	ICD10
0	[opioid model] low back pain	45606241	M51.2	Other specified intervertebral disc displacement	ICD10 code	Condition	ICD10
0	[opioid model] low back pain	45553207	M54.5	Low back pain	ICD10 code	Condition	ICD10
0	[opioid model] low back pain	45606224	M46.4	Discitis, unspecified	ICD10 code	Condition	ICD10
0	[opioid model] low back pain	45553205	M54.4	Lumbago with sciatica	ICD10 code	Condition	ICD10
0	[opioid model] low back pain	45601473	M51	Other intervertebral disc disorders	ICD10 Hierarchy	Condition	ICD10
0	[opioid model] low back pain	45549145	S13.0	Traumatic rupture of cervical intervertebral disc	ICD10 code	Condition	ICD10
0	[opioid model] low back pain	45596590	M51.9	Intervertebral disc disorder, unspecified	ICD10 code	Condition	ICD10
0	[opioid model] low back pain	45596589	M50.2	Other cervical disc displacement	ICD10 code	Condition	ICD10
0	[opioid model] low back pain	45596588	M50.1	Cervical disc disorder with radiculopathy	ICD10 code	Condition	ICD10
0	[opioid model] low back pain	45591865	M51.3	Other specified intervertebral disc degeneration	ICD10 code	Condition	ICD10
0	[opioid model] low back pain	45591864	M50.8	Other cervical disc disorders	ICD10 code	Condition	ICD10
0	[opioid model] low back pain	45543605	M50	Cervical disc disorders	ICD10 Hierarchy	Condition	ICD10
0	[opioid model] low back pain	45586987	M50.0	Cervical disc disorder with myelopathy	ICD10 code	Condition	ICD10
0	[opioid model] low back pain	42617901	M54.85	Other dorsalgia, thoracolumbar region	ICD10 code	Condition	ICD10
0	[opioid model] low back pain	45582170	M51.4	Schmorl nodes	ICD10 code	Condition	ICD10
0	[opioid model] low back pain	45582168	M51.0	Lumbar and other intervertebral disc disorders with myelopathy	ICD10 code	Condition	ICD10
0	[opioid model] low back pain	45582167	M50.3	Other cervical disc degeneration	ICD10 code	Condition	ICD10
0	[opioid model] low back pain	42617595	M46.49	Discitis, unspecified, site unspecified	ICD10 code	Condition	ICD10
0	[opioid model] low back pain	42617594	M46.48	Discitis, unspecified, sacral and sacrococcygeal region	ICD10 code	Condition	ICD10
0	[opioid model] low back pain	42617593	M46.47	Discitis, unspecified, lumbosacral region	ICD10 code	Condition	ICD10
0	[opioid model] low back pain	42617592	M46.46	Discitis, unspecified, lumbar region	ICD10 code	Condition	ICD10
0	[opioid model] low back pain	42617591	M46.45	Discitis, unspecified, thoracolumbar region	ICD10 code	Condition	ICD10
0	[opioid model] low back pain	42617590	M46.44	Discitis, unspecified, thoracic region	ICD10 code	Condition	ICD10
0	[opioid model] low back pain	42617589	M46.43	Discitis, unspecified, cervicothoracic region	ICD10 code	Condition	ICD10
0	[opioid model] low back pain	42617588	M46.42	Discitis, unspecified, cervical region	ICD10 code	Condition	ICD10
0	[opioid model] low back pain	42617587	M46.41	Discitis, unspecified, occipito-atlanto-axial region	ICD10 code	Condition	ICD10
0	[opioid model] low back pain	42617586	M46.40	Discitis, unspecified, multiple sites in spine	ICD10 code	Condition	ICD10
0	[opioid model] low back pain	42617585	M46.39	Infection of intervertebral disc (pyogenic), site unspecified	ICD10 code	Condition	ICD10
0	[opioid model] low back pain	42617584	M46.38	Infection of intervertebral disc (pyogenic), sacral and sacrococcygeal region	ICD10 code	Condition	ICD10
0	[opioid model] low back pain	42617583	M46.37	Infection of intervertebral disc (pyogenic), lumbosacral region	ICD10 code	Condition	ICD10
0	[opioid model] low back pain	42617582	M46.36	Infection of intervertebral disc (pyogenic), lumbar region	ICD10 code	Condition	ICD10
0	[opioid model] low back pain	42617581	M46.35	Infection of intervertebral disc (pyogenic), thoracolumbar region	ICD10 code	Condition	ICD10
0	[opioid model] low back pain	42617576	M46.30	Infection of intervertebral disc (pyogenic), multiple sites in spine	ICD10 code	Condition	ICD10
0	[opioid model] low back pain	42617577	M46.31	Infection of intervertebral disc (pyogenic), occipito-atlanto-axial region	ICD10 code	Condition	ICD10
0	[opioid model] low back pain	42617578	M46.32	Infection of intervertebral disc (pyogenic), cervical region	ICD10 code	Condition	ICD10
0	[opioid model] low back pain	42617579	M46.33	Infection of intervertebral disc (pyogenic), cervicothoracic region	ICD10 code	Condition	ICD10
0	[opioid model] low back pain	45578213	S33.0	Traumatic rupture of lumbar intervertebral disc	ICD10 code	Condition	ICD10
0	[opioid model] low back pain	45543607	M50.32	Other cervical disc degeneration, mid-cervical region	5-char nonbill code	Condition	ICD10CM
0	[opioid model] low back pain	45543606	M50.11	Cervical disc disorder with radiculopathy, high cervical region	5-char billing code	Condition	ICD10CM
0	[opioid model] low back pain	45543582	M46.49	Discitis, unspecified, multiple sites in spine	5-char billing code	Condition	ICD10CM
0	[opioid model] low back pain	45543581	M46.44	Discitis, unspecified, thoracic region	5-char billing code	Condition	ICD10CM
0	[opioid model] low back pain	45543580	M46.34	Infection of intervertebral disc (pyogenic), thoracic region	5-char billing code	Condition	ICD10CM
0	[opioid model] low back pain	45538785	M51.25	Other intervertebral disc displacement, thoracolumbar region	5-char billing code	Condition	ICD10CM
0	[opioid model] low back pain	45538784	M51.17	Intervertebral disc disorders with radiculopathy, lumbosacral region	5-char billing code	Condition	ICD10CM
0	[opioid model] low back pain	45538782	M50.90	Cervical disc disorder, unspecified, unspecified cervical region	5-char billing code	Condition	ICD10CM
0	[opioid model] low back pain	45538781	M50.82	Other cervical disc disorders, mid-cervical region	5-char nonbill code	Condition	ICD10CM
0	[opioid model] low back pain	45538780	M50.31	Other cervical disc degeneration, high cervical region	5-char billing code	Condition	ICD10CM
0	[opioid model] low back pain	45538779	M50.00	Cervical disc disorder with myelopathy, unspecified cervical region	5-char billing code	Condition	ICD10CM
0	[opioid model] low back pain	45538663	M11.18	Familial chondrocalcinosis, vertebrae	5-char billing code	Condition	ICD10CM
0	[opioid model] low back pain	45533864	M50.12	Cervical disc disorder with radiculopathy, mid-cervical region	5-char nonbill code	Condition	ICD10CM
0	[opioid model] low back pain	45533842	M46.41	Discitis, unspecified, occipito-atlanto-axial region	5-char billing code	Condition	ICD10CM
0	[opioid model] low back pain	10828	S13.0	Traumatic rupture of cervical intervertebral disc	4-char nonbill code	Condition	ICD10CM
0	[opioid model] low back pain	45538783	M50.92	Cervical disc disorder, unspecified, mid-cervical region	5-char nonbill code	Condition	ICD10CM
0	[opioid model] low back pain	11214	S23.0	Traumatic rupture of thoracic intervertebral disc	4-char nonbill code	Condition	ICD10CM
0	[opioid model] low back pain	11788	S33.0	Traumatic rupture of lumbar intervertebral disc	4-char nonbill code	Condition	ICD10CM
0	[opioid model] low back pain	1570658	M46.3	Infection of intervertebral disc (pyogenic)	4-char nonbill code	Condition	ICD10CM
0	[opioid model] low back pain	1570659	M46.4	Discitis, unspecified	4-char nonbill code	Condition	ICD10CM
0	[opioid model] low back pain	1570683	M50	Cervical disc disorders	3-char nonbill code	Condition	ICD10CM
0	[opioid model] low back pain	1570684	M50.0	Cervical disc disorder with myelopathy	4-char nonbill code	Condition	ICD10CM
0	[opioid model] low back pain	1570685	M50.1	Cervical disc disorder with radiculopathy	4-char nonbill code	Condition	ICD10CM
0	[opioid model] low back pain	1570686	M50.2	Other cervical disc displacement	4-char nonbill code	Condition	ICD10CM
0	[opioid model] low back pain	1570687	M50.3	Other cervical disc degeneration	4-char nonbill code	Condition	ICD10CM
0	[opioid model] low back pain	1570688	M50.8	Other cervical disc disorders	4-char nonbill code	Condition	ICD10CM
0	[opioid model] low back pain	1570689	M50.9	Cervical disc disorder, unspecified	4-char nonbill code	Condition	ICD10CM
0	[opioid model] low back pain	1570690	M51	Thoracic, thoracolumbar, and lumbosacral intervertebral disc disorders	3-char nonbill code	Condition	ICD10CM
0	[opioid model] low back pain	1570691	M51.0	Thoracic, thoracolumbar and lumbosacral intervertebral disc disorders with myelopathy	4-char nonbill code	Condition	ICD10CM
0	[opioid model] low back pain	1570692	M51.1	Thoracic, thoracolumbar and lumbosacral intervertebral disc disorders with radiculopathy	4-char nonbill code	Condition	ICD10CM
0	[opioid model] low back pain	1570693	M51.2	Other thoracic, thoracolumbar and lumbosacral intervertebral disc displacement	4-char nonbill code	Condition	ICD10CM
0	[opioid model] low back pain	1570694	M51.3	Other thoracic, thoracolumbar and lumbosacral intervertebral disc degeneration	4-char nonbill code	Condition	ICD10CM
0	[opioid model] low back pain	1570695	M51.4	Schmorl's nodes	4-char nonbill code	Condition	ICD10CM
0	[opioid model] low back pain	1570696	M51.8	Other thoracic, thoracolumbar and lumbosacral intervertebral disc disorders	4-char nonbill code	Condition	ICD10CM
0	[opioid model] low back pain	1570705	M54.4	Lumbago with sciatica	4-char nonbill code	Condition	ICD10CM
0	[opioid model] low back pain	45606989	S13.0XXD	Traumatic rupture of cervical intervertebral disc, subsequent encounter	7-char billing code	Condition	ICD10CM
0	[opioid model] low back pain	45606243	M51.47	Schmorl's nodes, lumbosacral region	5-char billing code	Condition	ICD10CM
0	[opioid model] low back pain	45606242	M51.26	Other intervertebral disc displacement, lumbar region	5-char billing code	Condition	ICD10CM
0	[opioid model] low back pain	45606240	M51.05	Intervertebral disc disorders with myelopathy, thoracolumbar region	5-char billing code	Condition	ICD10CM
0	[opioid model] low back pain	45606239	M50.80	Other cervical disc disorders, unspecified cervical region	5-char billing code	Condition	ICD10CM
0	[opioid model] low back pain	45606225	M46.47	Discitis, unspecified, lumbosacral region	5-char billing code	Condition	ICD10CM
0	[opioid model] low back pain	45601475	M51.84	Other intervertebral disc disorders, thoracic region	5-char billing code	Condition	ICD10CM
0	[opioid model] low back pain	45601474	M51.14	Intervertebral disc disorders with radiculopathy, thoracic region	5-char billing code	Condition	ICD10CM
0	[opioid model] low back pain	45601472	M50.83	Other cervical disc disorders, cervicothoracic region	5-char billing code	Condition	ICD10CM
0	[opioid model] low back pain	45601471	M50.22	Other cervical disc displacement, mid-cervical region	5-char nonbill code	Condition	ICD10CM
0	[opioid model] low back pain	45601458	M46.33	Infection of intervertebral disc (pyogenic), cervicothoracic region	5-char billing code	Condition	ICD10CM
0	[opioid model] low back pain	45601457	M46.32	Infection of intervertebral disc (pyogenic), cervical region	5-char billing code	Condition	ICD10CM
0	[opioid model] low back pain	45597586	S33.0XXD	Traumatic rupture of lumbar intervertebral disc, subsequent encounter	7-char billing code	Condition	ICD10CM
0	[opioid model] low back pain	45592801	S33.0XXA	Traumatic rupture of lumbar intervertebral disc, initial encounter	7-char billing code	Condition	ICD10CM
0	[opioid model] low back pain	45591863	M50.01	Cervical disc disorder with myelopathy, high cervical region	5-char billing code	Condition	ICD10CM
0	[opioid model] low back pain	45591844	M46.43	Discitis, unspecified, cervicothoracic region	5-char billing code	Condition	ICD10CM
0	[opioid model] low back pain	45591843	M46.42	Discitis, unspecified, cervical region	5-char billing code	Condition	ICD10CM
0	[opioid model] low back pain	45586990	M51.24	Other intervertebral disc displacement, thoracic region	5-char billing code	Condition	ICD10CM
0	[opioid model] low back pain	45586989	M50.33	Other cervical disc degeneration, cervicothoracic region	5-char billing code	Condition	ICD10CM
0	[opioid model] low back pain	45586988	M50.23	Other cervical disc displacement, cervicothoracic region	5-char billing code	Condition	ICD10CM
0	[opioid model] low back pain	45586972	M46.31	Infection of intervertebral disc (pyogenic), occipito-atlanto-axial region	5-char billing code	Condition	ICD10CM
0	[opioid model] low back pain	45586971	M46.30	Infection of intervertebral disc (pyogenic), site unspecified	5-char billing code	Condition	ICD10CM
0	[opioid model] low back pain	45582171	M51.85	Other intervertebral disc disorders, thoracolumbar region	5-char billing code	Condition	ICD10CM
0	[opioid model] low back pain	45582169	M51.35	Other intervertebral disc degeneration, thoracolumbar region	5-char billing code	Condition	ICD10CM
0	[opioid model] low back pain	45582152	M46.36	Infection of intervertebral disc (pyogenic), lumbar region	5-char billing code	Condition	ICD10CM
0	[opioid model] low back pain	45578058	S23.0XXD	Traumatic rupture of thoracic intervertebral disc, subsequent encounter	7-char billing code	Condition	ICD10CM
0	[opioid model] low back pain	45577285	M51.45	Schmorl's nodes, thoracolumbar region	5-char billing code	Condition	ICD10CM
0	[opioid model] low back pain	45577284	M51.44	Schmorl's nodes, thoracic region	5-char billing code	Condition	ICD10CM
0	[opioid model] low back pain	45577283	M51.36	Other intervertebral disc degeneration, lumbar region	5-char billing code	Condition	ICD10CM
0	[opioid model] low back pain	45577281	M50.21	Other cervical disc displacement, high cervical region	5-char billing code	Condition	ICD10CM
0	[opioid model] low back pain	45577265	M46.37	Infection of intervertebral disc (pyogenic), lumbosacral region	5-char billing code	Condition	ICD10CM
0	[opioid model] low back pain	45572468	M51.37	Other intervertebral disc degeneration, lumbosacral region	5-char billing code	Condition	ICD10CM
0	[opioid model] low back pain	45567580	M54.40	Lumbago with sciatica, unspecified side	5-char billing code	Condition	ICD10CM
0	[opioid model] low back pain	45567576	M50.30	Other cervical disc degeneration, unspecified cervical region	5-char billing code	Condition	ICD10CM
0	[opioid model] low back pain	45567575	M50.13	Cervical disc disorder with radiculopathy, cervicothoracic region	5-char billing code	Condition	ICD10CM
0	[opioid model] low back pain	45567574	M50.10	Cervical disc disorder with radiculopathy, unspecified cervical region	5-char billing code	Condition	ICD10CM
0	[opioid model] low back pain	45567563	M46.46	Discitis, unspecified, lumbar region	5-char billing code	Condition	ICD10CM
0	[opioid model] low back pain	45567562	M46.39	Infection of intervertebral disc (pyogenic), multiple sites in spine	5-char billing code	Condition	ICD10CM
0	[opioid model] low back pain	45562749	M51.87	Other intervertebral disc disorders, lumbosacral region	5-char billing code	Condition	ICD10CM
0	[opioid model] low back pain	35208954	M51.9	Unspecified thoracic, thoracolumbar and lumbosacral intervertebral disc disorder	4-char billing code	Condition	ICD10CM
0	[opioid model] low back pain	35208969	M54.5	Low back pain	4-char billing code	Condition	ICD10CM
0	[opioid model] low back pain	45562748	M51.27	Other intervertebral disc displacement, lumbosacral region	5-char billing code	Condition	ICD10CM
0	[opioid model] low back pain	45562746	M51.04	Intervertebral disc disorders with myelopathy, thoracic region	5-char billing code	Condition	ICD10CM
0	[opioid model] low back pain	45562729	M46.45	Discitis, unspecified, thoracolumbar region	5-char billing code	Condition	ICD10CM
0	[opioid model] low back pain	45562728	M46.38	Infection of intervertebral disc (pyogenic), sacral and sacrococcygeal region	5-char billing code	Condition	ICD10CM
0	[opioid model] low back pain	45557899	M51.06	Intervertebral disc disorders with myelopathy, lumbar region	5-char billing code	Condition	ICD10CM
0	[opioid model] low back pain	45557898	M50.20	Other cervical disc displacement, unspecified cervical region	5-char billing code	Condition	ICD10CM
0	[opioid model] low back pain	37200720	M50.020	Cervical disc disorder with myelopathy, mid-cervical region, unspecified level	6-char billing code	Condition	ICD10CM
0	[opioid model] low back pain	37200721	M50.021	Cervical disc disorder at C4-C5 level with myelopathy	6-char billing code	Condition	ICD10CM
0	[opioid model] low back pain	37200722	M50.022	Cervical disc disorder at C5-C6 level with myelopathy	6-char billing code	Condition	ICD10CM
0	[opioid model] low back pain	37200723	M50.023	Cervical disc disorder at C6-C7 level with myelopathy	6-char billing code	Condition	ICD10CM
0	[opioid model] low back pain	37200724	M50.120	Mid-cervical disc disorder, unspecified	6-char billing code	Condition	ICD10CM
0	[opioid model] low back pain	37200725	M50.121	Cervical disc disorder at C4-C5 level with radiculopathy	6-char billing code	Condition	ICD10CM
0	[opioid model] low back pain	37200726	M50.122	Cervical disc disorder at C5-C6 level with radiculopathy	6-char billing code	Condition	ICD10CM
0	[opioid model] low back pain	37200727	M50.123	Cervical disc disorder at C6-C7 level with radiculopathy	6-char billing code	Condition	ICD10CM
0	[opioid model] low back pain	37200728	M50.220	Other cervical disc displacement, mid-cervical region, unspecified level	6-char billing code	Condition	ICD10CM
0	[opioid model] low back pain	37200729	M50.221	Other cervical disc displacement at C4-C5 level	6-char billing code	Condition	ICD10CM
0	[opioid model] low back pain	37200730	M50.222	Other cervical disc displacement at C5-C6 level	6-char billing code	Condition	ICD10CM
0	[opioid model] low back pain	37200731	M50.223	Other cervical disc displacement at C6-C7 level	6-char billing code	Condition	ICD10CM
0	[opioid model] low back pain	37200732	M50.320	Other cervical disc degeneration, mid-cervical region, unspecified level	6-char billing code	Condition	ICD10CM
0	[opioid model] low back pain	37200733	M50.321	Other cervical disc degeneration at C4-C5 level	6-char billing code	Condition	ICD10CM
0	[opioid model] low back pain	37200734	M50.322	Other cervical disc degeneration at C5-C6 level	6-char billing code	Condition	ICD10CM
0	[opioid model] low back pain	37200735	M50.323	Other cervical disc degeneration at C6-C7 level	6-char billing code	Condition	ICD10CM
0	[opioid model] low back pain	37200736	M50.820	Other cervical disc disorders, mid-cervical region, unspecified level	6-char billing code	Condition	ICD10CM
0	[opioid model] low back pain	37200737	M50.821	Other cervical disc disorders at C4-C5 level	6-char billing code	Condition	ICD10CM
0	[opioid model] low back pain	37200738	M50.822	Other cervical disc disorders at C5-C6 level	6-char billing code	Condition	ICD10CM
0	[opioid model] low back pain	37200739	M50.823	Other cervical disc disorders at C6-C7 level	6-char billing code	Condition	ICD10CM
0	[opioid model] low back pain	37200740	M50.920	Unspecified cervical disc disorder, mid-cervical region, unspecified level	6-char billing code	Condition	ICD10CM
0	[opioid model] low back pain	37200741	M50.921	Unspecified cervical disc disorder at C4-C5 level	6-char billing code	Condition	ICD10CM
0	[opioid model] low back pain	37200742	M50.922	Unspecified cervical disc disorder at C5-C6 level	6-char billing code	Condition	ICD10CM
0	[opioid model] low back pain	37200743	M50.923	Unspecified cervical disc disorder at C6-C7 level	6-char billing code	Condition	ICD10CM
0	[opioid model] low back pain	45557897	M50.03	Cervical disc disorder with myelopathy, cervicothoracic region	5-char billing code	Condition	ICD10CM
0	[opioid model] low back pain	45557896	M50.02	Cervical disc disorder with myelopathy, mid-cervical region	5-char nonbill code	Condition	ICD10CM
0	[opioid model] low back pain	45553206	M54.42	Lumbago with sciatica, left side	5-char billing code	Condition	ICD10CM
0	[opioid model] low back pain	45553202	M51.46	Schmorl's nodes, lumbar region	5-char billing code	Condition	ICD10CM
0	[opioid model] low back pain	45553201	M51.15	Intervertebral disc disorders with radiculopathy, thoracolumbar region	5-char billing code	Condition	ICD10CM
0	[opioid model] low back pain	45553200	M50.93	Cervical disc disorder, unspecified, cervicothoracic region	5-char billing code	Condition	ICD10CM
0	[opioid model] low back pain	45553199	M50.91	Cervical disc disorder, unspecified, high cervical region	5-char billing code	Condition	ICD10CM
0	[opioid model] low back pain	45553186	M46.40	Discitis, unspecified, site unspecified	5-char billing code	Condition	ICD10CM
0	[opioid model] low back pain	45549243	S23.0XXA	Traumatic rupture of thoracic intervertebral disc, initial encounter	7-char billing code	Condition	ICD10CM
0	[opioid model] low back pain	45548422	M46.48	Discitis, unspecified, sacral and sacrococcygeal region	5-char billing code	Condition	ICD10CM
0	[opioid model] low back pain	45548421	M46.35	Infection of intervertebral disc (pyogenic), thoracolumbar region	5-char billing code	Condition	ICD10CM
0	[opioid model] low back pain	45544333	S13.0XXA	Traumatic rupture of cervical intervertebral disc, initial encounter	7-char billing code	Condition	ICD10CM
0	[opioid model] low back pain	45543613	M54.41	Lumbago with sciatica, right side	5-char billing code	Condition	ICD10CM
0	[opioid model] low back pain	45543611	M51.86	Other intervertebral disc disorders, lumbar region	5-char billing code	Condition	ICD10CM
0	[opioid model] low back pain	45543610	M51.34	Other intervertebral disc degeneration, thoracic region	5-char billing code	Condition	ICD10CM
0	[opioid model] low back pain	45543609	M51.16	Intervertebral disc disorders with radiculopathy, lumbar region	5-char billing code	Condition	ICD10CM
0	[opioid model] low back pain	45543608	M50.81	Other cervical disc disorders, high cervical region	5-char billing code	Condition	ICD10CM
0	[opioid model] low back pain	44832658	722.52	Degeneration of lumbar or lumbosacral intervertebral disc	5-dig billing code	Condition	ICD9CM
0	[opioid model] low back pain	44833845	722.71	Intervertebral disc disorder with myelopathy, cervical region	5-dig billing code	Condition	ICD9CM
0	[opioid model] low back pain	44836197	722.2	Displacement of intervertebral disc, site unspecified, without myelopathy	4-dig billing code	Condition	ICD9CM
0	[opioid model] low back pain	44836198	722.30	Schmorl's nodes, unspecified region	5-dig billing code	Condition	ICD9CM
0	[opioid model] low back pain	44836199	722.32	Schmorl's nodes, lumbar region	5-dig billing code	Condition	ICD9CM
0	[opioid model] low back pain	44836200	722.72	Intervertebral disc disorder with myelopathy, thoracic region	5-dig billing code	Condition	ICD9CM
0	[opioid model] low back pain	44837357	722.1	Displacement of thoracic or lumbar intervertebral disc without myelopathy	4-dig nonbill code	Condition	ICD9CM
0	[opioid model] low back pain	44831514	722.6	Degeneration of intervertebral disc, site unspecified	4-dig billing code	Condition	ICD9CM
0	[opioid model] low back pain	44831513	722.5	Degeneration of thoracic or lumbar intervertebral disc	4-dig nonbill code	Condition	ICD9CM
0	[opioid model] low back pain	44828057	722.4	Degeneration of cervical intervertebral disc	4-dig billing code	Condition	ICD9CM
0	[opioid model] low back pain	44826895	722.90	Other and unspecified disc disorder, unspecified region	5-dig billing code	Condition	ICD9CM
0	[opioid model] low back pain	44826894	722.3	Schmorl's nodes	4-dig nonbill code	Condition	ICD9CM
0	[opioid model] low back pain	44826893	722.0	Displacement of cervical intervertebral disc without myelopathy	4-dig billing code	Condition	ICD9CM
0	[opioid model] low back pain	44826892	722	Intervertebral disc disorders	3-dig nonbill code	Condition	ICD9CM
0	[opioid model] low back pain	44824518	722.7	Intervertebral disc disorder with myelopathy	4-dig nonbill code	Condition	ICD9CM
0	[opioid model] low back pain	44823364	722.31	Schmorl's nodes, thoracic region	5-dig billing code	Condition	ICD9CM
0	[opioid model] low back pain	44822214	722.51	Degeneration of thoracic or thoracolumbar intervertebral disc	5-dig billing code	Condition	ICD9CM
0	[opioid model] low back pain	44821149	722.92	Other and unspecified disc disorder, thoracic region	5-dig billing code	Condition	ICD9CM
0	[opioid model] low back pain	44819971	722.39	Schmorl's nodes, other region	5-dig billing code	Condition	ICD9CM
0	[opioid model] low back pain	44819972	722.73	Intervertebral disc disorder with myelopathy, lumbar region	5-dig billing code	Condition	ICD9CM
0	[opioid model] low back pain	44819973	724.2	Lumbago	4-dig billing code	Condition	ICD9CM
0	[opioid model] low back pain	44832657	722.11	Displacement of thoracic intervertebral disc without myelopathy	5-dig billing code	Condition	ICD9CM
0	[opioid model] low back pain	44832656	722.10	Displacement of lumbar intervertebral disc without myelopathy	5-dig billing code	Condition	ICD9CM
0	[opioid model] low back pain	44831516	722.9	Other and unspecified disc disorder	4-dig nonbill code	Condition	ICD9CM
0	[opioid model] low back pain	44831515	722.70	Intervertebral disc disorder with myelopathy, unspecified region	5-dig billing code	Condition	ICD9CM
0	[opioid model] low back pain	45619650	D055959	Intervertebral Disc Degeneration	Main Heading	Condition	MeSH
0	[opioid model] low back pain	45614630	D015299	Discitis	Main Heading	Condition	MeSH
0	[opioid model] low back pain	45616269	C535531	Intervertebral disc disease	Suppl Concept	Condition	MeSH
0	[opioid model] low back pain	45619107	D007405	Intervertebral Disc Displacement	Condition	Condition	MeSH
0	[opioid model] low back pain	45619475	D017116	Low Back Pain	Main Heading	Condition	MeSH
0	[opioid model] low back pain	45526280	7287	LUMBALGIA	OXMIS	Condition	OXMIS
0	[opioid model] low back pain	45525199	7259A	INTERVERTEBRAL DISC LESION	OXMIS	Condition	OXMIS
0	[opioid model] low back pain	45529187	7259H	INTERVERTEBRAL DISC HERNIATED	OXMIS	Condition	OXMIS
0	[opioid model] low back pain	45528220	7259AP	PROLAPSED INTERVERTEBRAL DISC	OXMIS	Condition	OXMIS
0	[opioid model] low back pain	45525200	7287A	PAIN LOW BACK	OXMIS	Condition	OXMIS
0	[opioid model] low back pain	45526268	7170A	LUMBAGO	OXMIS	Condition	OXMIS
0	[opioid model] low back pain	45526276	7259AD	RUPTURED INTERVERTEBRAL DISC	OXMIS	Condition	OXMIS
0	[opioid model] low back pain	45526277	7259CM	SCHMORL'S NODES	OXMIS	Condition	OXMIS
0	[opioid model] low back pain	45487250	N123.00	Disc displacement, site unspecified, without myelopathy	Read	Condition	Read
0	[opioid model] low back pain	45420679	N12C300	Lumbar disc prolapse with cauda equina compression	Read	Condition	Read
0	[opioid model] low back pain	45421813	1A53.12	C/O - lumbar pain	Read	Condition	Read
0	[opioid model] low back pain	45423857	N121.00	Thoracic disc displacement without myelopathy	Read	Condition	Read
0	[opioid model] low back pain	45423858	N124.00	Schmorl's nodes	Read	Condition	Read
0	[opioid model] low back pain	45424259	SK19.00	Traumatic disc rupture	Read	Condition	Read
0	[opioid model] low back pain	45424260	SK19100	Traumatic rupture of lumbar intervertebral disc	Read	Condition	Read
0	[opioid model] low back pain	45426717	F32z.11	Bertolotti's syndrome	Read	Condition	Read
0	[opioid model] low back pain	45430481	N125.00	Cervical disc degeneration	Read	Condition	Read
0	[opioid model] low back pain	45430482	N12z500	Annular tear of cervical disc	Read	Condition	Read
0	[opioid model] low back pain	45433762	N124000	Schmorl's nodes of unspecified region	Read	Condition	Read
0	[opioid model] low back pain	45433763	N12C.00	Disc prolapse with radiculopathy	Read	Condition	Read
0	[opioid model] low back pain	45435001	16C5.00	C/O - low back pain	Read	Condition	Read
0	[opioid model] low back pain	45437103	N12C100	Thoracic disc prolapse with radiculopathy	Read	Condition	Read
0	[opioid model] low back pain	45437104	N12z400	Cervical discitis	Read	Condition	Read
0	[opioid model] low back pain	45438308	16CA.00	Mechanical low back pain	Read	Condition	Read
0	[opioid model] low back pain	45440394	N12zG00	Infection of intervertebral disc - pyogenic	Read	Condition	Read
0	[opioid model] low back pain	45443674	N12z300	Other lumbar disc disorders	Read	Condition	Read
0	[opioid model] low back pain	45443675	N12z700	Calcification of cervical disc	Read	Condition	Read
0	[opioid model] low back pain	45443676	N12z900	Annular tear of thoracic disc	Read	Condition	Read
0	[opioid model] low back pain	45443678	N142000	Lumbago with sciatica	Read	Condition	Read
0	[opioid model] low back pain	45444087	SK19200	Traumatic rupture of cervical intervertebral disc	Read	Condition	Read
0	[opioid model] low back pain	45447006	N12C400	Prolapsed lumbar intervertebral disc with sciatica	Read	Condition	Read
0	[opioid model] low back pain	45447007	N12z.00	Other and unspecified disc disorders	Read	Condition	Read
0	[opioid model] low back pain	45447010	N142.13	Acute back pain - lumbar	Read	Condition	Read
0	[opioid model] low back pain	45447057	Nyu7B00	[X]Cervical disc disorder, unspecified	Read	Condition	Read
0	[opioid model] low back pain	45450371	N12z000	Other disc disorders of unspecified site	Read	Condition	Read
0	[opioid model] low back pain	45450372	N12z200	Other thoracic disc disorders	Read	Condition	Read
0	[opioid model] low back pain	45450373	N12zE00	Resorption of lumbar disc	Read	Condition	Read
0	[opioid model] low back pain	45450374	N12zF00	Calcification of lumbar disc	Read	Condition	Read
0	[opioid model] low back pain	45451590	1A53.00	Lumbar ache - renal	Read	Condition	Read
0	[opioid model] low back pain	45453663	N12..00	Intervertebral disc disorders	Read	Condition	Read
0	[opioid model] low back pain	45457080	N12..11	Displacement of intervertebral disc	Read	Condition	Read
0	[opioid model] low back pain	45457081	N12z100	Other cervical disc disorders	Read	Condition	Read
0	[opioid model] low back pain	45458253	16C9.00	Chronic low back pain	Read	Condition	Read
0	[opioid model] low back pain	45460372	N122.00	Lumbar disc displacement	Read	Condition	Read
0	[opioid model] low back pain	45460373	N123.11	Intervertebral disc prolapse NOS	Read	Condition	Read
0	[opioid model] low back pain	45460374	N129200	Thoracic disc disorder with myelopathy	Read	Condition	Read
0	[opioid model] low back pain	45463848	N121.11	Prolapsed thoracic intervertebral disc without myelopathy	Read	Condition	Read
0	[opioid model] low back pain	45463850	N142.00	Pain in lumbar spine	Read	Condition	Read
0	[opioid model] low back pain	45463851	N142.11	Low back pain	Read	Condition	Read
0	[opioid model] low back pain	45467222	N120.11	Prolapsed cervical intervertebral disc without myelopathy	Read	Condition	Read
0	[opioid model] low back pain	45467223	N123.12	Prolapsed intervertebral disc without myelopathy	Read	Condition	Read
0	[opioid model] low back pain	45467224	N127.00	Lumbar disc degeneration	Read	Condition	Read
0	[opioid model] low back pain	45467225	N12D.00	Narrowing intervertebral disc space	Read	Condition	Read
0	[opioid model] low back pain	45467265	Nyu7200	[X]Other cervical disc disorders	Read	Condition	Read
0	[opioid model] low back pain	45467266	Nyu7300	[X]Lumbar and other intervertebral disc disorders with myelopathy	Read	Condition	Read
0	[opioid model] low back pain	45470650	N120.00	Cervical disc displacement without myelopathy	Read	Condition	Read
0	[opioid model] low back pain	45470652	N142.12	Lumbalgia	Read	Condition	Read
0	[opioid model] low back pain	45473887	N12zC00	Lumbar discitis	Read	Condition	Read
0	[opioid model] low back pain	45477241	N129.00	Disc disorder with myelopathy	Read	Condition	Read
0	[opioid model] low back pain	45477242	N12zB00	Calcification of thoracic disc	Read	Condition	Read
0	[opioid model] low back pain	45478559	25C..13	O/E - lumbar pain on palpation	Read	Condition	Read
0	[opioid model] low back pain	45483890	N129300	Lumbar disc disorder with myelopathy	Read	Condition	Read
0	[opioid model] low back pain	45483891	N12C000	Cervical disc prolapse with radiculopathy	Read	Condition	Read
0	[opioid model] low back pain	45483892	N12zD00	Annular tear of lumbar disc	Read	Condition	Read
0	[opioid model] low back pain	45487604	SK19000	Traumatic rupture of thoracic intervertebral disc	Read	Condition	Read
0	[opioid model] low back pain	45493806	N122.11	Prolapsed lumbar intervertebral disc	Read	Condition	Read
0	[opioid model] low back pain	45493807	N124200	Schmorl's nodes of the lumbar region	Read	Condition	Read
0	[opioid model] low back pain	45493808	N12B.00	Disc prolapse with myelopathy	Read	Condition	Read
0	[opioid model] low back pain	45497064	N12..12	Slipped intervertebral disc	Read	Condition	Read
0	[opioid model] low back pain	45497065	N12..13	Acute back pain - disc	Read	Condition	Read
0	[opioid model] low back pain	45497066	N120.12	Cervical disc displacement	Read	Condition	Read
0	[opioid model] low back pain	45497067	N12zH00	Cervical disc disorder with radiculopathy	Read	Condition	Read
0	[opioid model] low back pain	45500411	N129.11	Prolapsed intervertebral disc with associated myelopathy	Read	Condition	Read
0	[opioid model] low back pain	45500412	N12z800	Thoracic discitis	Read	Condition	Read
0	[opioid model] low back pain	45500413	N12zz00	Disc disorders NOS	Read	Condition	Read
0	[opioid model] low back pain	45500415	N142.14	Lumbago	Read	Condition	Read
0	[opioid model] low back pain	45500463	Nyu7500	[X]Other specified intervertebral disc displacement	Read	Condition	Read
0	[opioid model] low back pain	45503793	Nyu7600	[X]Other specified intervertebral disc degeneration	Read	Condition	Read
0	[opioid model] low back pain	45507010	N124z00	Schmorl's nodes, region NOS	Read	Condition	Read
0	[opioid model] low back pain	45507011	N128.00	Degenerative disc disease NOS	Read	Condition	Read
0	[opioid model] low back pain	45507069	Nyu7400	[X]Lumbar and other intervertebral disc disorders with radiculopathy	Read	Condition	Read
0	[opioid model] low back pain	45510378	N129000	Unspecified disc disorder with myelopathy	Read	Condition	Read
0	[opioid model] low back pain	45510420	Nyu7000	[X]Other cervical disc displacement	Read	Condition	Read
0	[opioid model] low back pain	45513790	N124100	Schmorl's nodes of the thoracic region	Read	Condition	Read
0	[opioid model] low back pain	45513791	N126.00	Thoracic disc degeneration	Read	Condition	Read
0	[opioid model] low back pain	45513792	N12B000	Cervical disc prolapse with myelopathy	Read	Condition	Read
0	[opioid model] low back pain	45513829	Nyu7100	[X]Other cervical disc degeneration	Read	Condition	Read
0	[opioid model] low back pain	45515106	25E5.00	O/E - rebound - R.lumbar	Read	Condition	Read
0	[opioid model] low back pain	45517146	N12B200	Lumbar disc prolapse with myelopathy	Read	Condition	Read
0	[opioid model] low back pain	45517147	N12C200	Lumbar disc prolapse with radiculopathy	Read	Condition	Read
0	[opioid model] low back pain	45517148	N12zA00	Resorption of thoracic disc	Read	Condition	Read
0	[opioid model] low back pain	45518434	25E7.00	O/E - rebound - L.lumbar	Read	Condition	Read
0	[opioid model] low back pain	45520399	N129100	Cervical disc disorder with myelopathy	Read	Condition	Read
0	[opioid model] low back pain	45520400	N12B100	Thoracic disc prolapse with myelopathy	Read	Condition	Read
0	[opioid model] low back pain	45520451	Nyu7700	[X]Other specified intervertebral disc disorders	Read	Condition	Read
0	[opioid model] low back pain	45523702	N129z00	Disc disorder with myelopathy NOS	Read	Condition	Read
0	[opioid model] low back pain	45523704	N12z600	Resorption of cervical disc	Read	Condition	Read
0	[opioid model] low back pain	45774263	N122.12	Lumber disc bulge	Read	Condition	Read
0	[opioid model] low back pain	762775	431731000124106	Intervertebral disc desiccation	Clinical Finding	Condition	SNOMED
0	[opioid model] low back pain	443769	26538006	Degeneration of lumbar intervertebral disc	Clinical Finding	Condition	SNOMED
0	[opioid model] low back pain	442775	68675004	Degeneration of thoracic intervertebral disc	Clinical Finding	Condition	SNOMED
0	[opioid model] low back pain	435041	29574001	Schmorl's nodes of lumbar region	Clinical Finding	Condition	SNOMED
0	[opioid model] low back pain	434449	91240008	Degeneration of thoracolumbar intervertebral disc	Clinical Finding	Condition	SNOMED
0	[opioid model] low back pain	321389	428778006	Disorder of intervertebral disc of thoracic spine	Clinical Finding	Condition	SNOMED
0	[opioid model] low back pain	318522	86804002	Schmorl's nodes of thoracic region	Clinical Finding	Condition	SNOMED
0	[opioid model] low back pain	318521	64787009	Displacement of thoracic intervertebral disc without myelopathy	Clinical Finding	Condition	SNOMED
0	[opioid model] low back pain	314131	69195002	Degeneration of cervical intervertebral disc	Clinical Finding	Condition	SNOMED
0	[opioid model] low back pain	194133	279039007	Low back pain	Clinical Finding	Condition	SNOMED
0	[opioid model] low back pain	141104	34139004	Intervertebral disc disorder of lumbar region with myelopathy	Clinical Finding	Condition	SNOMED
0	[opioid model] low back pain	139906	75467001	Intervertebral disc disorder of cervical region with myelopathy	Clinical Finding	Condition	SNOMED
0	[opioid model] low back pain	139110	41022003	Intervertebral disc disorder of thoracic region with myelopathy	Clinical Finding	Condition	SNOMED
0	[opioid model] low back pain	80816	77547008	Degeneration of intervertebral disc	Clinical Finding	Condition	SNOMED
0	[opioid model] low back pain	80496	45181002	Schmorl's nodes	Clinical Finding	Condition	SNOMED
0	[opioid model] low back pain	80189	20021007	Displacement of lumbar intervertebral disc without myelopathy	Clinical Finding	Condition	SNOMED
0	[opioid model] low back pain	78832	44983007	Intervertebral disc disorder with myelopathy	Clinical Finding	Condition	SNOMED
0	[opioid model] low back pain	77638	70218004	Displacement of intervertebral disc without myelopathy	Clinical Finding	Condition	SNOMED
0	[opioid model] low back pain	75344	36427004	Intervertebral disc disorder	Clinical Finding	Condition	SNOMED
0	[opioid model] low back pain	74725	85216006	Displacement of cervical intervertebral disc without myelopathy	Clinical Finding	Condition	SNOMED
0	[opioid model] low back pain	74132	60937000	Degeneration of lumbosacral intervertebral disc	Clinical Finding	Condition	SNOMED
0	[opioid model] low back pain	46270414	29930001000004103	Intractable low back pain	Clinical Finding	Condition	SNOMED
0	[opioid model] low back pain	42536664	735609006	Degeneration of lumbar intervertebral disc without prolapse	Clinical Finding	Condition	SNOMED
0	[opioid model] low back pain	42536663	735608003	Degeneration of thoracic intervertebral disc and osteophyte	Clinical Finding	Condition	SNOMED
0	[opioid model] low back pain	42536662	735607008	Prolapse of thoracic intervertebral disc with degeneration	Clinical Finding	Condition	SNOMED
0	[opioid model] low back pain	42536661	735606004	Degeneration of thoracic intervertebral disc without prolapse	Clinical Finding	Condition	SNOMED
0	[opioid model] low back pain	42536660	735604001	Prolapse of cervical intervertebral disc with degeneration	Clinical Finding	Condition	SNOMED
0	[opioid model] low back pain	40647852	9143008	Schmorl's nodes of other region, NEC	Clinical Finding	Condition	SNOMED
0	[opioid model] low back pain	40627154	75897002	Intervertebral disc extrusion	Clinical Finding	Condition	SNOMED
0	[opioid model] low back pain	40619184	65429003	Discitis of lumbar region	Clinical Finding	Condition	SNOMED
0	[opioid model] low back pain	40598946	50746004	Discitis of cervical region	Clinical Finding	Condition	SNOMED
0	[opioid model] low back pain	40578067	40709005	Lumbago	Clinical Finding	Condition	SNOMED
0	[opioid model] low back pain	40562320	389320000	Chronic low back pain	Clinical Finding	Condition	SNOMED
0	[opioid model] low back pain	40557762	390055001	Chronic low back pain	Clinical Finding	Condition	SNOMED
0	[opioid model] low back pain	40514644	307539004	Bertolotti's syndrome	Clinical Finding	Condition	SNOMED
0	[opioid model] low back pain	40483292	445332006	Displacement of cervical intervertebral disc	Clinical Finding	Condition	SNOMED
0	[opioid model] low back pain	40482807	443700006	Disorder of lumbar disc	Clinical Finding	Condition	SNOMED
0	[opioid model] low back pain	40404650	202793005	Low back pain	Clinical Finding	Condition	SNOMED
0	[opioid model] low back pain	40404322	202738004	Disc space narrowing	Clinical Finding	Condition	SNOMED
0	[opioid model] low back pain	40404321	202737009	Prolapsed lumbar intervertebral disc with sciatica	Clinical Finding	Condition	SNOMED
0	[opioid model] low back pain	40404297	202715002	Prolapsed intervertebral disc with associated myelopathy	Clinical Finding	Condition	SNOMED
0	[opioid model] low back pain	40404294	202712004	Schmorl's nodes of the lumbar region	Clinical Finding	Condition	SNOMED
0	[opioid model] low back pain	40404293	202711006	Schmorl's nodes of the thoracic region	Clinical Finding	Condition	SNOMED
0	[opioid model] low back pain	40404290	202709002	Disc displacement, site unspecified, without myelopathy	Clinical Finding	Condition	SNOMED
0	[opioid model] low back pain	40404287	202706009	Cervical disc displacement	Clinical Finding	Condition	SNOMED
0	[opioid model] low back pain	40404286	202705008	Acute back pain - disc	Clinical Finding	Condition	SNOMED
0	[opioid model] low back pain	40357650	267169009	Loin pain	Clinical Finding	Condition	SNOMED
0	[opioid model] low back pain	40353920	268077009	Schmorl's nodes	Clinical Finding	Condition	SNOMED
0	[opioid model] low back pain	40353919	268076000	Lumbar disc lesion	Clinical Finding	Condition	SNOMED
0	[opioid model] low back pain	763921	448601000124103	Herniation of nucleus pulposus of thoracic intervertebral disc	Clinical Finding	Condition	SNOMED
0	[opioid model] low back pain	763920	448581000124108	Herniation of nucleus pulposus of cervical intervertebral disc	Clinical Finding	Condition	SNOMED
0	[opioid model] low back pain	762919	433741000124102	Radial tear of the annulus fibrosis of intervertebral disc	Clinical Finding	Condition	SNOMED
0	[opioid model] low back pain	762918	433731000124107	Transverse tear of the annulus fibrosis of intervertebral disc	Clinical Finding	Condition	SNOMED
0	[opioid model] low back pain	762917	433721000124109	Concentric tear of the annulus fibrosis of intervertebral disc	Clinical Finding	Condition	SNOMED
0	[opioid model] low back pain	762280	313501000119105	Lumbago co-occurrent with right-side sciatica	Clinical Finding	Condition	SNOMED
0	[opioid model] low back pain	40326306	162141005	C/O - renal pain	Clinical Finding	Condition	SNOMED
0	[opioid model] low back pain	40320860	156648004	Low back pain	Clinical Finding	Condition	SNOMED
0	[opioid model] low back pain	40320849	156638001	Intervertebral disc lesion NOS	Clinical Finding	Condition	SNOMED
0	[opioid model] low back pain	40320847	156636002	Disc disorder with myelopathy	Clinical Finding	Condition	SNOMED
0	[opioid model] low back pain	40320846	156635003	Lumbar disc degeneration	Clinical Finding	Condition	SNOMED
0	[opioid model] low back pain	40320845	156634004	Thoracic disc degeneration	Clinical Finding	Condition	SNOMED
0	[opioid model] low back pain	40320844	156633005	Cervical disc degeneration	Clinical Finding	Condition	SNOMED
0	[opioid model] low back pain	40320843	156632000	Prolapsed lumbar intervertebral disc	Clinical Finding	Condition	SNOMED
0	[opioid model] low back pain	40320842	156631007	Prolapsed thoracic intervertebral disc	Clinical Finding	Condition	SNOMED
0	[opioid model] low back pain	40320840	156630008	Prolapsed cervical intervertebral disc	Clinical Finding	Condition	SNOMED
0	[opioid model] low back pain	40320839	156629003	Prolapsed intervertebral disc	Clinical Finding	Condition	SNOMED
0	[opioid model] low back pain	40303803	139151004	C/O - low back pain	Clinical Finding	Condition	SNOMED
0	[opioid model] low back pain	40299963	140453003	O/E - rebound - L.lumbar	Clinical Finding	Condition	SNOMED
0	[opioid model] low back pain	40299961	140451001	O/E - rebound - R.lumbar	Clinical Finding	Condition	SNOMED
0	[opioid model] low back pain	37399736	311231000119100	Radiculopathy co-occurrent and due to thoracic intervertebral disc disorder	Clinical Finding	Condition	SNOMED
0	[opioid model] low back pain	37395587	311221000119103	Radiculopathy co-occurrent and due to lumbosacral intervertebral disc disorder	Clinical Finding	Condition	SNOMED
0	[opioid model] low back pain	37110373	724604003	Intervertebral disc degeneration of cervical spine without prolapsed disc	Clinical Finding	Condition	SNOMED
0	[opioid model] low back pain	37108965	15968741000119100	Low back pain co-occurrent and due to bilateral sciatica	Clinical Finding	Condition	SNOMED
0	[opioid model] low back pain	37018842	715057009	Disorder of lumbosacral intervertebral disc	Clinical Finding	Condition	SNOMED
0	[opioid model] low back pain	37016284	311191000119109	Myelopathy co-occurrent and due to lumbosacral intervertebral disc disorder	Clinical Finding	Condition	SNOMED
0	[opioid model] low back pain	37016245	22531000119104	Prolapse of cervical intervertebral disc without radiculopathy	Clinical Finding	Condition	SNOMED
0	[opioid model] low back pain	37016165	13291000119100	Prolapse of lumbar intervertebral disc without radiculopathy	Clinical Finding	Condition	SNOMED
0	[opioid model] low back pain	37016164	13271000119101	Prolapse of thoracic intervertebral disc without radiculopathy	Clinical Finding	Condition	SNOMED
0	[opioid model] low back pain	36684460	113611000119100	Myofascial pain syndrome of lumbar spine	Clinical Finding	Condition	SNOMED
0	[opioid model] low back pain	4347307	240216005	Prolapsed thoracic intervertebral disc	Clinical Finding	Condition	SNOMED
0	[opioid model] low back pain	4347306	240214008	Intervertebral disc prolapse NOS	Clinical Finding	Condition	SNOMED
0	[opioid model] low back pain	4347305	240213002	Prolapsed intervertebral disc without myelopathy	Clinical Finding	Condition	SNOMED
0	[opioid model] low back pain	4345329	240215009	Prolapsed cervical intervertebral disc	Clinical Finding	Condition	SNOMED
0	[opioid model] low back pain	4344391	240212007	Tear of the annulus fibrosus of intervertebral disc	Clinical Finding	Condition	SNOMED
0	[opioid model] low back pain	4344390	240211000	Intervertebral disk calcification	Clinical Finding	Condition	SNOMED
0	[opioid model] low back pain	4313439	86345004	Bertolotti's syndrome	Clinical Finding	Condition	SNOMED
0	[opioid model] low back pain	4251304	73589001	Intervertebral disc prolapse	Clinical Finding	Condition	SNOMED
0	[opioid model] low back pain	4245501	60490008	Brachial neuritis AND/OR radiculitis due to displacement of cervical intervertebral disc	Clinical Finding	Condition	SNOMED
0	[opioid model] low back pain	4225257	84857004	Herniation of nucleus pulposus	Clinical Finding	Condition	SNOMED
0	[opioid model] low back pain	4217060	41733009	Neuritis AND/OR radiculitis due to rupture of intervertebral disc	Clinical Finding	Condition	SNOMED
0	[opioid model] low back pain	4207923	311804006	Prolapsed lumbar intervertebral disc with sciatica	Clinical Finding	Condition	SNOMED
0	[opioid model] low back pain	4188350	46960006	Lumbago-sciatica due to displacement of lumbar intervertebral disc	Clinical Finding	Condition	SNOMED
0	[opioid model] low back pain	4184946	43898003	Brachial neuritis AND/OR radiculitis due to rupture of cervical intervertebral disc	Clinical Finding	Condition	SNOMED
0	[opioid model] low back pain	4183031	43132002	Degeneration of cervicothoracic intervertebral disc	Clinical Finding	Condition	SNOMED
0	[opioid model] low back pain	4180973	298674008	Lumbar spine painful on movement	Clinical Finding	Condition	SNOMED
0	[opioid model] low back pain	4167908	275316003	O/E - lumbar pain on palpation	Clinical Finding	Condition	SNOMED
0	[opioid model] low back pain	4167093	274137005	Lumbar disc lesion	Clinical Finding	Condition	SNOMED
0	[opioid model] low back pain	4152591	370470002	Diskospondylitis	Clinical Finding	Condition	SNOMED
0	[opioid model] low back pain	4150321	267975001	Disc displacement, site unspecified, without myelopathy	Clinical Finding	Condition	SNOMED
0	[opioid model] low back pain	4150320	267974002	Prolapsed cervical intervertebral disc without myelopathy	Clinical Finding	Condition	SNOMED
0	[opioid model] low back pain	4150128	279063004	Lumbar facet joint pain	Clinical Finding	Condition	SNOMED
0	[opioid model] low back pain	4149974	279040009	Mechanical low back pain	Clinical Finding	Condition	SNOMED
0	[opioid model] low back pain	4149056	267976000	Disc disorder with myelopathy	Clinical Finding	Condition	SNOMED
0	[opioid model] low back pain	4145810	267067009	Lumbar ache - renal	Clinical Finding	Condition	SNOMED
0	[opioid model] low back pain	4145006	267982002	Pain in lumbar spine	Clinical Finding	Condition	SNOMED
0	[opioid model] low back pain	4141028	425878001	Cervical disc disorder	Clinical Finding	Condition	SNOMED
0	[opioid model] low back pain	4140532	33132004	Intervertebral disc rupture	Clinical Finding	Condition	SNOMED
0	[opioid model] low back pain	4133644	279042001	Lumbar segmental dysfunction	Clinical Finding	Condition	SNOMED
0	[opioid model] low back pain	4132892	278862001	Acute low back pain	Clinical Finding	Condition	SNOMED
0	[opioid model] low back pain	4132891	278860009	Chronic low back pain	Clinical Finding	Condition	SNOMED
0	[opioid model] low back pain	4122177	287015003	Intervertebral disc lesion NOS	Clinical Finding	Condition	SNOMED
0	[opioid model] low back pain	4120327	302935008	Infective discitis	Clinical Finding	Condition	SNOMED
0	[opioid model] low back pain	4118278	301417007	Rebound tenderness of left lumbar	Clinical Finding	Condition	SNOMED
0	[opioid model] low back pain	4103492	301416003	Rebound tenderness of right lumbar	Clinical Finding	Condition	SNOMED
0	[opioid model] low back pain	44813346	451301000000105	[X]Cervical disc disorder, unspecified	Clinical Finding	Condition	SNOMED
0	[opioid model] low back pain	44812941	413851000000108	[X]Other cervical disc degeneration	Clinical Finding	Condition	SNOMED
0	[opioid model] low back pain	44812907	409341000000101	[X]Other specified intervertebral disc degeneration	Clinical Finding	Condition	SNOMED
0	[opioid model] low back pain	44801456	462551000000104	[X]Other cervical disc displacement	Clinical Finding	Condition	SNOMED
0	[opioid model] low back pain	44801362	462301000000109	[X]Lumbar and other intervertebral disc disorders with myelopathy	Clinical Finding	Condition	SNOMED
0	[opioid model] low back pain	44800670	478681000000101	[X]Other specified intervertebral disc disorders	Clinical Finding	Condition	SNOMED
0	[opioid model] low back pain	44799564	450101000000104	[X]Lumbar and other intervertebral disc disorders with radiculopathy	Clinical Finding	Condition	SNOMED
0	[opioid model] low back pain	44794593	397261000000106	[X]Other specified intervertebral disc displacement	Clinical Finding	Condition	SNOMED
0	[opioid model] low back pain	44793901	389671000000105	[X]Other cervical disc disorders	Clinical Finding	Condition	SNOMED
0	[opioid model] low back pain	44783790	697975004	Radial tear of annulus fibrosus of intervertebral disc	Clinical Finding	Condition	SNOMED
0	[opioid model] low back pain	44783372	699456009	Migrated disc extrusion	Clinical Finding	Condition	SNOMED
0	[opioid model] low back pain	44783263	699332009	Sequestrum of intervertebral disc	Clinical Finding	Condition	SNOMED
0	[opioid model] low back pain	43531130	608829007	Internal disc disruption	Clinical Finding	Condition	SNOMED
0	[opioid model] low back pain	43021196	472980004	Focal intervertebral disc protrusion	Clinical Finding	Condition	SNOMED
0	[opioid model] low back pain	43021195	472979002	Broad based intervertebral disc protrusion	Clinical Finding	Condition	SNOMED
0	[opioid model] low back pain	42539491	735605000	Degeneration of cervical intervertebral disc and osteophyte of cervical vertebra	Clinical Finding	Condition	SNOMED
0	[opioid model] low back pain	42539035	735610001	Prolapse of lumbar intervertebral disc with degeneration	Clinical Finding	Condition	SNOMED
0	[opioid model] low back pain	4103491	301408007	Tenderness of left lumbar	Clinical Finding	Condition	SNOMED
0	[opioid model] low back pain	4103490	301407002	Tenderness of right lumbar	Clinical Finding	Condition	SNOMED
0	[opioid model] low back pain	4102129	300957005	Postural low back pain	Clinical Finding	Condition	SNOMED
0	[opioid model] low back pain	4090551	247368002	Posterior compartment low back pain	Clinical Finding	Condition	SNOMED
0	[opioid model] low back pain	4084782	281371002	Inflammatory discitis	Clinical Finding	Condition	SNOMED
0	[opioid model] low back pain	4081219	23882000	Neuritis AND/OR radiculitis due to rupture of lumbar intervertebral disc	Clinical Finding	Condition	SNOMED
0	[opioid model] low back pain	4069209	202753007	Annular tear of lumbar disc	Clinical Finding	Condition	SNOMED
0	[opioid model] low back pain	4069208	202749005	Annular tear of thoracic disc	Clinical Finding	Condition	SNOMED
0	[opioid model] low back pain	4069207	202747007	Calcification of cervical disc	Clinical Finding	Condition	SNOMED
0	[opioid model] low back pain	4069206	202745004	Annular tear of cervical disc	Clinical Finding	Condition	SNOMED
0	[opioid model] low back pain	4069205	202735001	Lumbar disc prolapse with radiculopathy	Clinical Finding	Condition	SNOMED
0	[opioid model] low back pain	4069204	202734002	Thoracic disc prolapse with radiculopathy	Clinical Finding	Condition	SNOMED
0	[opioid model] low back pain	4069203	202732003	Disc prolapse with radiculopathy	Clinical Finding	Condition	SNOMED
0	[opioid model] low back pain	4069202	202731005	Lumbar disc prolapse with myelopathy	Clinical Finding	Condition	SNOMED
0	[opioid model] low back pain	4069199	202719008	Lumbar disc disorder with myelopathy	Clinical Finding	Condition	SNOMED
0	[opioid model] low back pain	4069198	202718000	Thoracic disc disorder with myelopathy	Clinical Finding	Condition	SNOMED
0	[opioid model] low back pain	4069197	202716001	Unspecified disc disorder with myelopathy	Clinical Finding	Condition	SNOMED
0	[opioid model] low back pain	4068712	202755000	Calcification of lumbar disc	Clinical Finding	Condition	SNOMED
0	[opioid model] low back pain	4068629	202751009	Calcification of thoracic disc	Clinical Finding	Condition	SNOMED
0	[opioid model] low back pain	4068628	202748002	Thoracic discitis	Clinical Finding	Condition	SNOMED
0	[opioid model] low back pain	4068627	202736000	Lumbar disc prolapse with cauda equina compression	Clinical Finding	Condition	SNOMED
0	[opioid model] low back pain	4068626	202733008	Cervical disc prolapse with radiculopathy	Clinical Finding	Condition	SNOMED
0	[opioid model] low back pain	4068624	202730006	Thoracic disc prolapse with myelopathy	Clinical Finding	Condition	SNOMED
0	[opioid model] low back pain	4068622	202717005	Cervical disc disorder with myelopathy	Clinical Finding	Condition	SNOMED
0	[opioid model] low back pain	4068621	202714003	Degenerative disc disease NOS	Clinical Finding	Condition	SNOMED
0	[opioid model] low back pain	45769909	9121000119106	Low back pain in pregnancy	Clinical Finding	Condition	SNOMED
0	[opioid model] low back pain	46287150	943471000000108	Intervertebral disc disorder with radiculopathy	Clinical Finding	Condition	SNOMED
0	[opioid model] low back pain	4068482	202708005	Prolapsed lumbar intervertebral disc	Clinical Finding	Condition	SNOMED
0	[opioid model] low back pain	4068481	202707000	Prolapsed thoracic intervertebral disc without myelopathy	Clinical Finding	Condition	SNOMED
0	[opioid model] low back pain	4067543	202758003	Disc disorders NOS	Clinical Finding	Condition	SNOMED
0	[opioid model] low back pain	4067542	202754001	Resorption of lumbar disc	Clinical Finding	Condition	SNOMED
0	[opioid model] low back pain	4067540	202746003	Resorption of cervical disc	Clinical Finding	Condition	SNOMED
0	[opioid model] low back pain	4067539	202744000	Cervical discitis	Clinical Finding	Condition	SNOMED
0	[opioid model] low back pain	4067538	202741008	Other cervical disc disorders	Clinical Finding	Condition	SNOMED
0	[opioid model] low back pain	4067537	202740009	Other disc disorders of unspecified site	Clinical Finding	Condition	SNOMED
0	[opioid model] low back pain	4067536	202739007	Other and unspecified disc disorders	Clinical Finding	Condition	SNOMED
0	[opioid model] low back pain	4067535	202713009	Schmorl's nodes, region NOS	Clinical Finding	Condition	SNOMED
0	[opioid model] low back pain	4067534	202710007	Schmorl's nodes of unspecified region	Clinical Finding	Condition	SNOMED
0	[opioid model] low back pain	4067313	202757008	Cervical disc disorder with radiculopathy	Clinical Finding	Condition	SNOMED
0	[opioid model] low back pain	4067312	202756004	Infection of intervertebral disc - pyogenic	Clinical Finding	Condition	SNOMED
0	[opioid model] low back pain	4067311	202752002	Lumbar discitis	Clinical Finding	Condition	SNOMED
0	[opioid model] low back pain	4066616	202750005	Resorption of thoracic disc	Clinical Finding	Condition	SNOMED
0	[opioid model] low back pain	4066615	202743006	Other lumbar disc disorders	Clinical Finding	Condition	SNOMED
0	[opioid model] low back pain	4066614	202742001	Other thoracic disc disorders	Clinical Finding	Condition	SNOMED
0	[opioid model] low back pain	4066612	202729001	Cervical disc prolapse with myelopathy	Clinical Finding	Condition	SNOMED
0	[opioid model] low back pain	4066611	202728009	Disc prolapse with myelopathy	Clinical Finding	Condition	SNOMED
0	[opioid model] low back pain	4066609	202720002	Disc disorder with myelopathy NOS	Clinical Finding	Condition	SNOMED
0	[opioid model] low back pain	4061752	163241009	On examination - rebound - right lumbar	Clinical Finding	Condition	SNOMED
0	[opioid model] low back pain	4061252	163243007	On examination - rebound - left lumbar	Clinical Finding	Condition	SNOMED
0	[opioid model] low back pain	4059945	161894002	C/O - low back pain	Clinical Finding	Condition	SNOMED
0	[opioid model] low back pain	4059254	212455007	Traumatic rupture of cervical intervertebral disc	Clinical Finding	Condition	SNOMED
0	[opioid model] low back pain	4056591	212454006	Traumatic rupture of lumbar intervertebral disc	Clinical Finding	Condition	SNOMED
0	[opioid model] low back pain	4056590	212453000	Traumatic rupture of thoracic intervertebral disc	Clinical Finding	Condition	SNOMED
0	[opioid model] low back pain	4056589	212452005	Traumatic disc rupture	Clinical Finding	Condition	SNOMED
0	[opioid model] low back pain	4046205	2304001	Discitis	Clinical Finding	Condition	SNOMED
0	[opioid model] low back pain	42536665	735611002	Degeneration of lumbar intervertebral disc and osteophyte of lumbar vertebra	Clinical Finding	Condition	SNOMED
0	[opioid model] low back pain	4018462	10426006	Discitis of thoracic region	Clinical Finding	Condition	SNOMED
0	[opioid model] low back pain	4013511	11301007	Narrowing of intervertebral disc space	Clinical Finding	Condition	SNOMED
0	[opioid model] low back pain	4001450	202794004	Lumbago with sciatica	Clinical Finding	Condition	SNOMED
0	[opioid model] low back pain	765402	448591000124106	Herniation of nucleus pulposus of lumbar intervertebral disc	Clinical Finding	Condition	SNOMED
0	[opioid model] low back pain	763930	448701000124105	Herniation of lumbar intervertebral disc with sciatica	Clinical Finding	Condition	SNOMED
0	[opioid model] low back pain	42598482	333371000009107	Bacterial discospondylitis of cervical spine	Clinical Finding	Condition	SNOMED Veterinary
0	[opioid model] low back pain	42597424	32291000009106	Intervertebral disc rupture of twelfth thoracic vertebra	Clinical Finding	Condition	SNOMED Veterinary
0	[opioid model] low back pain	42596663	314141000009109	Lumbar intervertebral disk disorder	Clinical Finding	Condition	SNOMED Veterinary
0	[opioid model] low back pain	42575265	319471000009107	Discospondylitis of cervical spine	Clinical Finding	Condition	SNOMED Veterinary
0	[opioid model] low back pain	42598483	333381000009109	Discospondylitis of cervical spine	Clinical Finding	Condition	SNOMED Veterinary
0	[opioid model] low back pain	40352666	272048001	C/O - lumbar pain	Context-dependent	Observation	SNOMED
1	[opioid model] ER visit	45949662	160522	Emergency Visit	Misc	Observation	CIEL
1	[opioid model] ER visit	4163685	4525004	Emergency department patient visit	Procedure	Observation	SNOMED
1	[opioid model] ER visit	4053886	12586001	Physician direction of emergency medical systems	Procedure	Observation	SNOMED
1	[opioid model] ER visit	2514435	99283	Emergency department visit for the evaluation and management of a patient, which requires these 3 key components: An expanded problem focused history; An expanded problem focused examination; and Medical decision making of moderate complexity. Counseling	CPT4	Procedure	CPT4
1	[opioid model] ER visit	2514436	99284	Emergency department visit for the evaluation and management of a patient, which requires these 3 key components: A detailed history; A detailed examination; and Medical decision making of moderate complexity. Counseling and/or coordination of care with o	CPT4	Procedure	CPT4
1	[opioid model] ER visit	2514437	99285	Emergency department visit for the evaluation and management of a patient, which requires these 3 key components within the constraints imposed by the urgency of the patient's clinical condition and/or mental status: A comprehensive history; A comprehensi	CPT4	Procedure	CPT4
1	[opioid model] ER visit	2514438	99288	Physician or other qualified health care professional direction of emergency medical systems (EMS) emergency care, advanced life support	CPT4	Procedure	CPT4
1	[opioid model] ER visit	2514433	99281	Emergency department visit for the evaluation and management of a patient, which requires these 3 key components: A problem focused history; A problem focused examination; and Straightforward medical decision making. Counseling and/or coordination of care	CPT4	Procedure	CPT4
1	[opioid model] ER visit	2514434	99282	Emergency department visit for the evaluation and management of a patient, which requires these 3 key components: An expanded problem focused history; An expanded problem focused examination; and Medical decision making of low complexity. Counseling and/o	CPT4	Procedure	CPT4
1	[opioid model] ER visit	0	450450992850016	ER LEVEL V			JNJ_PMR_PROC_CHRG_CD
1	[opioid model] ER visit	0	980981992820000	PF ER LEVEL II			JNJ_PMR_PROC_CHRG_CD
1	[opioid model] ER visit	0	450450992820000	ER LEVEL II			JNJ_PMR_PROC_CHRG_CD
1	[opioid model] ER visit	0	450450992810000	ER LEVEL I			JNJ_PMR_PROC_CHRG_CD
1	[opioid model] ER visit	0	450450992820002	ER EXPRESS CARE LEVEL II			JNJ_PMR_PROC_CHRG_CD
1	[opioid model] ER visit	0	450450992840000	ER LEVEL IV			JNJ_PMR_PROC_CHRG_CD
1	[opioid model] ER visit	0	980981992880001	PF PHYSICIAN DIRECTION EMS/ALS			JNJ_PMR_PROC_CHRG_CD
1	[opioid model] ER visit	0	980981992840000	PF ER LEVEL IV			JNJ_PMR_PROC_CHRG_CD
1	[opioid model] ER visit	0	450450992820001	ER EXPRESS CARE 25 MIN			JNJ_PMR_PROC_CHRG_CD
1	[opioid model] ER visit	0	450450992810001	ER PED LEVEL I			JNJ_PMR_PROC_CHRG_CD
1	[opioid model] ER visit	0	450450992820003	ER EXPRESS CARE 35 MIN			JNJ_PMR_PROC_CHRG_CD
1	[opioid model] ER visit	0	450450992820004	ER EXPRESS CARE 40 MIN			JNJ_PMR_PROC_CHRG_CD
1	[opioid model] ER visit	0	450450992830003	ER EXPRESS CARE LEVEL III			JNJ_PMR_PROC_CHRG_CD
1	[opioid model] ER visit	0	980981992830000	PF ER LEVEL III			JNJ_PMR_PROC_CHRG_CD
1	[opioid model] ER visit	0	450450992830000	ER LEVEL III			JNJ_PMR_PROC_CHRG_CD
1	[opioid model] ER visit	0	450450992830001	ER EXPRESS CARE 1 HR			JNJ_PMR_PROC_CHRG_CD
1	[opioid model] ER visit	0	980981992850000	PF ER LEVEL V			JNJ_PMR_PROC_CHRG_CD
1	[opioid model] ER visit	0	450450992820005	ER EXPRESS CARE 30 MIN			JNJ_PMR_PROC_CHRG_CD
1	[opioid model] ER visit	0	450450992850006	ER CRITICAL CARE 1ST HR			JNJ_PMR_PROC_CHRG_CD
1	[opioid model] ER visit	0	450450992850015	ER PED LEVEL V			JNJ_PMR_PROC_CHRG_CD
1	[opioid model] ER visit	0	450450992830004	ER EXPRESS CARE 45 MIN			JNJ_PMR_PROC_CHRG_CD
1	[opioid model] ER visit	0	450450992820006	ER PED LEVEL II			JNJ_PMR_PROC_CHRG_CD
1	[opioid model] ER visit	0	450450992830002	ER PED LEVEL III			JNJ_PMR_PROC_CHRG_CD
1	[opioid model] ER visit	0	980981992880000	PF PHYSICIAN DIRECTION EMS			JNJ_PMR_PROC_CHRG_CD
1	[opioid model] ER visit	0	450450992830005	ER EXPRESS CARE 50 MIN			JNJ_PMR_PROC_CHRG_CD
2	[opioid model] Anxiety disorder	45914733	121282	Introverted Disorder, Child	Diagnosis	Condition	CIEL
2	[opioid model] Anxiety disorder	45953746	130949	Panic Disorder with Agoraphobia, Mild Agoraphobic Avoidance and Moderate Panic Attacks	Diagnosis	Condition	CIEL
2	[opioid model] Anxiety disorder	45953745	130941	Panic Disorder with Agoraphobia, Moderate Agoraphobic Avoidance and Severe Panic Attacks	Diagnosis	Condition	CIEL
2	[opioid model] Anxiety disorder	45953744	130930	Panic Disorder without Agoraphobia with Severe Panic Attacks	Diagnosis	Condition	CIEL
2	[opioid model] Anxiety disorder	45953111	111109	Other Acute Reactions to Stress	Diagnosis	Condition	CIEL
2	[opioid model] Anxiety disorder	45951648	155356	burn-out	Diagnosis	Condition	CIEL
2	[opioid model] Anxiety disorder	45951555	149207	Agoraphobia without History of Panic Disorder	Diagnosis	Condition	CIEL
2	[opioid model] Anxiety disorder	45951542	149147	Alcohol-Induced Anxiety Disorder	Diagnosis	Condition	CIEL
2	[opioid model] Anxiety disorder	45949385	158239	panic disorder [episodic paroxysmal anxiety]	Diagnosis	Condition	CIEL
2	[opioid model] Anxiety disorder	45948520	148562	Anxiety Disorder of Adolescence	Diagnosis	Condition	CIEL
2	[opioid model] Anxiety disorder	45945952	144573	Combat Fatigue	Diagnosis	Condition	CIEL
2	[opioid model] Anxiety disorder	45945355	149513	Acute Stupor State due to Acute Stress Reaction	Diagnosis	Condition	CIEL
2	[opioid model] Anxiety disorder	45953813	114375	Agoraphobia with Panic Disorder	Diagnosis	Condition	CIEL
2	[opioid model] Anxiety disorder	45954158	125808	Stress Reaction Causing Mixed Disturbance of Emotion and Conduct	Diagnosis	Condition	CIEL
2	[opioid model] Anxiety disorder	45955086	128238	Psychoactive Substance-Induced Organic Anxiety Disorder	Diagnosis	Condition	CIEL
2	[opioid model] Anxiety disorder	45955435	149803	Acute Fugue State due to Acute Stress Reaction	Diagnosis	Condition	CIEL
2	[opioid model] Anxiety disorder	45953747	130960	Panic Disorder with Agoraphobia, Agoraphobic Avoidance in Full Remission and Mild Panic Attacks	Diagnosis	Condition	CIEL
2	[opioid model] Anxiety disorder	45907265	113881	PTSD (post-traumatic stress disorder)	Diagnosis	Condition	CIEL
2	[opioid model] Anxiety disorder	45907316	114727	Organic Anxiety Disorder	Diagnosis	Condition	CIEL
2	[opioid model] Anxiety disorder	45907797	120584	Prolonged Posttraumatic Stress Disorder	Diagnosis	Condition	CIEL
2	[opioid model] Anxiety disorder	45907859	121283	Avoidant Disorder of Childhood	Diagnosis	Condition	CIEL
2	[opioid model] Anxiety disorder	45908676	130931	Panic Disorder without Agoraphobia with Panic Attacks in Partial Remission	Diagnosis	Condition	CIEL
2	[opioid model] Anxiety disorder	45908677	130959	Panic Disorder with Agoraphobia, Agoraphobic Avoidance in Full Remission and Moderate Panic Attacks	Diagnosis	Condition	CIEL
2	[opioid model] Anxiety disorder	45908759	130254	Phobic Disorder	Diagnosis	Condition	CIEL
2	[opioid model] Anxiety disorder	45945336	149380	Adjustment Disorder with Anxious Mood	Diagnosis	Condition	CIEL
2	[opioid model] Anxiety disorder	45945318	149206	Agoraphobia without History of Panic Disorder with Limited Symptom Attacks	Diagnosis	Condition	CIEL
2	[opioid model] Anxiety disorder	45945317	149205	Agoraphobia without History of Panic Disorder without Limited Symptom Attacks	Diagnosis	Condition	CIEL
2	[opioid model] Anxiety disorder	45944794	141776	Dream Anxiety Disorder	Diagnosis	Condition	CIEL
2	[opioid model] Anxiety disorder	45944280	130966	Panic Disorder	Diagnosis	Condition	CIEL
2	[opioid model] Anxiety disorder	45944279	130964	Panic Disorder with Agoraphobia and Moderate Panic Attacks	Diagnosis	Condition	CIEL
2	[opioid model] Anxiety disorder	45944278	130963	Panic Disorder with Agoraphobia and Panic Attacks in Full Remission	Diagnosis	Condition	CIEL
2	[opioid model] Anxiety disorder	45944277	130957	Panic Disorder with Agoraphobia, Agoraphobic Avoidance in Full Remission and Panic Attacks in Partial Remission	Diagnosis	Condition	CIEL
2	[opioid model] Anxiety disorder	45944276	130955	Panic Disorder with Agoraphobia, Agoraphobic Avoidance in Partial Remission and Mild Panic Attacks	Diagnosis	Condition	CIEL
2	[opioid model] Anxiety disorder	45944275	130948	Panic Disorder with Agoraphobia, Mild Agoraphobic Avoidance and Panic Attacks in Full Remission	Diagnosis	Condition	CIEL
2	[opioid model] Anxiety disorder	45944274	130934	Panic Disorder without Agoraphobia with Mild Panic Attacks	Diagnosis	Condition	CIEL
2	[opioid model] Anxiety disorder	45944273	130933	Panic Disorder without Agoraphobia with Moderate Panic Attacks	Diagnosis	Condition	CIEL
2	[opioid model] Anxiety disorder	45943821	126726	Separation Anxiety Disorder of Childhood, Early Onset	Diagnosis	Condition	CIEL
2	[opioid model] Anxiety disorder	45943779	126308	Social Phobia, Fear of Public Washing	Diagnosis	Condition	CIEL
2	[opioid model] Anxiety disorder	45941128	128209	Psychogenic Rumination	Diagnosis	Condition	CIEL
2	[opioid model] Anxiety disorder	45940403	126309	Social Phobia	Diagnosis	Condition	CIEL
2	[opioid model] Anxiety disorder	45940190	125870	Stockholm Syndrome	Diagnosis	Condition	CIEL
2	[opioid model] Anxiety disorder	45940039	132611	Obsessive-Compulsive Disorder	Diagnosis	Condition	CIEL
2	[opioid model] Anxiety disorder	45939751	130954	Panic Disorder with Agoraphobia, Agoraphobic Avoidance in Partial Remission and Moderate Panic Attacks	Diagnosis	Condition	CIEL
2	[opioid model] Anxiety disorder	45939750	130952	Panic Disorder with Agoraphobia, Agoraphobic Avoidance in Partial Remission and Panic Attacks in Partial Remission	Diagnosis	Condition	CIEL
2	[opioid model] Anxiety disorder	45939749	130944	Panic Disorder with Agoraphobia, Moderate Agoraphobic Avoidance and Moderate Panic Attacks	Diagnosis	Condition	CIEL
2	[opioid model] Anxiety disorder	45939748	130943	Panic Disorder with Agoraphobia, Moderate Agoraphobic Avoidance and Panic Attacks in Full Remission	Diagnosis	Condition	CIEL
2	[opioid model] Anxiety disorder	45939056	121861	Brief or Acute Posttraumatic Stress Disorder	Diagnosis	Condition	CIEL
2	[opioid model] Anxiety disorder	45937109	129286	Posttraumatic Stress Disorder, Delayed Onset	Diagnosis	Condition	CIEL
2	[opioid model] Anxiety disorder	45936374	121830	Acute Situational Disturbance	Diagnosis	Condition	CIEL
2	[opioid model] Anxiety disorder	45936360	121542	Anxiety as Acute Reaction to Exceptional (Gross) Stress	Diagnosis	Condition	CIEL
2	[opioid model] Anxiety disorder	45936124	126727	Separation Anxiety Disorder of Childhood	Diagnosis	Condition	CIEL
2	[opioid model] Anxiety disorder	45933853	158629	reaction to chronic stress	Diagnosis	Condition	CIEL
2	[opioid model] Anxiety disorder	45933514	149514	Acute Stress Disorder	Diagnosis	Condition	CIEL
2	[opioid model] Anxiety disorder	45933413	148560	Anxiety Disorder of Childhood or Adolescence	Diagnosis	Condition	CIEL
2	[opioid model] Anxiety disorder	45933412	148559	Anxiety Hyperventilation	Diagnosis	Condition	CIEL
2	[opioid model] Anxiety disorder	45933354	148067	Avoidant Disorder of Adolescence	Diagnosis	Condition	CIEL
2	[opioid model] Anxiety disorder	45932367	130961	Panic Disorder with Agoraphobia and Severe Panic Attacks	Diagnosis	Condition	CIEL
2	[opioid model] Anxiety disorder	45932366	130947	Panic Disorder with Agoraphobia, Mild Agoraphobic Avoidance and Panic Attacks in Partial Remission	Diagnosis	Condition	CIEL
2	[opioid model] Anxiety disorder	45932365	130946	Panic Disorder with Agoraphobia, Mild Agoraphobic Avoidance and Severe Panic Attacks	Diagnosis	Condition	CIEL
2	[opioid model] Anxiety disorder	45932046	130297	Phencyclidine-Induced Anxiety Disorder	Diagnosis	Condition	CIEL
2	[opioid model] Anxiety disorder	45929370	149209	Agoraphobia	Diagnosis	Condition	CIEL
2	[opioid model] Anxiety disorder	45927481	130962	Panic Disorder with Agoraphobia and Panic Attacks in Partial Remission	Diagnosis	Condition	CIEL
2	[opioid model] Anxiety disorder	45927480	130950	Panic Disorder with Agoraphobia, Mild Agoraphobic Avoidance and Mild Panic Attacks	Diagnosis	Condition	CIEL
2	[opioid model] Anxiety disorder	45927479	130945	Panic Disorder with Agoraphobia, Moderate Agoraphobic Avoidance and Mild Panic Attacks	Diagnosis	Condition	CIEL
2	[opioid model] Anxiety disorder	45927322	122615	Predominant Psychomotor Disturbance as Reaction to Stress	Diagnosis	Condition	CIEL
2	[opioid model] Anxiety disorder	45925433	113882	Combat Neurosis	Diagnosis	Condition	CIEL
2	[opioid model] Anxiety disorder	45925334	130958	Panic Disorder with Agoraphobia, Agoraphobic Avoidance in Full Remission and Panic Attacks in Full Remission	Diagnosis	Condition	CIEL
2	[opioid model] Anxiety disorder	45925333	130956	Panic Disorder with Agoraphobia, Agoraphobic Avoidance in Full Remission and Severe Panic Attacks	Diagnosis	Condition	CIEL
2	[opioid model] Anxiety disorder	45925332	130953	Panic Disorder with Agoraphobia, Agoraphobic Avoidance in Partial Remission and Panic Attacks in Full Remission	Diagnosis	Condition	CIEL
2	[opioid model] Anxiety disorder	45925331	130951	Panic Disorder with Agoraphobia, Agoraphobic Avoidance in Partial Remission and Severe Panic Attacks	Diagnosis	Condition	CIEL
2	[opioid model] Anxiety disorder	45925330	130940	Panic Disorder with Agoraphobia, Severe Agoraphobic Avoidance and Mild Panic Attacks	Diagnosis	Condition	CIEL
2	[opioid model] Anxiety disorder	45925329	130939	Panic Disorder with Agoraphobia, Severe Agoraphobic Avoidance and Moderate Panic Attacks	Diagnosis	Condition	CIEL
2	[opioid model] Anxiety disorder	45925328	130935	Panic Disorder without Agoraphobia	Diagnosis	Condition	CIEL
2	[opioid model] Anxiety disorder	45924802	121540	Anxiety Disorder	Diagnosis	Condition	CIEL
2	[opioid model] Anxiety disorder	45923853	126566	Shell Shock	Diagnosis	Condition	CIEL
2	[opioid model] Anxiety disorder	45923847	126526	Shyness Disorder of Childhood	Diagnosis	Condition	CIEL
2	[opioid model] Anxiety disorder	45909129	134079	Mixed Anxiety and Depressive Disorder	Diagnosis	Condition	CIEL
2	[opioid model] Anxiety disorder	45923839	126465	Simple Phobia	Diagnosis	Condition	CIEL
2	[opioid model] Anxiety disorder	45921464	148561	Anxiety Disorder of Childhood	Diagnosis	Condition	CIEL
2	[opioid model] Anxiety disorder	45921423	144653	Cocaine-Induced Anxiety Disorder	Diagnosis	Condition	CIEL
2	[opioid model] Anxiety disorder	45921384	144421	Compulsive Neurosis	Diagnosis	Condition	CIEL
2	[opioid model] Anxiety disorder	45919822	119534	Anaclitic Depression	Diagnosis	Condition	CIEL
2	[opioid model] Anxiety disorder	45917512	158354	phobic anxiety disorder of childhood	Diagnosis	Condition	CIEL
2	[opioid model] Anxiety disorder	45910490	148066	Avoidant Disorder of Childhood or Adolescence	Diagnosis	Condition	CIEL
2	[opioid model] Anxiety disorder	45910540	149204	Agoraphobia without Mention of Panic Attacks	Diagnosis	Condition	CIEL
2	[opioid model] Anxiety disorder	45910541	149208	Agoraphobia with Panic Attacks	Diagnosis	Condition	CIEL
2	[opioid model] Anxiety disorder	45914422	126832	Sedative, Hypnotic and/or Anxiolytic-Induced Anxiety Disorder	Diagnosis	Condition	CIEL
2	[opioid model] Anxiety disorder	45916752	148954	Amphetamine-Induced Anxiety Disorder	Diagnosis	Condition	CIEL
2	[opioid model] Anxiety disorder	45916707	148563	Anxiety Disorder due to a General Medical Condition	Diagnosis	Condition	CIEL
2	[opioid model] Anxiety disorder	45916114	139521	Generalized Social Phobia	Diagnosis	Condition	CIEL
2	[opioid model] Anxiety disorder	45915736	139545	Generalised anxiety disorder	Diagnosis	Condition	CIEL
2	[opioid model] Anxiety disorder	45914969	131088	Overanxious Disorder of Childhood	Diagnosis	Condition	CIEL
2	[opioid model] Anxiety disorder	45914952	130965	Panic Disorder with Agoraphobia and Mild Panic Attacks	Diagnosis	Condition	CIEL
2	[opioid model] Anxiety disorder	45914951	130942	Panic Disorder with Agoraphobia, Moderate Agoraphobic Avoidance and Panic Attacks in Partial Remission	Diagnosis	Condition	CIEL
2	[opioid model] Anxiety disorder	45914950	130938	Panic Disorder with Agoraphobia, Severe Agoraphobic Avoidance and Panic Attacks in Full Remission	Diagnosis	Condition	CIEL
2	[opioid model] Anxiety disorder	45914949	130937	Panic Disorder with Agoraphobia, Severe Agoraphobic Avoidance and Panic Attacks in Partial Remission	Diagnosis	Condition	CIEL
2	[opioid model] Anxiety disorder	45914948	130936	Panic Disorder with Agoraphobia, Severe Agoraphobic Avoidance and Severe Panic Attacks	Diagnosis	Condition	CIEL
2	[opioid model] Anxiety disorder	45914947	130932	Panic Disorder without Agoraphobia with Panic Attacks in Full Remission	Diagnosis	Condition	CIEL
2	[opioid model] Anxiety disorder	45914748	121541	Anxiety Disorder in Conditions Classified Elsewhere	Diagnosis	Condition	CIEL
2	[opioid model] Anxiety disorder	45562047	F41.0	Panic disorder [episodic paroxysmal anxiety]	ICD10 code	Condition	ICD10
2	[opioid model] Anxiety disorder	45605492	F41.3	Other mixed anxiety disorders	ICD10 code	Condition	ICD10
2	[opioid model] Anxiety disorder	45600745	F42.9	Obsessive-compulsive disorder, unspecified	ICD10 code	Condition	ICD10
2	[opioid model] Anxiety disorder	45595909	F43.1	Post-traumatic stress disorder	ICD10 code	Condition	ICD10
2	[opioid model] Anxiety disorder	45595908	F41.8	Other specified anxiety disorders	ICD10 code	Condition	ICD10
2	[opioid model] Anxiety disorder	45595907	F40.1	Social phobias	ICD10 code	Condition	ICD10
2	[opioid model] Anxiety disorder	45595906	F40	Phobic anxiety disorders	ICD10 Hierarchy	Condition	ICD10
2	[opioid model] Anxiety disorder	45591139	F43.0	Acute stress reaction	ICD10 code	Condition	ICD10
2	[opioid model] Anxiety disorder	45586264	F93.2	Social anxiety disorder of childhood	ICD10 code	Condition	ICD10
2	[opioid model] Anxiety disorder	45586240	F40.2	Specific (isolated) phobias	ICD10 code	Condition	ICD10
2	[opioid model] Anxiety disorder	45576563	F93.0	Separation anxiety disorder of childhood	ICD10 code	Condition	ICD10
2	[opioid model] Anxiety disorder	45576177	Z73.0	Burn-out	ICD10 code	Condition	ICD10
2	[opioid model] Anxiety disorder	45571764	F41.1	Generalized anxiety disorder	ICD10 code	Condition	ICD10
2	[opioid model] Anxiety disorder	45571763	F41	Other anxiety disorders	ICD10 Hierarchy	Condition	ICD10
2	[opioid model] Anxiety disorder	45571704	F06.4	Organic anxiety disorder	ICD10 code	Condition	ICD10
2	[opioid model] Anxiety disorder	45566845	F41.2	Mixed anxiety and depressive disorder	ICD10 code	Condition	ICD10
2	[opioid model] Anxiety disorder	45562067	F93.1	Phobic anxiety disorder of childhood	ICD10 code	Condition	ICD10
2	[opioid model] Anxiety disorder	45562048	F42	Obsessive-compulsive disorder	ICD10 Hierarchy	Condition	ICD10
2	[opioid model] Anxiety disorder	45557204	F40.0	Agoraphobia	ICD10 code	Condition	ICD10
2	[opioid model] Anxiety disorder	45552484	F43.9	Reaction to severe stress, unspecified	ICD10 code	Condition	ICD10
2	[opioid model] Anxiety disorder	45552483	F43.8	Other reactions to severe stress	ICD10 code	Condition	ICD10
2	[opioid model] Anxiety disorder	45552482	F40.8	Other phobic anxiety disorders	ICD10 code	Condition	ICD10
2	[opioid model] Anxiety disorder	45542849	F41.9	Anxiety disorder, unspecified	ICD10 code	Condition	ICD10
2	[opioid model] Anxiety disorder	45542848	F40.9	Phobic anxiety disorder, unspecified	ICD10 code	Condition	ICD10
2	[opioid model] Anxiety disorder	45533106	F42.8	Other obsessive-compulsive disorders	ICD10 code	Condition	ICD10
2	[opioid model] Anxiety disorder	35207169	F41.0	Panic disorder [episodic paroxysmal anxiety]	4-char billing code	Condition	ICD10CM
2	[opioid model] Anxiety disorder	35207171	F41.3	Other mixed anxiety disorders	4-char billing code	Condition	ICD10CM
2	[opioid model] Anxiety disorder	35207172	F41.8	Other specified anxiety disorders	4-char billing code	Condition	ICD10CM
2	[opioid model] Anxiety disorder	35207173	F41.9	Anxiety disorder, unspecified	4-char billing code	Condition	ICD10CM
2	[opioid model] Anxiety disorder	35207174	F42	Obsessive-compulsive disorder	3-char nonbill code	Condition	ICD10CM
2	[opioid model] Anxiety disorder	35207175	F43.0	Acute stress reaction	4-char billing code	Condition	ICD10CM
2	[opioid model] Anxiety disorder	35207176	F43.8	Other reactions to severe stress	4-char billing code	Condition	ICD10CM
2	[opioid model] Anxiety disorder	35207177	F43.9	Reaction to severe stress, unspecified	4-char billing code	Condition	ICD10CM
2	[opioid model] Anxiety disorder	35207272	F93.0	Separation anxiety disorder of childhood	4-char billing code	Condition	ICD10CM
2	[opioid model] Anxiety disorder	35225276	Z73.0	Burn-out	4-char billing code	Condition	ICD10CM
2	[opioid model] Anxiety disorder	37200327	F42.9	Obsessive-compulsive disorder, unspecified	4-char billing code	Condition	ICD10CM
2	[opioid model] Anxiety disorder	45591124	F19.280	Other psychoactive substance dependence with psychoactive substance-induced anxiety disorder	6-char billing code	Condition	ICD10CM
2	[opioid model] Anxiety disorder	45591111	F15.29	Other stimulant dependence with unspecified stimulant-induced disorder	5-char billing code	Condition	ICD10CM
2	[opioid model] Anxiety disorder	45586243	F43.12	Post-traumatic stress disorder, chronic	5-char billing code	Condition	ICD10CM
2	[opioid model] Anxiety disorder	45586208	F14.980	Cocaine use, unspecified with cocaine-induced anxiety disorder	6-char billing code	Condition	ICD10CM
2	[opioid model] Anxiety disorder	45581459	F40.01	Agoraphobia with panic disorder	5-char billing code	Condition	ICD10CM
2	[opioid model] Anxiety disorder	45576545	F43.11	Post-traumatic stress disorder, acute	5-char billing code	Condition	ICD10CM
2	[opioid model] Anxiety disorder	45571733	F15.99	Other stimulant use, unspecified with unspecified stimulant-induced disorder	5-char billing code	Condition	ICD10CM
2	[opioid model] Anxiety disorder	45566819	F19.19	Other psychoactive substance abuse with unspecified psychoactive substance-induced disorder	5-char billing code	Condition	ICD10CM
2	[opioid model] Anxiety disorder	45566802	F15.280	Other stimulant dependence with stimulant-induced anxiety disorder	6-char billing code	Condition	ICD10CM
2	[opioid model] Anxiety disorder	45566781	F10.980	Alcohol use, unspecified with alcohol-induced anxiety disorder	6-char billing code	Condition	ICD10CM
2	[opioid model] Anxiety disorder	45566777	F10.280	Alcohol dependence with alcohol-induced anxiety disorder	6-char billing code	Condition	ICD10CM
2	[opioid model] Anxiety disorder	1568163	F15.98	Other stimulant use, unspecified with other stimulant-induced disorder	5-char nonbill code	Condition	ICD10CM
2	[opioid model] Anxiety disorder	45562031	F19.180	Other psychoactive substance abuse with psychoactive substance-induced anxiety disorder	6-char billing code	Condition	ICD10CM
2	[opioid model] Anxiety disorder	45562015	F13.980	Sedative, hypnotic or anxiolytic use, unspecified with sedative, hypnotic or anxiolytic-induced anxiety disorder	6-char billing code	Condition	ICD10CM
2	[opioid model] Anxiety disorder	45562013	F13.280	Sedative, hypnotic or anxiolytic dependence with sedative, hypnotic or anxiolytic-induced anxiety disorder	6-char billing code	Condition	ICD10CM
2	[opioid model] Anxiety disorder	45562011	F13.129	Sedative, hypnotic or anxiolytic abuse with intoxication, unspecified	6-char billing code	Condition	ICD10CM
2	[opioid model] Anxiety disorder	45557205	F40.10	Social phobia, unspecified	5-char billing code	Condition	ICD10CM
2	[opioid model] Anxiety disorder	45557178	F15.288	Other stimulant dependence with other stimulant-induced disorder	6-char billing code	Condition	ICD10CM
2	[opioid model] Anxiety disorder	1568162	F15.95	Other stimulant use, unspecified with stimulant-induced psychotic disorder	5-char nonbill code	Condition	ICD10CM
2	[opioid model] Anxiety disorder	45552480	F40.00	Agoraphobia, unspecified	5-char billing code	Condition	ICD10CM
2	[opioid model] Anxiety disorder	45552436	F13.120	Sedative, hypnotic or anxiolytic abuse with intoxication, uncomplicated	6-char billing code	Condition	ICD10CM
2	[opioid model] Anxiety disorder	45547707	F43.22	Adjustment disorder with anxiety	5-char billing code	Condition	ICD10CM
2	[opioid model] Anxiety disorder	45547691	F19.980	Other psychoactive substance use, unspecified with psychoactive substance-induced anxiety disorder	6-char billing code	Condition	ICD10CM
2	[opioid model] Anxiety disorder	1568159	F15.28	Other stimulant dependence with other stimulant-induced disorder	5-char nonbill code	Condition	ICD10CM
2	[opioid model] Anxiety disorder	1568130	F13.12	Sedative, hypnotic or anxiolytic abuse with intoxication	5-char nonbill code	Condition	ICD10CM
2	[opioid model] Anxiety disorder	45542847	F40.02	Agoraphobia without panic disorder	5-char billing code	Condition	ICD10CM
2	[opioid model] Anxiety disorder	45542814	F15.988	Other stimulant use, unspecified with other stimulant-induced disorder	6-char billing code	Condition	ICD10CM
2	[opioid model] Anxiety disorder	45542813	F15.959	Other stimulant use, unspecified with stimulant-induced psychotic disorder, unspecified	6-char billing code	Condition	ICD10CM
2	[opioid model] Anxiety disorder	45538040	F15.980	Other stimulant use, unspecified with stimulant-induced anxiety disorder	6-char billing code	Condition	ICD10CM
2	[opioid model] Anxiety disorder	45538038	F15.90	Other stimulant use, unspecified, uncomplicated	5-char billing code	Condition	ICD10CM
2	[opioid model] Anxiety disorder	45538033	F14.280	Cocaine dependence with cocaine-induced anxiety disorder	6-char billing code	Condition	ICD10CM
2	[opioid model] Anxiety disorder	45538021	F13.180	Sedative, hypnotic or anxiolytic abuse with sedative, hypnotic or anxiolytic-induced anxiety disorder	6-char billing code	Condition	ICD10CM
2	[opioid model] Anxiety disorder	45533078	F15.180	Other stimulant abuse with stimulant-induced anxiety disorder	6-char billing code	Condition	ICD10CM
2	[opioid model] Anxiety disorder	1568232	F43.1	Post-traumatic stress disorder (PTSD)	4-char nonbill code	Condition	ICD10CM
2	[opioid model] Anxiety disorder	1568230	F41	Other anxiety disorders	3-char nonbill code	Condition	ICD10CM
2	[opioid model] Anxiety disorder	1568224	F40.2	Specific (isolated) phobias	4-char nonbill code	Condition	ICD10CM
2	[opioid model] Anxiety disorder	1568223	F40.1	Social phobias	4-char nonbill code	Condition	ICD10CM
2	[opioid model] Anxiety disorder	1568222	F40.0	Agoraphobia	4-char nonbill code	Condition	ICD10CM
2	[opioid model] Anxiety disorder	1568221	F40	Phobic anxiety disorders	3-char nonbill code	Condition	ICD10CM
2	[opioid model] Anxiety disorder	1568198	F19.18	Other psychoactive substance abuse with other psychoactive substance-induced disorders	5-char nonbill code	Condition	ICD10CM
2	[opioid model] Anxiety disorder	35207120	F06.4	Anxiety disorder due to known physiological condition	4-char billing code	Condition	ICD10CM
2	[opioid model] Anxiety disorder	35207167	F40.8	Other phobic anxiety disorders	4-char billing code	Condition	ICD10CM
2	[opioid model] Anxiety disorder	35207168	F40.9	Phobic anxiety disorder, unspecified	4-char billing code	Condition	ICD10CM
2	[opioid model] Anxiety disorder	35207170	F41.1	Generalized anxiety disorder	4-char billing code	Condition	ICD10CM
2	[opioid model] Anxiety disorder	45600746	F43.10	Post-traumatic stress disorder, unspecified	5-char billing code	Condition	ICD10CM
2	[opioid model] Anxiety disorder	45600742	F40.11	Social phobia, generalized	5-char billing code	Condition	ICD10CM
2	[opioid model] Anxiety disorder	45600693	F10.180	Alcohol abuse with alcohol-induced anxiety disorder	6-char billing code	Condition	ICD10CM
2	[opioid model] Anxiety disorder	45595891	F19.188	Other psychoactive substance abuse with other psychoactive substance-induced disorder	6-char billing code	Condition	ICD10CM
2	[opioid model] Anxiety disorder	45595872	F14.180	Cocaine abuse with cocaine-induced anxiety disorder	6-char billing code	Condition	ICD10CM
2	[opioid model] Anxiety disorder	37200326	F42.8	Other obsessive-compulsive disorder	4-char billing code	Condition	ICD10CM
2	[opioid model] Anxiety disorder	44822995	309.24	Adjustment disorder with anxiety	5-dig billing code	Condition	ICD9CM
2	[opioid model] Anxiety disorder	44836971	300.23	Social phobia	5-dig billing code	Condition	ICD9CM
2	[opioid model] Anxiety disorder	44822994	308.0	Predominant disturbance of emotions	4-dig billing code	Condition	ICD9CM
2	[opioid model] Anxiety disorder	44824139	313.0	Overanxious disorder specific to childhood and adolescence	4-dig billing code	Condition	ICD9CM
2	[opioid model] Anxiety disorder	44826503	300.01	Panic disorder without agoraphobia	5-dig billing code	Condition	ICD9CM
2	[opioid model] Anxiety disorder	44836990	309.81	Posttraumatic stress disorder	5-dig billing code	Condition	ICD9CM
2	[opioid model] Anxiety disorder	44821812	293.84	Anxiety disorder in conditions classified elsewhere	5-dig billing code	Condition	ICD9CM
2	[opioid model] Anxiety disorder	44826506	300.20	Phobia, unspecified	5-dig billing code	Condition	ICD9CM
2	[opioid model] Anxiety disorder	44821824	300.2	Phobic disorders	4-dig nonbill code	Condition	ICD9CM
2	[opioid model] Anxiety disorder	44826507	300.22	Agoraphobia without mention of panic attacks	5-dig billing code	Condition	ICD9CM
2	[opioid model] Anxiety disorder	44827661	300.21	Agoraphobia with panic disorder	5-dig billing code	Condition	ICD9CM
2	[opioid model] Anxiety disorder	44828849	313.21	Shyness disorder of childhood	5-dig billing code	Condition	ICD9CM
2	[opioid model] Anxiety disorder	44829926	300.02	Generalized anxiety disorder	5-dig billing code	Condition	ICD9CM
2	[opioid model] Anxiety disorder	44829943	308.4	Mixed disorders as reaction to stress	4-dig billing code	Condition	ICD9CM
2	[opioid model] Anxiety disorder	44831093	300.09	Other anxiety states	5-dig billing code	Condition	ICD9CM
2	[opioid model] Anxiety disorder	44832239	300.00	Anxiety state, unspecified	5-dig billing code	Condition	ICD9CM
2	[opioid model] Anxiety disorder	44833403	300.29	Other isolated or specific phobias	5-dig billing code	Condition	ICD9CM
2	[opioid model] Anxiety disorder	44833418	308.2	Predominant psychomotor disturbance	4-dig billing code	Condition	ICD9CM
2	[opioid model] Anxiety disorder	44833425	313.2	Sensitivity, shyness, and social withdrawal disorder specific to childhood and adolescence	4-dig nonbill code	Condition	ICD9CM
2	[opioid model] Anxiety disorder	44819559	308.9	Unspecified acute reaction to stress	4-dig billing code	Condition	ICD9CM
2	[opioid model] Anxiety disorder	44820725	300.0	Anxiety states	4-dig nonbill code	Condition	ICD9CM
2	[opioid model] Anxiety disorder	44822985	300.3	Obsessive-compulsive disorders	4-dig billing code	Condition	ICD9CM
2	[opioid model] Anxiety disorder	44834611	309.21	Separation anxiety disorder	5-dig billing code	Condition	ICD9CM
2	[opioid model] Anxiety disorder	44822993	308	Acute reaction to stress	3-dig nonbill code	Condition	ICD9CM
2	[opioid model] Anxiety disorder	44820738	308.3	Other acute reactions to stress	4-dig billing code	Condition	ICD9CM
2	[opioid model] Anxiety disorder	45615286	D001008	Anxiety Disorders	Main Heading	Condition	MeSH
2	[opioid model] Anxiety disorder	45611140	D040701	Stress Disorders, Traumatic, Acute	Main Heading	Condition	MeSH
2	[opioid model] Anxiety disorder	45610365	D001010	Anxiety, Separation	Main Heading	Condition	MeSH
2	[opioid model] Anxiety disorder	45617155	D019959	Rumination Disorders	Condition	Condition	MeSH
2	[opioid model] Anxiety disorder	45614133	D003130	Shell Shock	Condition	Condition	MeSH
2	[opioid model] Anxiety disorder	45614451	D010698	Phobic Disorders	Main Heading	Condition	MeSH
2	[opioid model] Anxiety disorder	45616051	D057215	Body Dysmorphic Disorders	Main Heading	Condition	MeSH
2	[opioid model] Anxiety disorder	979314	D000072861	Phobia, Social	Main Heading	Condition	MeSH
2	[opioid model] Anxiety disorder	45618266	D016584	Panic Disorder	Main Heading	Condition	MeSH
2	[opioid model] Anxiety disorder	45614011	D000379	Agoraphobia	Main Heading	Condition	MeSH
2	[opioid model] Anxiety disorder	45615192	C562465	Phobia, Specific	Suppl Concept	Condition	MeSH
2	[opioid model] Anxiety disorder	45618034	D009771	Obsessive-Compulsive Disorder	Main Heading	Condition	MeSH
2	[opioid model] Anxiety disorder	45614548	D013313	Stress Disorders, Post-Traumatic	Main Heading	Condition	MeSH
2	[opioid model] Anxiety disorder	45524868	3002SA	SOCIAL PHOBIA	OXMIS	Condition	OXMIS
2	[opioid model] Anxiety disorder	45526924	3000E	ANXIETY DEPRESSION	OXMIS	Condition	OXMIS
2	[opioid model] Anxiety disorder	45526932	3003BC	OBSESSIVE-COMPULSIVE NEUROSIS	OXMIS	Condition	OXMIS
2	[opioid model] Anxiety disorder	45530868	3003CN	NEUROSIS COMPULSIVE	OXMIS	Condition	OXMIS
2	[opioid model] Anxiety disorder	45526952	307	TRANSIENT SITUATIONAL DISTURBANCE	OXMIS	Condition	OXMIS
2	[opioid model] Anxiety disorder	45526931	3003	OBSESSIONAL NEUROSIS	OXMIS	Condition	OXMIS
2	[opioid model] Anxiety disorder	45526929	3002C	AGORAPHOBIA	OXMIS	Condition	OXMIS
2	[opioid model] Anxiety disorder	45509924	Eu43100	[X]Post - traumatic stress disorder	Read	Condition	Read
2	[opioid model] Anxiety disorder	45420229	Eu43015	[X]Psychic shock	Read	Condition	Read
2	[opioid model] Anxiety disorder	45420230	Eu43300	[X]Acute post-traumatic stress disorder following military combat	Read	Condition	Read
2	[opioid model] Anxiety disorder	45423372	E202z00	Phobic disorder NOS	Read	Condition	Read
2	[opioid model] Anxiety disorder	45423388	E292000	Separation anxiety disorder	Read	Condition	Read
2	[opioid model] Anxiety disorder	45423403	Eu40200	[X]Specific (isolated) phobias	Read	Condition	Read
2	[opioid model] Anxiety disorder	45423404	Eu40z12	[X]Phobic state NOS	Read	Condition	Read
2	[opioid model] Anxiety disorder	45423406	Eu42y00	[X]Other obsessive-compulsive disorders	Read	Condition	Read
2	[opioid model] Anxiety disorder	45423425	Eu93211	[X]Avoidant disorder childhood	Read	Condition	Read
2	[opioid model] Anxiety disorder	45426634	E202.00	Phobic disorders	Read	Condition	Read
2	[opioid model] Anxiety disorder	45426635	E202.12	Phobic anxiety	Read	Condition	Read
2	[opioid model] Anxiety disorder	45426643	E275300	Psychogenic rumination	Read	Condition	Read
2	[opioid model] Anxiety disorder	45426645	E283100	Acute posttrauma stress state	Read	Condition	Read
2	[opioid model] Anxiety disorder	45426674	Eu40100	[X]Social phobias	Read	Condition	Read
2	[opioid model] Anxiety disorder	45426675	Eu40y00	[X]Other phobic anxiety disorders	Read	Condition	Read
2	[opioid model] Anxiety disorder	45426688	Eu93200	[X]Social anxiety disorder of childhood	Read	Condition	Read
2	[opioid model] Anxiety disorder	45433268	E200.00	Anxiety states	Read	Condition	Read
2	[opioid model] Anxiety disorder	45433292	Eu41z00	[X]Anxiety disorder, unspecified	Read	Condition	Read
2	[opioid model] Anxiety disorder	45436615	E283.00	Other acute stress reactions	Read	Condition	Read
2	[opioid model] Anxiety disorder	45436626	Eu34114	[X]Persistant anxiety depression	Read	Condition	Read
2	[opioid model] Anxiety disorder	45436627	Eu43111	[X]Traumatic neurosis	Read	Condition	Read
2	[opioid model] Anxiety disorder	45436628	Eu43500	[X]Delayed post-traumatic stress disorder following military combat	Read	Condition	Read
2	[opioid model] Anxiety disorder	45439925	Eu41100	[X]Generalized anxiety disorder	Read	Condition	Read
2	[opioid model] Anxiety disorder	45439926	Eu43011	[X]Acute crisis reaction	Read	Condition	Read
2	[opioid model] Anxiety disorder	45443204	Eu41011	[X]Panic attack	Read	Condition	Read
2	[opioid model] Anxiety disorder	45443205	Eu43012	[X]Acute reaction to stress	Read	Condition	Read
2	[opioid model] Anxiety disorder	45446566	Eu40011	[X]Agoraphobia without history of panic disorder	Read	Condition	Read
2	[opioid model] Anxiety disorder	45446567	Eu40111	[X]Anthropophobia	Read	Condition	Read
2	[opioid model] Anxiety disorder	45449850	E200300	Anxiety with depression	Read	Condition	Read
2	[opioid model] Anxiety disorder	45449869	Eu05400	[X]Organic anxiety disorder	Read	Condition	Read
2	[opioid model] Anxiety disorder	45449883	Eu40z11	[X]Phobia NOS	Read	Condition	Read
2	[opioid model] Anxiety disorder	45449884	Eu41112	[X]Anxiety reaction	Read	Condition	Read
2	[opioid model] Anxiety disorder	45449885	Eu42.00	[X]Obsessive - compulsive disorder	Read	Condition	Read
2	[opioid model] Anxiety disorder	45453210	Eu40000	[X]Agoraphobia	Read	Condition	Read
2	[opioid model] Anxiety disorder	45453211	Eu40012	[X]Panic disorder with agoraphobia	Read	Condition	Read
2	[opioid model] Anxiety disorder	45456583	Eu40214	[X]Simple phobia	Read	Condition	Read
2	[opioid model] Anxiety disorder	45456584	Eu41.00	[X]Other anxiety disorders	Read	Condition	Read
2	[opioid model] Anxiety disorder	45456587	Eu43400	[X]Chronic post-traumatic stress disorder following military combat	Read	Condition	Read
2	[opioid model] Anxiety disorder	45459903	E292400	Adjustment reaction with anxious mood	Read	Condition	Read
2	[opioid model] Anxiety disorder	45463338	E28..00	Acute reaction to stress	Read	Condition	Read
2	[opioid model] Anxiety disorder	45463339	E280.00	Acute panic state due to acute stress reaction	Read	Condition	Read
2	[opioid model] Anxiety disorder	45466680	E202300	Social phobia, fear of eating in public	Read	Condition	Read
2	[opioid model] Anxiety disorder	45466681	E202400	Social phobia, fear of public speaking	Read	Condition	Read
2	[opioid model] Anxiety disorder	45470120	E202500	Social phobia, fear of public washing	Read	Condition	Read
2	[opioid model] Anxiety disorder	45470135	E28z.00	Acute stress reaction NOS	Read	Condition	Read
2	[opioid model] Anxiety disorder	45470155	Eu42z00	[X]Obsessive-compulsive disorder, unspecified	Read	Condition	Read
2	[opioid model] Anxiety disorder	45470156	Eu43000	[X]Acute stress reaction	Read	Condition	Read
2	[opioid model] Anxiety disorder	45470157	Eu43014	[X]Crisis state	Read	Condition	Read
2	[opioid model] Anxiety disorder	45473441	Eu40z00	[X]Phobic anxiety disorder, unspecified	Read	Condition	Read
2	[opioid model] Anxiety disorder	45478242	ZV4By00	[V]Other physical and mental strain related to work	Read	Condition	Read
2	[opioid model] Anxiety disorder	45483387	E200100	Panic disorder	Read	Condition	Read
2	[opioid model] Anxiety disorder	45483410	Eu41z11	[X]Anxiety NOS	Read	Condition	Read
2	[opioid model] Anxiety disorder	45486784	Eu41y00	[X]Other specified anxiety disorders	Read	Condition	Read
2	[opioid model] Anxiety disorder	45490041	E203.00	Obsessive-compulsive disorders	Read	Condition	Read
2	[opioid model] Anxiety disorder	45490042	E203z00	Obsessive-compulsive disorder NOS	Read	Condition	Read
2	[opioid model] Anxiety disorder	45490070	Eu40.00	[X]Phobic anxiety disorders	Read	Condition	Read
2	[opioid model] Anxiety disorder	45490072	Eu41200	[X]Mixed anxiety and depressive disorder	Read	Condition	Read
2	[opioid model] Anxiety disorder	45493317	E202.11	Social phobic disorders	Read	Condition	Read
2	[opioid model] Anxiety disorder	45493318	E203000	Compulsive neurosis	Read	Condition	Read
2	[opioid model] Anxiety disorder	45493335	E29y100	Other post-traumatic stress disorder	Read	Condition	Read
2	[opioid model] Anxiety disorder	45496603	E200200	Generalised anxiety disorder	Read	Condition	Read
2	[opioid model] Anxiety disorder	45496604	E202100	Agoraphobia with panic attacks	Read	Condition	Read
2	[opioid model] Anxiety disorder	45496616	E28..11	Combat fatigue	Read	Condition	Read
2	[opioid model] Anxiety disorder	45496617	E283000	Acute situational disturbance	Read	Condition	Read
2	[opioid model] Anxiety disorder	45496639	Eu41y11	[X]Anxiety hysteria	Read	Condition	Read
2	[opioid model] Anxiety disorder	45499945	E282.00	Acute stupor state due to acute stress reaction	Read	Condition	Read
2	[opioid model] Anxiety disorder	45499946	E283z00	Other acute stress reaction NOS	Read	Condition	Read
2	[opioid model] Anxiety disorder	45499947	E284.00	Stress reaction causing mixed disturbance of emotion and conduct	Read	Condition	Read
2	[opioid model] Anxiety disorder	45499965	Eu41012	[X]Panic state	Read	Condition	Read
2	[opioid model] Anxiety disorder	45499966	Eu43013	[X]Combat fatigue	Read	Condition	Read
2	[opioid model] Anxiety disorder	45503252	E202200	Agoraphobia without mention of panic attacks	Read	Condition	Read
2	[opioid model] Anxiety disorder	45503266	E2D0000	Childhood and adolescent overanxiousness disturbance	Read	Condition	Read
2	[opioid model] Anxiety disorder	45503289	Eu40213	[X]Claustrophobia	Read	Condition	Read
2	[opioid model] Anxiety disorder	45503290	Eu42200	[X]Mixed obsessional thoughts and acts	Read	Condition	Read
2	[opioid model] Anxiety disorder	45503307	Eu93y12	[X]Childhood overanxious disorder	Read	Condition	Read
2	[opioid model] Anxiety disorder	45506549	E281.00	Acute fugue state due to acute stress reaction	Read	Condition	Read
2	[opioid model] Anxiety disorder	45506565	Eu40112	[X]Social neurosis	Read	Condition	Read
2	[opioid model] Anxiety disorder	45506566	Eu42.11	[X]Anankastic neurosis	Read	Condition	Read
2	[opioid model] Anxiety disorder	45509878	E203100	Obsessional neurosis	Read	Condition	Read
2	[opioid model] Anxiety disorder	45509922	Eu41300	[X]Other mixed anxiety disorders	Read	Condition	Read
2	[opioid model] Anxiety disorder	45509923	Eu42.12	[X]Obsessive-compulsive neurosis	Read	Condition	Read
2	[opioid model] Anxiety disorder	45509940	Eu93000	[X]Separation anxiety disorder of childhood	Read	Condition	Read
2	[opioid model] Anxiety disorder	45513309	Eu41211	[X]Mild anxiety depression	Read	Condition	Read
2	[opioid model] Anxiety disorder	45513324	Eu93100	[X]Phobic anxiety disorder of childhood	Read	Condition	Read
2	[opioid model] Anxiety disorder	45519912	E203.11	Anancastic neurosis	Read	Condition	Read
2	[opioid model] Anxiety disorder	45519951	Eu40211	[X]Acrophobia	Read	Condition	Read
2	[opioid model] Anxiety disorder	45523248	Eu41000	[X]Panic disorder [episodic paroxysmal anxiety]	Read	Condition	Read
2	[opioid model] Anxiety disorder	381537	17496003	Organic anxiety disorder	Clinical Finding	Condition	SNOMED
2	[opioid model] Anxiety disorder	44812950	416621000000108	[X]Panic disorder [episodic paroxysmal anxiety]	Clinical Finding	Condition	SNOMED
2	[opioid model] Anxiety disorder	44812639	397191000000105	[X]Predominantly compulsive acts [obsessional rituals]	Clinical Finding	Condition	SNOMED
2	[opioid model] Anxiety disorder	44805670	755351000000101	[X]Chronic post-traumatic stress disorder following military combat	Clinical Finding	Condition	SNOMED
2	[opioid model] Anxiety disorder	44800620	472101000000103	[X]Other obsessive-compulsive disorders	Clinical Finding	Condition	SNOMED
2	[opioid model] Anxiety disorder	44796346	415001000000102	[X]Mixed obsessional thoughts and acts	Clinical Finding	Condition	SNOMED
2	[opioid model] Anxiety disorder	44795958	409271000000102	[X]Predominantly obsessional thoughts or ruminations	Clinical Finding	Condition	SNOMED
2	[opioid model] Anxiety disorder	44794876	402911000000108	[X]Obsessive-compulsive disorder, unspecified	Clinical Finding	Condition	SNOMED
2	[opioid model] Anxiety disorder	44794631	399651000000100	[X]Separation anxiety disorder of childhood	Clinical Finding	Condition	SNOMED
2	[opioid model] Anxiety disorder	44792465	351861000000106	Stranger anxiety	Clinical Finding	Condition	SNOMED
2	[opioid model] Anxiety disorder	44790897	248231000000103	Paruresis	Clinical Finding	Condition	SNOMED
2	[opioid model] Anxiety disorder	44784526	698693004	Adjustment disorder with anxious mood in remission	Clinical Finding	Condition	SNOMED
2	[opioid model] Anxiety disorder	44783184	699241002	Chronic post-traumatic stress disorder following military combat	Clinical Finding	Condition	SNOMED
2	[opioid model] Anxiety disorder	42538739	762516004	Obsessive compulsive disorder caused by synthetic cathinone	Clinical Finding	Condition	SNOMED
2	[opioid model] Anxiety disorder	42538738	762515000	Anxiety disorder caused by synthetic cathinone	Clinical Finding	Condition	SNOMED
2	[opioid model] Anxiety disorder	42538593	762332000	Obsessive compulsive disorder caused by caused by stimulant	Clinical Finding	Condition	SNOMED
2	[opioid model] Anxiety disorder	42538592	762331007	Anxiety disorder caused by stimulant	Clinical Finding	Condition	SNOMED
2	[opioid model] Anxiety disorder	42537777	737341006	Anxiety disorder caused by synthetic cannabinoid	Clinical Finding	Condition	SNOMED
2	[opioid model] Anxiety disorder	40617873	71478004	Obsessive compulsive disorder	Clinical Finding	Condition	SNOMED
2	[opioid model] Anxiety disorder	40604653	52039009	Phobia	Clinical Finding	Condition	SNOMED
2	[opioid model] Anxiety disorder	40597576	41897001	Psychic shock	Clinical Finding	Condition	SNOMED
2	[opioid model] Anxiety disorder	40504328	30319004	Gross stress reaction	Clinical Finding	Condition	SNOMED
2	[opioid model] Anxiety disorder	40486886	446180007	Delayed posttraumatic stress disorder following military combat	Clinical Finding	Condition	SNOMED
2	[opioid model] Anxiety disorder	40486521	446175003	Acute posttraumatic stress disorder following military combat	Clinical Finding	Condition	SNOMED
2	[opioid model] Anxiety disorder	40484109	443919007	Complex posttraumatic stress disorder	Clinical Finding	Condition	SNOMED
2	[opioid model] Anxiety disorder	40439254	2416008	Posttraumatic stress disorder, delayed onset	Clinical Finding	Condition	SNOMED
2	[opioid model] Anxiety disorder	40389297	192612006	[X]Social anxiety disorder of childhood	Clinical Finding	Condition	SNOMED
2	[opioid model] Anxiety disorder	40388763	192459009	[X] Nightmares or dream anxiety disorder	Clinical Finding	Condition	SNOMED
2	[opioid model] Anxiety disorder	40388323	192415000	Post-traumatic stress disorder	Clinical Finding	Condition	SNOMED
2	[opioid model] Anxiety disorder	40388322	192414001	[X]Combat fatigue	Clinical Finding	Condition	SNOMED
2	[opioid model] Anxiety disorder	40388313	192406007	Obsessive-compulsive disorder	Clinical Finding	Condition	SNOMED
2	[opioid model] Anxiety disorder	40388309	192402009	[X]Mild anxiety depression	Clinical Finding	Condition	SNOMED
2	[opioid model] Anxiety disorder	40388308	192401002	Generalized anxiety disorder	Clinical Finding	Condition	SNOMED
2	[opioid model] Anxiety disorder	40388301	192396001	[X]Animal phobias	Clinical Finding	Condition	SNOMED
2	[opioid model] Anxiety disorder	40388300	192395002	Social phobia	Clinical Finding	Condition	SNOMED
2	[opioid model] Anxiety disorder	40388299	192394003	[X]Panic disorder with agoraphobia	Clinical Finding	Condition	SNOMED
2	[opioid model] Anxiety disorder	40386913	192192006	Organic anxiety disorder	Clinical Finding	Condition	SNOMED
2	[opioid model] Anxiety disorder	40386496	192109009	Childhood overanxious disorder	Clinical Finding	Condition	SNOMED
2	[opioid model] Anxiety disorder	40386415	192036009	Acute reaction to stress	Clinical Finding	Condition	SNOMED
2	[opioid model] Anxiety disorder	40385108	191720001	Phobic disorders	Clinical Finding	Condition	SNOMED
2	[opioid model] Anxiety disorder	40385094	191707004	Mixed anxiety and depressive disorder	Clinical Finding	Condition	SNOMED
2	[opioid model] Anxiety disorder	40385093	191706008	Generalized anxiety disorder	Clinical Finding	Condition	SNOMED
2	[opioid model] Anxiety disorder	40385090	191703000	Anxiety disorder	Clinical Finding	Condition	SNOMED
2	[opioid model] Anxiety disorder	40357199	268791005	Acute stress reaction	Clinical Finding	Condition	SNOMED
2	[opioid model] Anxiety disorder	40356268	268627007	Panic disorder	Clinical Finding	Condition	SNOMED
2	[opioid model] Anxiety disorder	40322280	154968005	Chronic post-traumatic stress disorder	Clinical Finding	Condition	SNOMED
2	[opioid model] Anxiety disorder	40322276	154964007	Mixed anxiety and depressive disorder	Clinical Finding	Condition	SNOMED
2	[opioid model] Anxiety disorder	40322270	154959008	Post-traumatic stress - acute	Clinical Finding	Condition	SNOMED
2	[opioid model] Anxiety disorder	40321784	154888008	Obsessional neurosis	Clinical Finding	Condition	SNOMED
2	[opioid model] Anxiety disorder	40321781	154885006	Agoraphobia	Clinical Finding	Condition	SNOMED
2	[opioid model] Anxiety disorder	37119146	724654009	Anxiety disorder caused by opioid	Clinical Finding	Condition	SNOMED
2	[opioid model] Anxiety disorder	37110473	724730008	Obsessive compulsive disorder caused by psychoactive substance	Clinical Finding	Condition	SNOMED
2	[opioid model] Anxiety disorder	37110466	724723002	Anxiety disorder caused by ketamine	Clinical Finding	Condition	SNOMED
2	[opioid model] Anxiety disorder	37110465	724722007	Anxiety disorder caused by dissociative drug	Clinical Finding	Condition	SNOMED
2	[opioid model] Anxiety disorder	37110453	724708007	Anxiety disorder caused by methylenedioxymethamphetamine	Clinical Finding	Condition	SNOMED
2	[opioid model] Anxiety disorder	37110440	724693000	Obsessive compulsive disorder caused by cocaine	Clinical Finding	Condition	SNOMED
2	[opioid model] Anxiety disorder	37109942	723913009	Olfactory reference disorder	Clinical Finding	Condition	SNOMED
2	[opioid model] Anxiety disorder	37109206	22621000119103	Anxiety disorder caused by drug	Clinical Finding	Condition	SNOMED
2	[opioid model] Anxiety disorder	37109054	16266991000119108	Severe major depressive disorder co-occurrent with anxiety single episode	Clinical Finding	Condition	SNOMED
2	[opioid model] Anxiety disorder	37109053	16266831000119100	Moderate major depressive disorder co-occurrent with anxiety single episode	Clinical Finding	Condition	SNOMED
2	[opioid model] Anxiety disorder	37109052	16265951000119109	Mild major depressive disorder co-occurrent with anxiety single episode	Clinical Finding	Condition	SNOMED
2	[opioid model] Anxiety disorder	35615155	16265301000119106	Recurrent major depressive disorder in partial remission co-occurrent with anxiety	Clinical Finding	Condition	SNOMED
2	[opioid model] Anxiety disorder	35615154	16265061000119105	Recurrent major depressive disorder co-occurrent with anxiety in full remission	Clinical Finding	Condition	SNOMED
2	[opioid model] Anxiety disorder	35615153	16264901000119109	Recurrent moderate major depressive disorder co-occurrent with anxiety	Clinical Finding	Condition	SNOMED
2	[opioid model] Anxiety disorder	35615152	16264821000119108	Recurrent severe major depressive disorder co-occurrent with anxiety	Clinical Finding	Condition	SNOMED
2	[opioid model] Anxiety disorder	35615151	16264621000119109	Recurrent mild major depressive disorder co-occurrent with anxiety	Clinical Finding	Condition	SNOMED
2	[opioid model] Anxiety disorder	4338662	87798009	Panic disorder with agoraphobia, agoraphobic avoidance in full remission AND moderate panic attacks	Clinical Finding	Condition	SNOMED
2	[opioid model] Anxiety disorder	4338031	231504006	Mixed anxiety and depressive disorder	Clinical Finding	Condition	SNOMED
2	[opioid model] Anxiety disorder	4329036	22230001	Panic disorder with agoraphobia, agoraphobic avoidance in partial remission AND panic attacks in full remission	Clinical Finding	Condition	SNOMED
2	[opioid model] Anxiety disorder	4321835	70691001	Agoraphobia	Clinical Finding	Condition	SNOMED
2	[opioid model] Anxiety disorder	4307664	83631006	Panic disorder with agoraphobia, moderate agoraphobic avoidance AND severe panic attacks	Clinical Finding	Condition	SNOMED
2	[opioid model] Anxiety disorder	4304010	386810004	Phobic disorder	Clinical Finding	Condition	SNOMED
2	[opioid model] Anxiety disorder	4299970	403593004	Phobic fear of skin cancer	Clinical Finding	Condition	SNOMED
2	[opioid model] Anxiety disorder	4298550	76812003	Panic disorder with agoraphobia, moderate agoraphobic avoidance AND panic attacks in partial remission	Clinical Finding	Condition	SNOMED
2	[opioid model] Anxiety disorder	45757095	10743001000119103	Anxiety disorder in mother complicating childbirth	Clinical Finding	Condition	SNOMED
2	[opioid model] Anxiety disorder	4297987	76868007	Panic disorder with agoraphobia, agoraphobic avoidance in full remission AND mild panic attacks	Clinical Finding	Condition	SNOMED
2	[opioid model] Anxiety disorder	4288011	69479009	Anxiety hyperventilation	Clinical Finding	Condition	SNOMED
2	[opioid model] Anxiety disorder	4277739	65064003	Panic disorder without agoraphobia with moderate panic attacks	Clinical Finding	Condition	SNOMED
2	[opioid model] Anxiety disorder	4273699	63909006	Panic disorder with agoraphobia AND panic attacks in partial remission	Clinical Finding	Condition	SNOMED
2	[opioid model] Anxiety disorder	4272468	64165008	Avoidant disorder of childhood	Clinical Finding	Condition	SNOMED
2	[opioid model] Anxiety disorder	4272328	64060000	Panic disorder with agoraphobia, moderate agoraphobic avoidance AND panic attacks in full remission	Clinical Finding	Condition	SNOMED
2	[opioid model] Anxiety disorder	4270890	63701002	Panic disorder with agoraphobia, mild agoraphobic avoidance AND mild panic attacks	Clinical Finding	Condition	SNOMED
2	[opioid model] Anxiety disorder	4268775	62351001	Generalized social phobia	Clinical Finding	Condition	SNOMED
2	[opioid model] Anxiety disorder	4252417	74010007	Panic disorder with agoraphobia, severe agoraphobic avoidance AND panic attacks in partial remission	Clinical Finding	Condition	SNOMED
2	[opioid model] Anxiety disorder	4247433	61157009	Combat fatigue	Clinical Finding	Condition	SNOMED
2	[opioid model] Anxiety disorder	4246992	61212007	Panic disorder with agoraphobia, severe agoraphobic avoidance AND severe panic attacks	Clinical Finding	Condition	SNOMED
2	[opioid model] Anxiety disorder	4245974	59923000	Panic disorder with agoraphobia AND panic attacks in full remission	Clinical Finding	Condition	SNOMED
2	[opioid model] Anxiety disorder	4243153	38328002	Panic disorder with agoraphobia, severe agoraphobic avoidance AND panic attacks in full remission	Clinical Finding	Condition	SNOMED
2	[opioid model] Anxiety disorder	4242704	37872007	Avoidant disorder of childhood OR adolescence	Clinical Finding	Condition	SNOMED
2	[opioid model] Anxiety disorder	4242095	37868008	Anxiety disorder of adolescence	Clinical Finding	Condition	SNOMED
2	[opioid model] Anxiety disorder	4238682	58535001	Physical AND emotional exhaustion state	Clinical Finding	Condition	SNOMED
2	[opioid model] Anxiety disorder	4236021	90790003	Avoidant disorder of adolescence	Clinical Finding	Condition	SNOMED
2	[opioid model] Anxiety disorder	4233250	89948007	Panic disorder with agoraphobia AND mild panic attacks	Clinical Finding	Condition	SNOMED
2	[opioid model] Anxiety disorder	4225906	85061001	Separation anxiety disorder of childhood, early onset	Clinical Finding	Condition	SNOMED
2	[opioid model] Anxiety disorder	4221253	82494000	Panic disorder without agoraphobia with panic attacks in full remission	Clinical Finding	Condition	SNOMED
2	[opioid model] Anxiety disorder	4220989	82738004	Panic disorder with agoraphobia, moderate agoraphobic avoidance AND moderate panic attacks	Clinical Finding	Condition	SNOMED
2	[opioid model] Anxiety disorder	4219627	82415003	Agoraphobia without history of panic disorder without limited symptom attacks	Clinical Finding	Condition	SNOMED
2	[opioid model] Anxiety disorder	4219044	82339009	Amphetamine-induced anxiety disorder	Clinical Finding	Condition	SNOMED
2	[opioid model] Anxiety disorder	4218624	72861004	Panic disorder without agoraphobia with mild panic attacks	Clinical Finding	Condition	SNOMED
2	[opioid model] Anxiety disorder	4217601	8185002	Panic disorder with agoraphobia AND moderate panic attacks	Clinical Finding	Condition	SNOMED
2	[opioid model] Anxiety disorder	4211231	56576003	Panic disorder without agoraphobia	Clinical Finding	Condition	SNOMED
2	[opioid model] Anxiety disorder	4206779	55967005	Phencyclidine-induced anxiety disorder	Clinical Finding	Condition	SNOMED
2	[opioid model] Anxiety disorder	4205119	53956006	Panic disorder without agoraphobia with panic attacks in partial remission	Clinical Finding	Condition	SNOMED
2	[opioid model] Anxiety disorder	4204708	5509004	Panic disorder with agoraphobia AND severe panic attacks	Clinical Finding	Condition	SNOMED
2	[opioid model] Anxiety disorder	4203503	317816007	Stockholm syndrome	Clinical Finding	Condition	SNOMED
2	[opioid model] Anxiety disorder	4203449	53467004	Anxiety disorder of childhood	Clinical Finding	Condition	SNOMED
2	[opioid model] Anxiety disorder	4202389	318784009	Posttraumatic stress disorder, delayed onset	Clinical Finding	Condition	SNOMED
2	[opioid model] Anxiety disorder	4199892	52910006	Anxiety disorder due to a general medical condition	Clinical Finding	Condition	SNOMED
2	[opioid model] Anxiety disorder	4198826	51493001	Cocaine-induced anxiety disorder	Clinical Finding	Condition	SNOMED
2	[opioid model] Anxiety disorder	4197469	313224008	Dysmorphophobia	Clinical Finding	Condition	SNOMED
2	[opioid model] Anxiety disorder	4189538	61569007	Agoraphobia without history of panic disorder	Clinical Finding	Condition	SNOMED
2	[opioid model] Anxiety disorder	4182847	54587008	Simple phobia	Clinical Finding	Condition	SNOMED
2	[opioid model] Anxiety disorder	4182119	43150009	Panic disorder without agoraphobia with severe panic attacks	Clinical Finding	Condition	SNOMED
2	[opioid model] Anxiety disorder	4178928	428687006	Nightmares associated with chronic post-traumatic stress disorder	Clinical Finding	Condition	SNOMED
2	[opioid model] Anxiety disorder	4178114	50026000	Psychoactive substance-induced organic anxiety disorder	Clinical Finding	Condition	SNOMED
2	[opioid model] Anxiety disorder	4177015	50983008	Panic disorder with agoraphobia, mild agoraphobic avoidance AND panic attacks in partial remission	Clinical Finding	Condition	SNOMED
2	[opioid model] Anxiety disorder	4175779	49564006	Panic disorder with agoraphobia, mild agoraphobic avoidance AND moderate panic attacks	Clinical Finding	Condition	SNOMED
2	[opioid model] Anxiety disorder	4171336	4932002	Panic disorder with agoraphobia, moderate agoraphobic avoidance AND mild panic attacks	Clinical Finding	Condition	SNOMED
2	[opioid model] Anxiety disorder	4152167	268657003	Acute stress reaction NOS	Clinical Finding	Condition	SNOMED
2	[opioid model] Anxiety disorder	4147466	35607004	Panic disorder with agoraphobia	Clinical Finding	Condition	SNOMED
2	[opioid model] Anxiety disorder	4146660	34938008	Alcohol-induced anxiety disorder	Clinical Finding	Condition	SNOMED
2	[opioid model] Anxiety disorder	4146608	30059008	Panic disorder with agoraphobia, severe agoraphobic avoidance AND moderate panic attacks	Clinical Finding	Condition	SNOMED
2	[opioid model] Anxiety disorder	4143602	34116005	Panic disorder with agoraphobia, agoraphobic avoidance in full remission AND severe panic attacks	Clinical Finding	Condition	SNOMED
2	[opioid model] Anxiety disorder	4138454	426174008	Chronic stress disorder	Clinical Finding	Condition	SNOMED
2	[opioid model] Anxiety disorder	4137120	32388005	Panic disorder with agoraphobia, agoraphobic avoidance in partial remission AND moderate panic attacks	Clinical Finding	Condition	SNOMED
2	[opioid model] Anxiety disorder	4136518	31781004	Panic disorder with agoraphobia, agoraphobic avoidance in partial remission AND mild panic attacks	Clinical Finding	Condition	SNOMED
2	[opioid model] Anxiety disorder	4135202	3158007	Panic disorder with agoraphobia, agoraphobic avoidance in partial remission AND panic attacks in partial remission	Clinical Finding	Condition	SNOMED
2	[opioid model] Anxiety disorder	4109930	1816003	Panic disorder with agoraphobia, severe agoraphobic avoidance AND mild panic attacks	Clinical Finding	Condition	SNOMED
2	[opioid model] Anxiety disorder	4103567	192041001	Acute situational disturbance	Clinical Finding	Condition	SNOMED
2	[opioid model] Anxiety disorder	4103566	192040000	Other acute stress reactions	Clinical Finding	Condition	SNOMED
2	[opioid model] Anxiety disorder	4103278	191737008	Compulsive neurosis	Clinical Finding	Condition	SNOMED
2	[opioid model] Anxiety disorder	4103277	191726007	Social phobia, fear of public washing	Clinical Finding	Condition	SNOMED
2	[opioid model] Anxiety disorder	4103276	191725006	Social phobia, fear of public speaking	Clinical Finding	Condition	SNOMED
2	[opioid model] Anxiety disorder	4103275	191724005	Social phobia, fear of eating in public	Clinical Finding	Condition	SNOMED
2	[opioid model] Anxiety disorder	4102967	192043003	Other acute stress reaction NOS	Clinical Finding	Condition	SNOMED
2	[opioid model] Anxiety disorder	4102966	192039002	Acute stupor state due to acute stress reaction	Clinical Finding	Condition	SNOMED
2	[opioid model] Anxiety disorder	4102965	192038005	Acute fugue state due to acute stress reaction	Clinical Finding	Condition	SNOMED
2	[opioid model] Anxiety disorder	4100539	192062000	Other post-traumatic stress disorder	Clinical Finding	Condition	SNOMED
2	[opioid model] Anxiety disorder	4100536	192042008	Acute post-trauma stress state	Clinical Finding	Condition	SNOMED
2	[opioid model] Anxiety disorder	4100100	192611004	Childhood phobic anxiety disorder	Clinical Finding	Condition	SNOMED
2	[opioid model] Anxiety disorder	4099956	192037000	Acute panic state due to acute stress reaction	Clinical Finding	Condition	SNOMED
2	[opioid model] Anxiety disorder	4098321	191739006	Obsessive-compulsive disorder NOS	Clinical Finding	Condition	SNOMED
2	[opioid model] Anxiety disorder	4098320	191738003	Obsessional neurosis	Clinical Finding	Condition	SNOMED
2	[opioid model] Anxiety disorder	4088141	279611005	Shell shock	Clinical Finding	Condition	SNOMED
2	[opioid model] Anxiety disorder	4085666	24781009	Panic disorder with agoraphobia, mild agoraphobic avoidance AND panic attacks in full remission	Clinical Finding	Condition	SNOMED
2	[opioid model] Anxiety disorder	4056690	1686006	Sedative, hypnotic AND/OR anxiolytic-induced anxiety disorder	Clinical Finding	Condition	SNOMED
2	[opioid model] Anxiety disorder	4054913	19766004	Panic disorder with agoraphobia, mild agoraphobic avoidance AND severe panic attacks	Clinical Finding	Condition	SNOMED
2	[opioid model] Anxiety disorder	4039212	11806006	Separation anxiety disorder of childhood	Clinical Finding	Condition	SNOMED
2	[opioid model] Anxiety disorder	4033937	238965007	Venereophobia	Clinical Finding	Condition	SNOMED
2	[opioid model] Anxiety disorder	4033049	238976006	Bromisodrophobia	Clinical Finding	Condition	SNOMED
2	[opioid model] Anxiety disorder	4033046	238966008	Syphilophobia	Clinical Finding	Condition	SNOMED
2	[opioid model] Anxiety disorder	4029005	1380006	Agoraphobia without history of panic disorder with limited symptom attacks	Clinical Finding	Condition	SNOMED
2	[opioid model] Anxiety disorder	4028677	13438001	Overanxious disorder of childhood	Clinical Finding	Condition	SNOMED
2	[opioid model] Anxiety disorder	4024443	10586006	Occupation-related stress disorder	Clinical Finding	Condition	SNOMED
2	[opioid model] Anxiety disorder	4009184	111487009	Dream anxiety disorder	Clinical Finding	Condition	SNOMED
2	[opioid model] Anxiety disorder	4008568	111491004	Panic disorder with agoraphobia, agoraphobic avoidance in full remission AND panic attacks in partial remission	Clinical Finding	Condition	SNOMED
2	[opioid model] Anxiety disorder	4006459	111490003	Panic disorder with agoraphobia, agoraphobic avoidance in partial remission AND severe panic attacks	Clinical Finding	Condition	SNOMED
2	[opioid model] Anxiety disorder	4002897	11941006	Panic disorder with agoraphobia, agoraphobic avoidance in full remission AND panic attacks in full remission	Clinical Finding	Condition	SNOMED
2	[opioid model] Anxiety disorder	443414	313182004	Chronic post-traumatic stress disorder	Clinical Finding	Condition	SNOMED
2	[opioid model] Anxiety disorder	442077	197480006	Anxiety disorder	Clinical Finding	Condition	SNOMED
2	[opioid model] Anxiety disorder	440690	25501002	Social phobia	Clinical Finding	Condition	SNOMED
2	[opioid model] Anxiety disorder	440374	191736004	Obsessive-compulsive disorder	Clinical Finding	Condition	SNOMED
2	[opioid model] Anxiety disorder	440083	67195008	Acute stress disorder	Clinical Finding	Condition	SNOMED
2	[opioid model] Anxiety disorder	439786	191722009	Agoraphobia with panic attacks	Clinical Finding	Condition	SNOMED
2	[opioid model] Anxiety disorder	437537	83253003	Shyness disorder of childhood	Clinical Finding	Condition	SNOMED
2	[opioid model] Anxiety disorder	436676	47505003	Posttraumatic stress disorder	Clinical Finding	Condition	SNOMED
2	[opioid model] Anxiety disorder	436390	192014006	Psychogenic rumination	Clinical Finding	Condition	SNOMED
2	[opioid model] Anxiety disorder	436075	47372000	Adjustment disorder with anxious mood	Clinical Finding	Condition	SNOMED
2	[opioid model] Anxiety disorder	436074	371631005	Panic disorder	Clinical Finding	Condition	SNOMED
2	[opioid model] Anxiety disorder	434628	126943008	Separation anxiety	Clinical Finding	Condition	SNOMED
2	[opioid model] Anxiety disorder	434613	21897009	Generalized anxiety disorder	Clinical Finding	Condition	SNOMED
2	[opioid model] Anxiety disorder	433457	191723004	Agoraphobia without mention of panic attacks	Clinical Finding	Condition	SNOMED
2	[opioid model] Anxiety disorder	433178	109006	Anxiety disorder of childhood OR adolescence	Clinical Finding	Condition	SNOMED
2	[opioid model] Anxiety disorder	432600	192044009	Stress reaction causing mixed disturbance of emotion and conduct	Clinical Finding	Condition	SNOMED
3	[opioid model] Substance Abuse	45956403	152651	Caffeine Addiction	Diagnosis	Condition	CIEL
3	[opioid model] Substance Abuse	45933204	146498	Cannabis Dependence, Episodic	Diagnosis	Condition	CIEL
3	[opioid model] Substance Abuse	45931544	124626	Tobacco Dependence in Remission	Diagnosis	Condition	CIEL
3	[opioid model] Substance Abuse	45931543	124624	Tobacco Dependence, Continuous	Diagnosis	Condition	CIEL
3	[opioid model] Substance Abuse	45931507	118854	Other Episodic Drug Abuse	Diagnosis	Condition	CIEL
3	[opioid model] Substance Abuse	45931151	117358	Sedative, Hypnotic or Anxiolytic Dependence, Episodic Abuse	Diagnosis	Condition	CIEL
3	[opioid model] Substance Abuse	45930011	144661	Cocaine abuse	Diagnosis	Condition	CIEL
3	[opioid model] Substance Abuse	45930009	144657	Cocaine Dependence, Continuous	Diagnosis	Condition	CIEL
3	[opioid model] Substance Abuse	45928592	146501	Cannabis Dependence	Diagnosis	Condition	CIEL
3	[opioid model] Substance Abuse	45948830	149166	Alcohol Dependence	Diagnosis	Condition	CIEL
3	[opioid model] Substance Abuse	45949075	155742	continuous chronic alcoholism	Diagnosis	Condition	CIEL
3	[opioid model] Substance Abuse	45950563	150507	Abuse of Laxatives	Diagnosis	Condition	CIEL
3	[opioid model] Substance Abuse	45950564	150508	Abuse of Antidepressant Drug	Diagnosis	Condition	CIEL
3	[opioid model] Substance Abuse	45950618	138093	Barbiturate and Similarly Acting Sedative or Hypnotic Dependence, Unspecified Abuse	Diagnosis	Condition	CIEL
3	[opioid model] Substance Abuse	45951514	148960	Amphetamine Dependence	Diagnosis	Condition	CIEL
3	[opioid model] Substance Abuse	45953866	124625	Tobacco Dependence Syndrome	Diagnosis	Condition	CIEL
3	[opioid model] Substance Abuse	45954213	134310	Mescaline Dependence	Diagnosis	Condition	CIEL
3	[opioid model] Substance Abuse	45954282	116944	Inhalant Abuse, Continuous	Diagnosis	Condition	CIEL
3	[opioid model] Substance Abuse	45954483	132910	Nondependent Cocaine Abuse, Continuous	Diagnosis	Condition	CIEL
3	[opioid model] Substance Abuse	45954484	132914	Nondependent Cannabis Abuse, Episodic	Diagnosis	Condition	CIEL
3	[opioid model] Substance Abuse	45954570	118845	Maternal Drug Dependence, Previous Postpartum Condition	Diagnosis	Condition	CIEL
3	[opioid model] Substance Abuse	45954600	126836	Sedative Dependence	Diagnosis	Condition	CIEL
3	[opioid model] Substance Abuse	45955008	120333	Cocaine Dependence, Abuse	Diagnosis	Condition	CIEL
3	[opioid model] Substance Abuse	45955243	121244	Barbiturate Dependence-Continuous	Diagnosis	Condition	CIEL
3	[opioid model] Substance Abuse	45956046	146500	Cannabis Dependence in Remission	Diagnosis	Condition	CIEL
3	[opioid model] Substance Abuse	45933205	146504	Cannabis Abuse	Diagnosis	Condition	CIEL
3	[opioid model] Substance Abuse	45928401	139142	Hallucinogen Dependence in Remission	Diagnosis	Condition	CIEL
3	[opioid model] Substance Abuse	45928400	139141	Hallucinogen Dependence, Continuous	Diagnosis	Condition	CIEL
3	[opioid model] Substance Abuse	45927653	132921	Nondependent Antidepressant Type Drug Abuse in Remission	Diagnosis	Condition	CIEL
3	[opioid model] Substance Abuse	45927652	132920	Nondependent Antidepressant Type Drug Abuse, Continuous	Diagnosis	Condition	CIEL
3	[opioid model] Substance Abuse	45927651	132915	Nondependent Cannabis Abuse, Continuous	Diagnosis	Condition	CIEL
3	[opioid model] Substance Abuse	45927650	132911	Nondependent Cocaine Abuse in Remission	Diagnosis	Condition	CIEL
3	[opioid model] Substance Abuse	45927649	132907	Nondependent Hallucinogen Abuse	Diagnosis	Condition	CIEL
3	[opioid model] Substance Abuse	45926219	142398	Diazepam Dependence	Diagnosis	Condition	CIEL
3	[opioid model] Substance Abuse	45926163	141758	Drug Dependence During Pregnancy - Baby Delivered	Diagnosis	Condition	CIEL
3	[opioid model] Substance Abuse	45926162	141757	Drug Dependence During Pregnancy - Baby Not Yet Delivered	Diagnosis	Condition	CIEL
3	[opioid model] Substance Abuse	45923811	116946	Huffing	Diagnosis	Condition	CIEL
3	[opioid model] Substance Abuse	45923810	116943	Inhalant Abuse, Episodic	Diagnosis	Condition	CIEL
3	[opioid model] Substance Abuse	45921411	144568	Combined Episodic Drug Dependence Excluding Opioid Type Drugs	Diagnosis	Condition	CIEL
3	[opioid model] Substance Abuse	45921410	144567	Combined Drug Dependence, Excluding Opioid, in Remission	Diagnosis	Condition	CIEL
3	[opioid model] Substance Abuse	45921216	139143	Hallucinogen Dependence	Diagnosis	Condition	CIEL
3	[opioid model] Substance Abuse	45920615	141749	Drug Habituation	Diagnosis	Condition	CIEL
3	[opioid model] Substance Abuse	45920455	132927	Nondependent Alcohol Abuse, in Remission	Diagnosis	Condition	CIEL
3	[opioid model] Substance Abuse	45920454	132916	Nondependent Cannabis Abuse in Remission	Diagnosis	Condition	CIEL
3	[opioid model] Substance Abuse	45920453	132913	Nondependent Cannabis Abuse, Unspecified	Diagnosis	Condition	CIEL
3	[opioid model] Substance Abuse	45940236	132908	Nondependent Cocaine Abuse, Unspecified	Diagnosis	Condition	CIEL
3	[opioid model] Substance Abuse	45940237	132923	Nondependent Amphetamine or Psychostimulant Abuse, Continuous	Diagnosis	Condition	CIEL
3	[opioid model] Substance Abuse	45940238	132924	Nondependent Amphetamine or Other Psychostimulant Abuse	Diagnosis	Condition	CIEL
3	[opioid model] Substance Abuse	45940244	132973	Non Dependent Drug Abuse	Diagnosis	Condition	CIEL
3	[opioid model] Substance Abuse	45941443	155549	chronic alcohol abuse	Diagnosis	Condition	CIEL
3	[opioid model] Substance Abuse	45941860	159779	miraa abuse	Diagnosis	Condition	CIEL
3	[opioid model] Substance Abuse	45943054	121650	Amphetamine Abuse, Continuous	Diagnosis	Condition	CIEL
3	[opioid model] Substance Abuse	45943055	121651	Methamphetamine Use	Diagnosis	Condition	CIEL
3	[opioid model] Substance Abuse	45944078	128240	Psychoactive Substance Abuse	Diagnosis	Condition	CIEL
3	[opioid model] Substance Abuse	45944444	132905	Nondependent Hallucinogen Abuse, Continuous	Diagnosis	Condition	CIEL
3	[opioid model] Substance Abuse	45920384	144569	Combinations of Drug Dependence Excluding Opioid Type Drug, Continuous Abuse	Diagnosis	Condition	CIEL
3	[opioid model] Substance Abuse	45919488	114296	Phencyclidine Dependence, Continuous Abuse	Diagnosis	Condition	CIEL
3	[opioid model] Substance Abuse	45919271	118846	Maternal Drug Dependence, with Delivery, with Current Postpartum Complication	Diagnosis	Condition	CIEL
3	[opioid model] Substance Abuse	45918677	117362	Sedative, Hypnotic or Anxiolytic Dependence, in Remission	Diagnosis	Condition	CIEL
3	[opioid model] Substance Abuse	45918676	117360	Sedative, Hypnotic or Anxiolytic Dependence, Continuous Abuse	Diagnosis	Condition	CIEL
3	[opioid model] Substance Abuse	45916579	150505	Abuse of Steroids	Diagnosis	Condition	CIEL
3	[opioid model] Substance Abuse	45915857	139140	Hallucinogen Dependence, Episodic	Diagnosis	Condition	CIEL
3	[opioid model] Substance Abuse	45915446	135445	Lysergic Acid Diethylamide Dependence	Diagnosis	Condition	CIEL
3	[opioid model] Substance Abuse	45915347	129513	Polysubstance Dependence	Diagnosis	Condition	CIEL
3	[opioid model] Substance Abuse	45915201	132919	Nondependent Antidepressant Type Drug Abuse, Episodic	Diagnosis	Condition	CIEL
3	[opioid model] Substance Abuse	45915200	132917	Nondependent Cannabis Abuse	Diagnosis	Condition	CIEL
3	[opioid model] Substance Abuse	45914758	121647	Amphetamine or Related Acting Sympathomimetic Abuse, Episodic Use	Diagnosis	Condition	CIEL
3	[opioid model] Substance Abuse	45914133	114302	Phencyclidine Abuse, Continuous	Diagnosis	Condition	CIEL
3	[opioid model] Substance Abuse	45914132	114300	Phencyclidine Abuse, in Remission	Diagnosis	Condition	CIEL
3	[opioid model] Substance Abuse	45914131	114297	PCP Dependence	Diagnosis	Condition	CIEL
3	[opioid model] Substance Abuse	45913760	117715	Hallucinogen Abuse	Diagnosis	Condition	CIEL
3	[opioid model] Substance Abuse	45909966	141107	Episodic Chronic Alcoholism	Diagnosis	Condition	CIEL
3	[opioid model] Substance Abuse	45909027	133042	Nicotine Dependence	Diagnosis	Condition	CIEL
3	[opioid model] Substance Abuse	45909014	132909	Nondependent Cocaine Abuse, Episodic	Diagnosis	Condition	CIEL
3	[opioid model] Substance Abuse	45909013	132902	Nondependent Hypnotic or Anxiolytic Abuse	Diagnosis	Condition	CIEL
3	[opioid model] Substance Abuse	45908232	121725	Alcohol abuse	Diagnosis	Condition	CIEL
3	[opioid model] Substance Abuse	45907719	112603	Substance abuse	Diagnosis	Condition	CIEL
3	[opioid model] Substance Abuse	45907718	112601	Drug Abuse, Episodic Use	Diagnosis	Condition	CIEL
3	[opioid model] Substance Abuse	45907533	116945	inhalant abuse	Diagnosis	Condition	CIEL
3	[opioid model] Substance Abuse	45939001	121243	Barbiturate Dependence-Episodic	Diagnosis	Condition	CIEL
3	[opioid model] Substance Abuse	45939002	121245	Barbiturate Dependence	Diagnosis	Condition	CIEL
3	[opioid model] Substance Abuse	45939033	121652	Amphetamine User	Diagnosis	Condition	CIEL
3	[opioid model] Substance Abuse	45939717	124623	Tobacco Dependence, Episodic	Diagnosis	Condition	CIEL
3	[opioid model] Substance Abuse	45940235	132904	Nondependent Hallucinogen Abuse, Episodic	Diagnosis	Condition	CIEL
3	[opioid model] Substance Abuse	45938764	120310	Combinations of Drug Dependence Excluding Opioid Type Drug, Abuse	Diagnosis	Condition	CIEL
3	[opioid model] Substance Abuse	45938539	114303	Phencyclidine Abuse	Diagnosis	Condition	CIEL
3	[opioid model] Substance Abuse	45938538	114295	Phencyclidine Dependence, Episodic Abuse	Diagnosis	Condition	CIEL
3	[opioid model] Substance Abuse	45938450	113064	Tranquilizer Abuse	Diagnosis	Condition	CIEL
3	[opioid model] Substance Abuse	45936538	132928	Nondependent Alcohol Abuse	Diagnosis	Condition	CIEL
3	[opioid model] Substance Abuse	45936537	132912	Nondependent Cocaine Abuse	Diagnosis	Condition	CIEL
3	[opioid model] Substance Abuse	45938958	119544	Substance Addiction	Diagnosis	Condition	CIEL
3	[opioid model] Substance Abuse	45936536	132903	Nondependent Hallucinogen Abuse, Unspecified	Diagnosis	Condition	CIEL
3	[opioid model] Substance Abuse	45936344	121249	Barbiturate abuse	Diagnosis	Condition	CIEL
3	[opioid model] Substance Abuse	45944445	132906	Nondependent Hallucinogen Abuse in Remission	Diagnosis	Condition	CIEL
3	[opioid model] Substance Abuse	45944446	132922	Nondependent Amphetamine or Psychostimulant Abuse, Episodic	Diagnosis	Condition	CIEL
3	[opioid model] Substance Abuse	45944447	132925	Nondependent Alcohol Abuse, Episodic	Diagnosis	Condition	CIEL
3	[opioid model] Substance Abuse	45944448	132926	Nondependent Alcohol Abuse, Continuous	Diagnosis	Condition	CIEL
3	[opioid model] Substance Abuse	45946179	139384	Glue Sniffing	Diagnosis	Condition	CIEL
3	[opioid model] Substance Abuse	45946485	146499	Cannabis Dependence, Continuous	Diagnosis	Condition	CIEL
3	[opioid model] Substance Abuse	45946965	116941	Etherism	Diagnosis	Condition	CIEL
3	[opioid model] Substance Abuse	45947419	118849	Drug Dependence, Continuous Abuse	Diagnosis	Condition	CIEL
3	[opioid model] Substance Abuse	45947420	118855	DRUG ABUSE	Diagnosis	Condition	CIEL
3	[opioid model] Substance Abuse	45948736	144656	Cocaine Dependence, Episodic	Diagnosis	Condition	CIEL
3	[opioid model] Substance Abuse	45948737	144658	Cocaine Dependence in Remission	Diagnosis	Condition	CIEL
3	[opioid model] Substance Abuse	45595844	F10.1	Mental and behavioural disorders due to use of alcohol, Harmful use	ICD10 code	Condition	ICD10
3	[opioid model] Substance Abuse	45571740	F17.2	Mental and behavioural disorders due to use of tobacco, dependence syndrome	ICD10 code	Condition	ICD10
3	[opioid model] Substance Abuse	45581428	F15.1	Mental and behavioural disorders due to use of other stimulants, including caffeine, harmful use	ICD10 code	Condition	ICD10
3	[opioid model] Substance Abuse	45571739	F17.1	Mental and behavioural disorders due to use of tobacco, harmful use	ICD10 code	Condition	ICD10
3	[opioid model] Substance Abuse	45576515	F15.2	Mental and behavioural disorders due to use of other stimulants, including caffeine, dependence syndrome	ICD10 code	Condition	ICD10
3	[opioid model] Substance Abuse	45557163	F12.1	Mental and behavioural disorders due to use of cannabinoids, harmful use	ICD10 code	Condition	ICD10
3	[opioid model] Substance Abuse	45591112	F16.2	Mental and behavioural disorders due to use of hallucinogens, dependence syndrome	ICD10 code	Condition	ICD10
3	[opioid model] Substance Abuse	45576496	F10.2	Mental and behavioural disorders due to use of alcohol, Dependence syndrome	ICD10 code	Condition	ICD10
3	[opioid model] Substance Abuse	45586221	F18.2	Mental and behavioural disorders due to use of volatile solvents, dependence syndrome	ICD10 code	Condition	ICD10
3	[opioid model] Substance Abuse	45576509	F14.2	Mental and behavioural disorders due to use of cocaine, dependence syndrome	ICD10 code	Condition	ICD10
3	[opioid model] Substance Abuse	45542815	F16.1	Mental and behavioural disorders due to use of hallucinogens, harmful use	ICD10 code	Condition	ICD10
3	[opioid model] Substance Abuse	45600706	F13.2	Mental and behavioural disorders due to use of sedatives or hypnotics, dependence syndrome	ICD10 code	Condition	ICD10
3	[opioid model] Substance Abuse	45600705	F13.1	Mental and behavioural disorders due to use of sedatives or hypnotics, harmful use	ICD10 code	Condition	ICD10
3	[opioid model] Substance Abuse	45538028	F14.1	Mental and behavioural disorders due to use of cocaine, harmful use	ICD10 code	Condition	ICD10
3	[opioid model] Substance Abuse	45566788	F12.2	Mental and behavioural disorders due to use of cannabinoids, dependence syndrome	ICD10 code	Condition	ICD10
3	[opioid model] Substance Abuse	45552459	F19.1	Mental and behavioural disorders due to multiple drug use and use of other psychoactive substances, harmful use	ICD10 code	Condition	ICD10
3	[opioid model] Substance Abuse	45605478	F18.1	Mental and behavioural disorders due to use of volatile solvents, harmful use	ICD10 code	Condition	ICD10
3	[opioid model] Substance Abuse	45538030	F14.14	Cocaine abuse with cocaine-induced mood disorder	5-char billing code	Condition	ICD10CM
3	[opioid model] Substance Abuse	45538031	F14.220	Cocaine dependence with intoxication, uncomplicated	6-char billing code	Condition	ICD10CM
3	[opioid model] Substance Abuse	45538032	F14.259	Cocaine dependence with cocaine-induced psychotic disorder, unspecified	6-char billing code	Condition	ICD10CM
3	[opioid model] Substance Abuse	45538033	F14.280	Cocaine dependence with cocaine-induced anxiety disorder	6-char billing code	Condition	ICD10CM
3	[opioid model] Substance Abuse	45538036	F15.150	Other stimulant abuse with stimulant-induced psychotic disorder with delusions	6-char billing code	Condition	ICD10CM
3	[opioid model] Substance Abuse	45538037	F15.259	Other stimulant dependence with stimulant-induced psychotic disorder, unspecified	6-char billing code	Condition	ICD10CM
3	[opioid model] Substance Abuse	45538041	F16.10	Hallucinogen abuse, uncomplicated	5-char billing code	Condition	ICD10CM
3	[opioid model] Substance Abuse	45538042	F16.120	Hallucinogen abuse with intoxication, uncomplicated	6-char billing code	Condition	ICD10CM
3	[opioid model] Substance Abuse	45538043	F16.29	Hallucinogen dependence with unspecified hallucinogen-induced disorder	5-char billing code	Condition	ICD10CM
3	[opioid model] Substance Abuse	45538046	F17.20	Nicotine dependence, unspecified	5-char nonbill code	Condition	ICD10CM
3	[opioid model] Substance Abuse	45538048	F18.121	Inhalant abuse with intoxication delirium	6-char billing code	Condition	ICD10CM
3	[opioid model] Substance Abuse	45542799	F12.121	Cannabis abuse with intoxication delirium	6-char billing code	Condition	ICD10CM
3	[opioid model] Substance Abuse	45595884	F17.200	Nicotine dependence, unspecified, uncomplicated	6-char billing code	Condition	ICD10CM
3	[opioid model] Substance Abuse	45595880	F16.283	Hallucinogen dependence with hallucinogen persisting perception disorder (flashbacks)	6-char billing code	Condition	ICD10CM
3	[opioid model] Substance Abuse	45595879	F16.151	Hallucinogen abuse with hallucinogen-induced psychotic disorder with hallucinations	6-char billing code	Condition	ICD10CM
3	[opioid model] Substance Abuse	45595877	F15.221	Other stimulant dependence with intoxication delirium	6-char billing code	Condition	ICD10CM
3	[opioid model] Substance Abuse	45595876	F15.20	Other stimulant dependence, uncomplicated	5-char billing code	Condition	ICD10CM
3	[opioid model] Substance Abuse	45595875	F15.182	Other stimulant abuse with stimulant-induced sleep disorder	6-char billing code	Condition	ICD10CM
3	[opioid model] Substance Abuse	45595874	F15.14	Other stimulant abuse with stimulant-induced mood disorder	5-char billing code	Condition	ICD10CM
3	[opioid model] Substance Abuse	45595872	F14.180	Cocaine abuse with cocaine-induced anxiety disorder	6-char billing code	Condition	ICD10CM
3	[opioid model] Substance Abuse	45595871	F14.151	Cocaine abuse with cocaine-induced psychotic disorder with hallucinations	6-char billing code	Condition	ICD10CM
3	[opioid model] Substance Abuse	45595866	F13.24	Sedative, hypnotic or anxiolytic dependence with sedative, hypnotic or anxiolytic-induced mood disorder	5-char billing code	Condition	ICD10CM
3	[opioid model] Substance Abuse	45595864	F13.159	Sedative, hypnotic or anxiolytic abuse with sedative, hypnotic or anxiolytic-induced psychotic disorder, unspecified	6-char billing code	Condition	ICD10CM
3	[opioid model] Substance Abuse	45595860	F12.280	Cannabis dependence with cannabis-induced anxiety disorder	6-char billing code	Condition	ICD10CM
3	[opioid model] Substance Abuse	45595847	F10.26	Alcohol dependence with alcohol-induced persisting amnestic disorder	5-char billing code	Condition	ICD10CM
3	[opioid model] Substance Abuse	45595846	F10.151	Alcohol abuse with alcohol-induced psychotic disorder with hallucinations	6-char billing code	Condition	ICD10CM
3	[opioid model] Substance Abuse	45595845	F10.10	Alcohol abuse, uncomplicated	5-char billing code	Condition	ICD10CM
3	[opioid model] Substance Abuse	45592313	O99.311	Alcohol use complicating pregnancy, first trimester	6-char billing code	Condition	ICD10CM
3	[opioid model] Substance Abuse	45591120	F18.259	Inhalant dependence with inhalant-induced psychotic disorder, unspecified	6-char billing code	Condition	ICD10CM
3	[opioid model] Substance Abuse	45591117	F17.22	Nicotine dependence, chewing tobacco	5-char nonbill code	Condition	ICD10CM
3	[opioid model] Substance Abuse	45591115	F17.201	Nicotine dependence, unspecified, in remission	6-char billing code	Condition	ICD10CM
3	[opioid model] Substance Abuse	45591113	F16.250	Hallucinogen dependence with hallucinogen-induced psychotic disorder with delusions	6-char billing code	Condition	ICD10CM
3	[opioid model] Substance Abuse	45591111	F15.29	Other stimulant dependence with unspecified stimulant-induced disorder	5-char billing code	Condition	ICD10CM
3	[opioid model] Substance Abuse	45591110	F15.188	Other stimulant abuse with other stimulant-induced disorder	6-char billing code	Condition	ICD10CM
3	[opioid model] Substance Abuse	45591109	F15.181	Other stimulant abuse with stimulant-induced sexual dysfunction	6-char billing code	Condition	ICD10CM
3	[opioid model] Substance Abuse	45591108	F15.151	Other stimulant abuse with stimulant-induced psychotic disorder with hallucinations	6-char billing code	Condition	ICD10CM
3	[opioid model] Substance Abuse	45591107	F15.122	Other stimulant abuse with intoxication with perceptual disturbance	6-char billing code	Condition	ICD10CM
3	[opioid model] Substance Abuse	45591104	F14.222	Cocaine dependence with intoxication with perceptual disturbance	6-char billing code	Condition	ICD10CM
3	[opioid model] Substance Abuse	45591099	F12.229	Cannabis dependence with intoxication, unspecified	6-char billing code	Condition	ICD10CM
3	[opioid model] Substance Abuse	45591098	F12.22	Cannabis dependence with intoxication	5-char nonbill code	Condition	ICD10CM
3	[opioid model] Substance Abuse	45591097	F12.21	Cannabis dependence, in remission	5-char billing code	Condition	ICD10CM
3	[opioid model] Substance Abuse	45591096	F12.150	Cannabis abuse with psychotic disorder with delusions	6-char billing code	Condition	ICD10CM
3	[opioid model] Substance Abuse	45591084	F10.29	Alcohol dependence with unspecified alcohol-induced disorder	5-char billing code	Condition	ICD10CM
3	[opioid model] Substance Abuse	45591083	F10.281	Alcohol dependence with alcohol-induced sexual dysfunction	6-char billing code	Condition	ICD10CM
3	[opioid model] Substance Abuse	45591082	F10.22	Alcohol dependence with intoxication	5-char nonbill code	Condition	ICD10CM
3	[opioid model] Substance Abuse	45586247	F55.0	Abuse of antacids	4-char billing code	Condition	ICD10CM
3	[opioid model] Substance Abuse	45586222	F18.280	Inhalant dependence with inhalant-induced anxiety disorder	6-char billing code	Condition	ICD10CM
3	[opioid model] Substance Abuse	45586220	F17.220	Nicotine dependence, chewing tobacco, uncomplicated	6-char billing code	Condition	ICD10CM
3	[opioid model] Substance Abuse	45586219	F17.208	Nicotine dependence, unspecified, with other nicotine-induced disorders	6-char billing code	Condition	ICD10CM
3	[opioid model] Substance Abuse	45586216	F16.229	Hallucinogen dependence with intoxication, unspecified	6-char billing code	Condition	ICD10CM
3	[opioid model] Substance Abuse	45586207	F14.129	Cocaine abuse with intoxication, unspecified	6-char billing code	Condition	ICD10CM
3	[opioid model] Substance Abuse	45586200	F12.20	Cannabis dependence, uncomplicated	5-char billing code	Condition	ICD10CM
3	[opioid model] Substance Abuse	45586199	F12.122	Cannabis abuse with intoxication with perceptual disturbance	6-char billing code	Condition	ICD10CM
3	[opioid model] Substance Abuse	45586190	F10.230	Alcohol dependence with withdrawal, uncomplicated	6-char billing code	Condition	ICD10CM
3	[opioid model] Substance Abuse	45586189	F10.221	Alcohol dependence with intoxication delirium	6-char billing code	Condition	ICD10CM
3	[opioid model] Substance Abuse	45586188	F10.220	Alcohol dependence with intoxication, uncomplicated	6-char billing code	Condition	ICD10CM
3	[opioid model] Substance Abuse	45586187	F10.20	Alcohol dependence, uncomplicated	5-char billing code	Condition	ICD10CM
3	[opioid model] Substance Abuse	45582593	O99.310	Alcohol use complicating pregnancy, unspecified trimester	6-char billing code	Condition	ICD10CM
3	[opioid model] Substance Abuse	45581438	F19.17	Other psychoactive substance abuse with psychoactive substance-induced persisting dementia	5-char billing code	Condition	ICD10CM
3	[opioid model] Substance Abuse	45581437	F18.151	Inhalant abuse with inhalant-induced psychotic disorder with hallucinations	6-char billing code	Condition	ICD10CM
3	[opioid model] Substance Abuse	45581435	F17.209	Nicotine dependence, unspecified, with unspecified nicotine-induced disorders	6-char billing code	Condition	ICD10CM
3	[opioid model] Substance Abuse	45581432	F16.24	Hallucinogen dependence with hallucinogen-induced mood disorder	5-char billing code	Condition	ICD10CM
3	[opioid model] Substance Abuse	45581430	F15.19	Other stimulant abuse with unspecified stimulant-induced disorder	5-char billing code	Condition	ICD10CM
3	[opioid model] Substance Abuse	45581429	F15.120	Other stimulant abuse with intoxication, uncomplicated	6-char billing code	Condition	ICD10CM
3	[opioid model] Substance Abuse	45581425	F14.21	Cocaine dependence, in remission	5-char billing code	Condition	ICD10CM
3	[opioid model] Substance Abuse	45581424	F14.159	Cocaine abuse with cocaine-induced psychotic disorder, unspecified	6-char billing code	Condition	ICD10CM
3	[opioid model] Substance Abuse	45581419	F13.250	Sedative, hypnotic or anxiolytic dependence with sedative, hypnotic or anxiolytic-induced psychotic disorder with delusions	6-char billing code	Condition	ICD10CM
3	[opioid model] Substance Abuse	45581418	F13.188	Sedative, hypnotic or anxiolytic abuse with other sedative, hypnotic or anxiolytic-induced disorder	6-char billing code	Condition	ICD10CM
3	[opioid model] Substance Abuse	45581416	F12.25	Cannabis dependence with psychotic disorder	5-char nonbill code	Condition	ICD10CM
3	[opioid model] Substance Abuse	45581414	F12.159	Cannabis abuse with psychotic disorder, unspecified	6-char billing code	Condition	ICD10CM
3	[opioid model] Substance Abuse	45581413	F12.151	Cannabis abuse with psychotic disorder with hallucinations	6-char billing code	Condition	ICD10CM
3	[opioid model] Substance Abuse	45581405	F10.21	Alcohol dependence, in remission	5-char billing code	Condition	ICD10CM
3	[opioid model] Substance Abuse	45581404	F10.14	Alcohol abuse with alcohol-induced mood disorder	5-char billing code	Condition	ICD10CM
3	[opioid model] Substance Abuse	45577675	O99.330	Smoking (tobacco) complicating pregnancy, unspecified trimester	6-char billing code	Condition	ICD10CM
3	[opioid model] Substance Abuse	45576526	F19.181	Other psychoactive substance abuse with psychoactive substance-induced sexual dysfunction	6-char billing code	Condition	ICD10CM
3	[opioid model] Substance Abuse	45576524	F18.221	Inhalant dependence with intoxication delirium	6-char billing code	Condition	ICD10CM
3	[opioid model] Substance Abuse	45576523	F18.21	Inhalant dependence, in remission	5-char billing code	Condition	ICD10CM
3	[opioid model] Substance Abuse	45576521	F17.211	Nicotine dependence, cigarettes, in remission	6-char billing code	Condition	ICD10CM
3	[opioid model] Substance Abuse	45576519	F16.20	Hallucinogen dependence, uncomplicated	5-char billing code	Condition	ICD10CM
3	[opioid model] Substance Abuse	45576518	F16.19	Hallucinogen abuse with unspecified hallucinogen-induced disorder	5-char billing code	Condition	ICD10CM
3	[opioid model] Substance Abuse	45576516	F15.23	Other stimulant dependence with withdrawal	5-char billing code	Condition	ICD10CM
3	[opioid model] Substance Abuse	45576514	F15.121	Other stimulant abuse with intoxication delirium	6-char billing code	Condition	ICD10CM
3	[opioid model] Substance Abuse	45576507	F13.29	Sedative, hypnotic or anxiolytic dependence with unspecified sedative, hypnotic or anxiolytic-induced disorder	5-char billing code	Condition	ICD10CM
3	[opioid model] Substance Abuse	45576506	F13.259	Sedative, hypnotic or anxiolytic dependence with sedative, hypnotic or anxiolytic-induced psychotic disorder, unspecified	6-char billing code	Condition	ICD10CM
3	[opioid model] Substance Abuse	45576505	F13.20	Sedative, hypnotic or anxiolytic dependence, uncomplicated	5-char billing code	Condition	ICD10CM
3	[opioid model] Substance Abuse	45576502	F12.288	Cannabis dependence with other cannabis-induced disorder	6-char billing code	Condition	ICD10CM
3	[opioid model] Substance Abuse	45576495	F10.19	Alcohol abuse with unspecified alcohol-induced disorder	5-char billing code	Condition	ICD10CM
3	[opioid model] Substance Abuse	45576494	F10.188	Alcohol abuse with other alcohol-induced disorder	6-char billing code	Condition	ICD10CM
3	[opioid model] Substance Abuse	45576493	F10.121	Alcohol abuse with intoxication delirium	6-char billing code	Condition	ICD10CM
3	[opioid model] Substance Abuse	45571768	F55.2	Abuse of laxatives	4-char billing code	Condition	ICD10CM
3	[opioid model] Substance Abuse	45571743	F17.291	Nicotine dependence, other tobacco product, in remission	6-char billing code	Condition	ICD10CM
3	[opioid model] Substance Abuse	45571742	F17.229	Nicotine dependence, chewing tobacco, with unspecified nicotine-induced disorders	6-char billing code	Condition	ICD10CM
3	[opioid model] Substance Abuse	45571736	F16.280	Hallucinogen dependence with hallucinogen-induced anxiety disorder	6-char billing code	Condition	ICD10CM
3	[opioid model] Substance Abuse	45571735	F16.259	Hallucinogen dependence with hallucinogen-induced psychotic disorder, unspecified	6-char billing code	Condition	ICD10CM
3	[opioid model] Substance Abuse	45571734	F16.21	Hallucinogen dependence, in remission	5-char billing code	Condition	ICD10CM
3	[opioid model] Substance Abuse	45571732	F15.250	Other stimulant dependence with stimulant-induced psychotic disorder with delusions	6-char billing code	Condition	ICD10CM
3	[opioid model] Substance Abuse	45571731	F15.222	Other stimulant dependence with intoxication with perceptual disturbance	6-char billing code	Condition	ICD10CM
3	[opioid model] Substance Abuse	45571730	F15.10	Other stimulant abuse, uncomplicated	5-char billing code	Condition	ICD10CM
3	[opioid model] Substance Abuse	45571728	F14.25	Cocaine dependence with cocaine-induced psychotic disorder	5-char nonbill code	Condition	ICD10CM
3	[opioid model] Substance Abuse	45571727	F14.24	Cocaine dependence with cocaine-induced mood disorder	5-char billing code	Condition	ICD10CM
3	[opioid model] Substance Abuse	45571726	F14.188	Cocaine abuse with other cocaine-induced disorder	6-char billing code	Condition	ICD10CM
3	[opioid model] Substance Abuse	45571724	F13.19	Sedative, hypnotic or anxiolytic abuse with unspecified sedative, hypnotic or anxiolytic-induced disorder	5-char billing code	Condition	ICD10CM
3	[opioid model] Substance Abuse	45571721	F12.250	Cannabis dependence with psychotic disorder with delusions	6-char billing code	Condition	ICD10CM
3	[opioid model] Substance Abuse	45571720	F12.188	Cannabis abuse with other cannabis-induced disorder	6-char billing code	Condition	ICD10CM
3	[opioid model] Substance Abuse	45571709	F10.288	Alcohol dependence with other alcohol-induced disorder	6-char billing code	Condition	ICD10CM
3	[opioid model] Substance Abuse	45571708	F10.259	Alcohol dependence with alcohol-induced psychotic disorder, unspecified	6-char billing code	Condition	ICD10CM
3	[opioid model] Substance Abuse	45571707	F10.159	Alcohol abuse with alcohol-induced psychotic disorder, unspecified	6-char billing code	Condition	ICD10CM
3	[opioid model] Substance Abuse	45566820	F19.21	Other psychoactive substance dependence, in remission	5-char billing code	Condition	ICD10CM
3	[opioid model] Substance Abuse	45566819	F19.19	Other psychoactive substance abuse with unspecified psychoactive substance-induced disorder	5-char billing code	Condition	ICD10CM
3	[opioid model] Substance Abuse	45566818	F19.150	Other psychoactive substance abuse with psychoactive substance-induced psychotic disorder with delusions	6-char billing code	Condition	ICD10CM
3	[opioid model] Substance Abuse	45566813	F18.180	Inhalant abuse with inhalant-induced anxiety disorder	6-char billing code	Condition	ICD10CM
3	[opioid model] Substance Abuse	45566812	F18.17	Inhalant abuse with inhalant-induced dementia	5-char billing code	Condition	ICD10CM
3	[opioid model] Substance Abuse	45566811	F18.10	Inhalant abuse, uncomplicated	5-char billing code	Condition	ICD10CM
3	[opioid model] Substance Abuse	45566810	F17.223	Nicotine dependence, chewing tobacco, with withdrawal	6-char billing code	Condition	ICD10CM
3	[opioid model] Substance Abuse	45566808	F16.180	Hallucinogen abuse with hallucinogen-induced anxiety disorder	6-char billing code	Condition	ICD10CM
3	[opioid model] Substance Abuse	45566802	F15.280	Other stimulant dependence with stimulant-induced anxiety disorder	6-char billing code	Condition	ICD10CM
3	[opioid model] Substance Abuse	45566800	F14.29	Cocaine dependence with unspecified cocaine-induced disorder	5-char billing code	Condition	ICD10CM
3	[opioid model] Substance Abuse	45566799	F14.20	Cocaine dependence, uncomplicated	5-char billing code	Condition	ICD10CM
3	[opioid model] Substance Abuse	45566798	F14.181	Cocaine abuse with cocaine-induced sexual dysfunction	6-char billing code	Condition	ICD10CM
3	[opioid model] Substance Abuse	45566793	F13.288	Sedative, hypnotic or anxiolytic dependence with other sedative, hypnotic or anxiolytic-induced disorder	6-char billing code	Condition	ICD10CM
3	[opioid model] Substance Abuse	45566777	F10.280	Alcohol dependence with alcohol-induced anxiety disorder	6-char billing code	Condition	ICD10CM
3	[opioid model] Substance Abuse	45566776	F10.27	Alcohol dependence with alcohol-induced persisting dementia	5-char billing code	Condition	ICD10CM
3	[opioid model] Substance Abuse	45566775	F10.232	Alcohol dependence with withdrawal with perceptual disturbance	6-char billing code	Condition	ICD10CM
3	[opioid model] Substance Abuse	45563197	O99.312	Alcohol use complicating pregnancy, second trimester	6-char billing code	Condition	ICD10CM
3	[opioid model] Substance Abuse	45562031	F19.180	Other psychoactive substance abuse with psychoactive substance-induced anxiety disorder	6-char billing code	Condition	ICD10CM
3	[opioid model] Substance Abuse	45562030	F19.159	Other psychoactive substance abuse with psychoactive substance-induced psychotic disorder, unspecified	6-char billing code	Condition	ICD10CM
3	[opioid model] Substance Abuse	45562028	F18.24	Inhalant dependence with inhalant-induced mood disorder	5-char billing code	Condition	ICD10CM
3	[opioid model] Substance Abuse	45562027	F18.20	Inhalant dependence, uncomplicated	5-char billing code	Condition	ICD10CM
3	[opioid model] Substance Abuse	45562025	F17.210	Nicotine dependence, cigarettes, uncomplicated	6-char billing code	Condition	ICD10CM
3	[opioid model] Substance Abuse	45562021	F16.251	Hallucinogen dependence with hallucinogen-induced psychotic disorder with hallucinations	6-char billing code	Condition	ICD10CM
3	[opioid model] Substance Abuse	45562020	F16.150	Hallucinogen abuse with hallucinogen-induced psychotic disorder with delusions	6-char billing code	Condition	ICD10CM
3	[opioid model] Substance Abuse	45562017	F14.22	Cocaine dependence with intoxication	5-char nonbill code	Condition	ICD10CM
3	[opioid model] Substance Abuse	45562013	F13.280	Sedative, hypnotic or anxiolytic dependence with sedative, hypnotic or anxiolytic-induced anxiety disorder	6-char billing code	Condition	ICD10CM
3	[opioid model] Substance Abuse	45562003	F10.250	Alcohol dependence with alcohol-induced psychotic disorder with delusions	6-char billing code	Condition	ICD10CM
3	[opioid model] Substance Abuse	45562002	F10.24	Alcohol dependence with alcohol-induced mood disorder	5-char billing code	Condition	ICD10CM
3	[opioid model] Substance Abuse	45557185	F18.288	Inhalant dependence with other inhalant-induced disorder	6-char billing code	Condition	ICD10CM
3	[opioid model] Substance Abuse	45557184	F18.220	Inhalant dependence with intoxication, uncomplicated	6-char billing code	Condition	ICD10CM
3	[opioid model] Substance Abuse	45557183	F18.188	Inhalant abuse with other inhalant-induced disorder	6-char billing code	Condition	ICD10CM
3	[opioid model] Substance Abuse	45557182	F18.120	Inhalant abuse with intoxication, uncomplicated	6-char billing code	Condition	ICD10CM
3	[opioid model] Substance Abuse	45557178	F15.288	Other stimulant dependence with other stimulant-induced disorder	6-char billing code	Condition	ICD10CM
3	[opioid model] Substance Abuse	45557173	F14.23	Cocaine dependence with withdrawal	5-char billing code	Condition	ICD10CM
3	[opioid model] Substance Abuse	45557172	F14.229	Cocaine dependence with intoxication, unspecified	6-char billing code	Condition	ICD10CM
3	[opioid model] Substance Abuse	45557171	F14.221	Cocaine dependence with intoxication delirium	6-char billing code	Condition	ICD10CM
3	[opioid model] Substance Abuse	45557170	F14.182	Cocaine abuse with cocaine-induced sleep disorder	6-char billing code	Condition	ICD10CM
3	[opioid model] Substance Abuse	45557169	F14.120	Cocaine abuse with intoxication, uncomplicated	6-char billing code	Condition	ICD10CM
3	[opioid model] Substance Abuse	45557168	F13.26	Sedative, hypnotic or anxiolytic dependence with sedative, hypnotic or anxiolytic-induced persisting amnestic disorder	5-char billing code	Condition	ICD10CM
3	[opioid model] Substance Abuse	45557167	F13.23	Sedative, hypnotic or anxiolytic dependence with withdrawal	5-char nonbill code	Condition	ICD10CM
3	[opioid model] Substance Abuse	45557165	F12.29	Cannabis dependence with unspecified cannabis-induced disorder	5-char billing code	Condition	ICD10CM
3	[opioid model] Substance Abuse	45557164	F12.221	Cannabis dependence with intoxication delirium	6-char billing code	Condition	ICD10CM
3	[opioid model] Substance Abuse	45557155	F10.251	Alcohol dependence with alcohol-induced psychotic disorder with hallucinations	6-char billing code	Condition	ICD10CM
3	[opioid model] Substance Abuse	45557154	F10.129	Alcohol abuse with intoxication, unspecified	6-char billing code	Condition	ICD10CM
3	[opioid model] Substance Abuse	45552498	F55.4	Abuse of vitamins	4-char billing code	Condition	ICD10CM
3	[opioid model] Substance Abuse	45552460	F19.129	Other psychoactive substance abuse with intoxication, unspecified	6-char billing code	Condition	ICD10CM
3	[opioid model] Substance Abuse	45552453	F17.228	Nicotine dependence, chewing tobacco, with other nicotine-induced disorders	6-char billing code	Condition	ICD10CM
3	[opioid model] Substance Abuse	45552451	F16.288	Hallucinogen dependence with other hallucinogen-induced disorder	6-char billing code	Condition	ICD10CM
3	[opioid model] Substance Abuse	45552450	F16.188	Hallucinogen abuse with other hallucinogen-induced disorder	6-char billing code	Condition	ICD10CM
3	[opioid model] Substance Abuse	45552449	F16.159	Hallucinogen abuse with hallucinogen-induced psychotic disorder, unspecified	6-char billing code	Condition	ICD10CM
3	[opioid model] Substance Abuse	45552448	F16.129	Hallucinogen abuse with intoxication, unspecified	6-char billing code	Condition	ICD10CM
3	[opioid model] Substance Abuse	45552446	F15.229	Other stimulant dependence with intoxication, unspecified	6-char billing code	Condition	ICD10CM
3	[opioid model] Substance Abuse	45552445	F15.129	Other stimulant abuse with intoxication, unspecified	6-char billing code	Condition	ICD10CM
3	[opioid model] Substance Abuse	45552443	F14.19	Cocaine abuse with unspecified cocaine-induced disorder	5-char billing code	Condition	ICD10CM
3	[opioid model] Substance Abuse	45552442	F13.282	Sedative, hypnotic or anxiolytic dependence with sedative, hypnotic or anxiolytic-induced sleep disorder	6-char billing code	Condition	ICD10CM
3	[opioid model] Substance Abuse	45552441	F13.281	Sedative, hypnotic or anxiolytic dependence with sedative, hypnotic or anxiolytic-induced sexual dysfunction	6-char billing code	Condition	ICD10CM
3	[opioid model] Substance Abuse	45552440	F13.27	Sedative, hypnotic or anxiolytic dependence with sedative, hypnotic or anxiolytic-induced persisting dementia	5-char billing code	Condition	ICD10CM
3	[opioid model] Substance Abuse	45552439	F13.229	Sedative, hypnotic or anxiolytic dependence with intoxication, unspecified	6-char billing code	Condition	ICD10CM
3	[opioid model] Substance Abuse	45552438	F13.220	Sedative, hypnotic or anxiolytic dependence with intoxication, uncomplicated	6-char billing code	Condition	ICD10CM
3	[opioid model] Substance Abuse	45552435	F12.19	Cannabis abuse with unspecified cannabis-induced disorder	5-char billing code	Condition	ICD10CM
3	[opioid model] Substance Abuse	45552434	F12.129	Cannabis abuse with intoxication, unspecified	6-char billing code	Condition	ICD10CM
3	[opioid model] Substance Abuse	45552431	F10.231	Alcohol dependence with withdrawal delirium	6-char billing code	Condition	ICD10CM
3	[opioid model] Substance Abuse	45548851	O99.313	Alcohol use complicating pregnancy, third trimester	6-char billing code	Condition	ICD10CM
3	[opioid model] Substance Abuse	45547684	F18.27	Inhalant dependence with inhalant-induced dementia	5-char billing code	Condition	ICD10CM
3	[opioid model] Substance Abuse	45547683	F18.159	Inhalant abuse with inhalant-induced psychotic disorder, unspecified	6-char billing code	Condition	ICD10CM
3	[opioid model] Substance Abuse	45547677	F12.220	Cannabis dependence with intoxication, uncomplicated	6-char billing code	Condition	ICD10CM
3	[opioid model] Substance Abuse	45547676	F12.120	Cannabis abuse with intoxication, uncomplicated	6-char billing code	Condition	ICD10CM
3	[opioid model] Substance Abuse	45542857	F55.3	Abuse of steroids or hormones	4-char billing code	Condition	ICD10CM
3	[opioid model] Substance Abuse	45542829	F19.14	Other psychoactive substance abuse with psychoactive substance-induced mood disorder	5-char billing code	Condition	ICD10CM
3	[opioid model] Substance Abuse	45542827	F18.251	Inhalant dependence with inhalant-induced psychotic disorder with hallucinations	6-char billing code	Condition	ICD10CM
3	[opioid model] Substance Abuse	45542826	F18.229	Inhalant dependence with intoxication, unspecified	6-char billing code	Condition	ICD10CM
3	[opioid model] Substance Abuse	45542821	F17.218	Nicotine dependence, cigarettes, with other nicotine-induced disorders	6-char billing code	Condition	ICD10CM
3	[opioid model] Substance Abuse	45542816	F16.220	Hallucinogen dependence with intoxication, uncomplicated	6-char billing code	Condition	ICD10CM
3	[opioid model] Substance Abuse	45542812	F15.282	Other stimulant dependence with stimulant-induced sleep disorder	6-char billing code	Condition	ICD10CM
3	[opioid model] Substance Abuse	45542811	F15.281	Other stimulant dependence with stimulant-induced sexual dysfunction	6-char billing code	Condition	ICD10CM
3	[opioid model] Substance Abuse	45542810	F15.251	Other stimulant dependence with stimulant-induced psychotic disorder with hallucinations	6-char billing code	Condition	ICD10CM
3	[opioid model] Substance Abuse	45542807	F14.282	Cocaine dependence with cocaine-induced sleep disorder	6-char billing code	Condition	ICD10CM
3	[opioid model] Substance Abuse	45542803	F13.251	Sedative, hypnotic or anxiolytic dependence with sedative, hypnotic or anxiolytic-induced psychotic disorder with hallucinations	6-char billing code	Condition	ICD10CM
3	[opioid model] Substance Abuse	45542809	F15.21	Other stimulant dependence, in remission	5-char billing code	Condition	ICD10CM
3	[opioid model] Substance Abuse	1326497	F10.11	Alcohol abuse, in remission	5-char billing code	Condition	ICD10CM
3	[opioid model] Substance Abuse	1326499	F12.11	Cannabis abuse, in remission	5-char billing code	Condition	ICD10CM
3	[opioid model] Substance Abuse	1326500	F13.11	Sedative, hypnotic or anxiolytic abuse, in remission	5-char billing code	Condition	ICD10CM
3	[opioid model] Substance Abuse	1326501	F14.11	Cocaine abuse, in remission	5-char billing code	Condition	ICD10CM
3	[opioid model] Substance Abuse	1326502	F15.11	Other stimulant abuse, in remission	5-char billing code	Condition	ICD10CM
3	[opioid model] Substance Abuse	1326503	F16.11	Hallucinogen abuse, in remission	5-char billing code	Condition	ICD10CM
3	[opioid model] Substance Abuse	1326504	F18.11	Inhalant abuse, in remission	5-char billing code	Condition	ICD10CM
3	[opioid model] Substance Abuse	1326505	F19.11	Other psychoactive substance abuse, in remission	5-char billing code	Condition	ICD10CM
3	[opioid model] Substance Abuse	1568096	F10.1	Alcohol abuse	4-char nonbill code	Condition	ICD10CM
3	[opioid model] Substance Abuse	1568097	F10.12	Alcohol abuse with intoxication	5-char nonbill code	Condition	ICD10CM
3	[opioid model] Substance Abuse	1568098	F10.15	Alcohol abuse with alcohol-induced psychotic disorder	5-char nonbill code	Condition	ICD10CM
3	[opioid model] Substance Abuse	1568099	F10.18	Alcohol abuse with other alcohol-induced disorders	5-char nonbill code	Condition	ICD10CM
3	[opioid model] Substance Abuse	1568100	F10.2	Alcohol dependence	4-char nonbill code	Condition	ICD10CM
3	[opioid model] Substance Abuse	1568101	F10.28	Alcohol dependence with other alcohol-induced disorders	5-char nonbill code	Condition	ICD10CM
3	[opioid model] Substance Abuse	1568118	F12.1	Cannabis abuse	4-char nonbill code	Condition	ICD10CM
3	[opioid model] Substance Abuse	1568119	F12.12	Cannabis abuse with intoxication	5-char nonbill code	Condition	ICD10CM
3	[opioid model] Substance Abuse	1568120	F12.15	Cannabis abuse with psychotic disorder	5-char nonbill code	Condition	ICD10CM
3	[opioid model] Substance Abuse	1568121	F12.18	Cannabis abuse with other cannabis-induced disorder	5-char nonbill code	Condition	ICD10CM
3	[opioid model] Substance Abuse	1568122	F12.2	Cannabis dependence	4-char nonbill code	Condition	ICD10CM
3	[opioid model] Substance Abuse	1568123	F12.28	Cannabis dependence with other cannabis-induced disorder	5-char nonbill code	Condition	ICD10CM
3	[opioid model] Substance Abuse	1568132	F13.18	Sedative, hypnotic or anxiolytic abuse with other sedative, hypnotic or anxiolytic-induced disorders	5-char nonbill code	Condition	ICD10CM
3	[opioid model] Substance Abuse	1568133	F13.2	Sedative, hypnotic or anxiolytic-related dependence	4-char nonbill code	Condition	ICD10CM
3	[opioid model] Substance Abuse	1568134	F13.22	Sedative, hypnotic or anxiolytic dependence with intoxication	5-char nonbill code	Condition	ICD10CM
3	[opioid model] Substance Abuse	1568135	F13.28	Sedative, hypnotic or anxiolytic dependence with other sedative, hypnotic or anxiolytic-induced disorders	5-char nonbill code	Condition	ICD10CM
3	[opioid model] Substance Abuse	1568142	F14.1	Cocaine abuse	4-char nonbill code	Condition	ICD10CM
3	[opioid model] Substance Abuse	1568143	F14.12	Cocaine abuse with intoxication	5-char nonbill code	Condition	ICD10CM
3	[opioid model] Substance Abuse	1568144	F14.15	Cocaine abuse with cocaine-induced psychotic disorder	5-char nonbill code	Condition	ICD10CM
3	[opioid model] Substance Abuse	1568145	F14.18	Cocaine abuse with other cocaine-induced disorder	5-char nonbill code	Condition	ICD10CM
3	[opioid model] Substance Abuse	1568146	F14.2	Cocaine dependence	4-char nonbill code	Condition	ICD10CM
3	[opioid model] Substance Abuse	1568147	F14.28	Cocaine dependence with other cocaine-induced disorder	5-char nonbill code	Condition	ICD10CM
3	[opioid model] Substance Abuse	1568153	F15.1	Other stimulant abuse	4-char nonbill code	Condition	ICD10CM
3	[opioid model] Substance Abuse	1568154	F15.12	Other stimulant abuse with intoxication	5-char nonbill code	Condition	ICD10CM
3	[opioid model] Substance Abuse	1568155	F15.15	Other stimulant abuse with stimulant-induced psychotic disorder	5-char nonbill code	Condition	ICD10CM
3	[opioid model] Substance Abuse	1568156	F15.18	Other stimulant abuse with other stimulant-induced disorder	5-char nonbill code	Condition	ICD10CM
3	[opioid model] Substance Abuse	1568157	F15.2	Other stimulant dependence	4-char nonbill code	Condition	ICD10CM
3	[opioid model] Substance Abuse	1568158	F15.25	Other stimulant dependence with stimulant-induced psychotic disorder	5-char nonbill code	Condition	ICD10CM
3	[opioid model] Substance Abuse	1568159	F15.28	Other stimulant dependence with other stimulant-induced disorder	5-char nonbill code	Condition	ICD10CM
3	[opioid model] Substance Abuse	1568165	F16.1	Hallucinogen abuse	4-char nonbill code	Condition	ICD10CM
3	[opioid model] Substance Abuse	1568166	F16.12	Hallucinogen abuse with intoxication	5-char nonbill code	Condition	ICD10CM
3	[opioid model] Substance Abuse	1568167	F16.15	Hallucinogen abuse with hallucinogen-induced psychotic disorder	5-char nonbill code	Condition	ICD10CM
3	[opioid model] Substance Abuse	1568168	F16.18	Hallucinogen abuse with other hallucinogen-induced disorder	5-char nonbill code	Condition	ICD10CM
3	[opioid model] Substance Abuse	1568169	F16.2	Hallucinogen dependence	4-char nonbill code	Condition	ICD10CM
3	[opioid model] Substance Abuse	1568170	F16.22	Hallucinogen dependence with intoxication	5-char nonbill code	Condition	ICD10CM
3	[opioid model] Substance Abuse	1568171	F16.25	Hallucinogen dependence with hallucinogen-induced psychotic disorder	5-char nonbill code	Condition	ICD10CM
3	[opioid model] Substance Abuse	1568172	F16.28	Hallucinogen dependence with other hallucinogen-induced disorder	5-char nonbill code	Condition	ICD10CM
3	[opioid model] Substance Abuse	1568177	F17	Nicotine dependence	3-char nonbill code	Condition	ICD10CM
3	[opioid model] Substance Abuse	1568178	F17.2	Nicotine dependence	4-char nonbill code	Condition	ICD10CM
3	[opioid model] Substance Abuse	1568179	F17.21	Nicotine dependence, cigarettes	5-char nonbill code	Condition	ICD10CM
3	[opioid model] Substance Abuse	1568180	F17.29	Nicotine dependence, other tobacco product	5-char nonbill code	Condition	ICD10CM
3	[opioid model] Substance Abuse	1568182	F18.1	Inhalant abuse	4-char nonbill code	Condition	ICD10CM
3	[opioid model] Substance Abuse	1568183	F18.12	Inhalant abuse with intoxication	5-char nonbill code	Condition	ICD10CM
3	[opioid model] Substance Abuse	1568184	F18.15	Inhalant abuse with inhalant-induced psychotic disorder	5-char nonbill code	Condition	ICD10CM
3	[opioid model] Substance Abuse	1568185	F18.18	Inhalant abuse with other inhalant-induced disorders	5-char nonbill code	Condition	ICD10CM
3	[opioid model] Substance Abuse	1568186	F18.2	Inhalant dependence	4-char nonbill code	Condition	ICD10CM
3	[opioid model] Substance Abuse	1568187	F18.22	Inhalant dependence with intoxication	5-char nonbill code	Condition	ICD10CM
3	[opioid model] Substance Abuse	1568188	F18.25	Inhalant dependence with inhalant-induced psychotic disorder	5-char nonbill code	Condition	ICD10CM
3	[opioid model] Substance Abuse	1568189	F18.28	Inhalant dependence with other inhalant-induced disorders	5-char nonbill code	Condition	ICD10CM
3	[opioid model] Substance Abuse	1568195	F19.1	Other psychoactive substance abuse	4-char nonbill code	Condition	ICD10CM
3	[opioid model] Substance Abuse	1568196	F19.12	Other psychoactive substance abuse with intoxication	5-char nonbill code	Condition	ICD10CM
3	[opioid model] Substance Abuse	1568197	F19.15	Other psychoactive substance abuse with psychoactive substance-induced psychotic disorder	5-char nonbill code	Condition	ICD10CM
3	[opioid model] Substance Abuse	1568198	F19.18	Other psychoactive substance abuse with other psychoactive substance-induced disorders	5-char nonbill code	Condition	ICD10CM
3	[opioid model] Substance Abuse	1571934	O99.33	Tobacco use disorder complicating pregnancy, childbirth, and the puerperium	5-char nonbill code	Condition	ICD10CM
3	[opioid model] Substance Abuse	1595537	F12.23	Cannabis dependence with withdrawal	5-char billing code	Condition	ICD10CM
3	[opioid model] Substance Abuse	1595538	F12.93	Cannabis use, unspecified with withdrawal	5-char billing code	Condition	ICD10CM
3	[opioid model] Substance Abuse	45606677	O99.335	Smoking (tobacco) complicating the puerperium	6-char billing code	Condition	ICD10CM
3	[opioid model] Substance Abuse	45605483	F19.182	Other psychoactive substance abuse with psychoactive substance-induced sleep disorder	6-char billing code	Condition	ICD10CM
3	[opioid model] Substance Abuse	45605482	F19.122	Other psychoactive substance abuse with intoxication with perceptual disturbances	6-char billing code	Condition	ICD10CM
3	[opioid model] Substance Abuse	45605480	F18.150	Inhalant abuse with inhalant-induced psychotic disorder with delusions	6-char billing code	Condition	ICD10CM
3	[opioid model] Substance Abuse	45605479	F18.129	Inhalant abuse with intoxication, unspecified	6-char billing code	Condition	ICD10CM
3	[opioid model] Substance Abuse	45605476	F17.221	Nicotine dependence, chewing tobacco, in remission	6-char billing code	Condition	ICD10CM
3	[opioid model] Substance Abuse	45605474	F16.14	Hallucinogen abuse with hallucinogen-induced mood disorder	5-char billing code	Condition	ICD10CM
3	[opioid model] Substance Abuse	45605472	F15.24	Other stimulant dependence with stimulant-induced mood disorder	5-char billing code	Condition	ICD10CM
3	[opioid model] Substance Abuse	45605471	F15.159	Other stimulant abuse with stimulant-induced psychotic disorder, unspecified	6-char billing code	Condition	ICD10CM
3	[opioid model] Substance Abuse	45605469	F14.288	Cocaine dependence with other cocaine-induced disorder	6-char billing code	Condition	ICD10CM
3	[opioid model] Substance Abuse	45605468	F14.250	Cocaine dependence with cocaine-induced psychotic disorder with delusions	6-char billing code	Condition	ICD10CM
3	[opioid model] Substance Abuse	45605467	F14.121	Cocaine abuse with intoxication with delirium	6-char billing code	Condition	ICD10CM
3	[opioid model] Substance Abuse	45605452	F10.23	Alcohol dependence with withdrawal	5-char nonbill code	Condition	ICD10CM
3	[opioid model] Substance Abuse	45600726	F19.151	Other psychoactive substance abuse with psychoactive substance-induced psychotic disorder with hallucinations	6-char billing code	Condition	ICD10CM
3	[opioid model] Substance Abuse	45600725	F19.120	Other psychoactive substance abuse with intoxication, uncomplicated	6-char billing code	Condition	ICD10CM
3	[opioid model] Substance Abuse	45600721	F18.29	Inhalant dependence with unspecified inhalant-induced disorder	5-char billing code	Condition	ICD10CM
3	[opioid model] Substance Abuse	45600720	F17.298	Nicotine dependence, other tobacco product, with other nicotine-induced disorders	6-char billing code	Condition	ICD10CM
3	[opioid model] Substance Abuse	45600719	F17.290	Nicotine dependence, other tobacco product, uncomplicated	6-char billing code	Condition	ICD10CM
3	[opioid model] Substance Abuse	45542802	F13.221	Sedative, hypnotic or anxiolytic dependence with intoxication delirium	6-char billing code	Condition	ICD10CM
3	[opioid model] Substance Abuse	45600715	F16.183	Hallucinogen abuse with hallucinogen persisting perception disorder (flashbacks)	6-char billing code	Condition	ICD10CM
3	[opioid model] Substance Abuse	45600714	F16.122	Hallucinogen abuse with intoxication with perceptual disturbance	6-char billing code	Condition	ICD10CM
3	[opioid model] Substance Abuse	45600712	F15.220	Other stimulant dependence with intoxication, uncomplicated	6-char billing code	Condition	ICD10CM
3	[opioid model] Substance Abuse	45600711	F15.22	Other stimulant dependence with intoxication	5-char nonbill code	Condition	ICD10CM
3	[opioid model] Substance Abuse	45600709	F14.281	Cocaine dependence with cocaine-induced sexual dysfunction	6-char billing code	Condition	ICD10CM
3	[opioid model] Substance Abuse	45600708	F14.251	Cocaine dependence with cocaine-induced psychotic disorder with hallucinations	6-char billing code	Condition	ICD10CM
3	[opioid model] Substance Abuse	45600707	F14.10	Cocaine abuse, uncomplicated	5-char billing code	Condition	ICD10CM
3	[opioid model] Substance Abuse	45600696	F10.282	Alcohol dependence with alcohol-induced sleep disorder	6-char billing code	Condition	ICD10CM
3	[opioid model] Substance Abuse	45600695	F10.25	Alcohol dependence with alcohol-induced psychotic disorder	5-char nonbill code	Condition	ICD10CM
3	[opioid model] Substance Abuse	45600694	F10.181	Alcohol abuse with alcohol-induced sexual dysfunction	6-char billing code	Condition	ICD10CM
3	[opioid model] Substance Abuse	45600693	F10.180	Alcohol abuse with alcohol-induced anxiety disorder	6-char billing code	Condition	ICD10CM
3	[opioid model] Substance Abuse	45600692	F10.150	Alcohol abuse with alcohol-induced psychotic disorder with delusions	6-char billing code	Condition	ICD10CM
3	[opioid model] Substance Abuse	45595891	F19.188	Other psychoactive substance abuse with other psychoactive substance-induced disorder	6-char billing code	Condition	ICD10CM
3	[opioid model] Substance Abuse	45595890	F19.16	Other psychoactive substance abuse with psychoactive substance-induced persisting amnestic disorder	5-char billing code	Condition	ICD10CM
3	[opioid model] Substance Abuse	45595888	F18.19	Inhalant abuse with unspecified inhalant-induced disorder	5-char billing code	Condition	ICD10CM
3	[opioid model] Substance Abuse	45595887	F18.14	Inhalant abuse with inhalant-induced mood disorder	5-char billing code	Condition	ICD10CM
3	[opioid model] Substance Abuse	45595885	F17.219	Nicotine dependence, cigarettes, with unspecified nicotine-induced disorders	6-char billing code	Condition	ICD10CM
3	[opioid model] Substance Abuse	45533065	F10.239	Alcohol dependence with withdrawal, unspecified	6-char billing code	Condition	ICD10CM
3	[opioid model] Substance Abuse	45533069	F12.180	Cannabis abuse with cannabis-induced anxiety disorder	6-char billing code	Condition	ICD10CM
3	[opioid model] Substance Abuse	45533074	F14.150	Cocaine abuse with cocaine-induced psychotic disorder with delusions	6-char billing code	Condition	ICD10CM
3	[opioid model] Substance Abuse	45533078	F15.180	Other stimulant abuse with stimulant-induced anxiety disorder	6-char billing code	Condition	ICD10CM
3	[opioid model] Substance Abuse	45533080	F16.121	Hallucinogen abuse with intoxication with delirium	6-char billing code	Condition	ICD10CM
3	[opioid model] Substance Abuse	45533081	F16.221	Hallucinogen dependence with intoxication with delirium	6-char billing code	Condition	ICD10CM
3	[opioid model] Substance Abuse	45533085	F17.299	Nicotine dependence, other tobacco product, with unspecified nicotine-induced disorders	6-char billing code	Condition	ICD10CM
3	[opioid model] Substance Abuse	45533087	F18.250	Inhalant dependence with inhalant-induced psychotic disorder with delusions	6-char billing code	Condition	ICD10CM
3	[opioid model] Substance Abuse	45533088	F19.10	Other psychoactive substance abuse, uncomplicated	5-char billing code	Condition	ICD10CM
3	[opioid model] Substance Abuse	45533089	F19.121	Other psychoactive substance abuse with intoxication delirium	6-char billing code	Condition	ICD10CM
3	[opioid model] Substance Abuse	45538005	F10.120	Alcohol abuse with intoxication, uncomplicated	6-char billing code	Condition	ICD10CM
3	[opioid model] Substance Abuse	45538006	F10.182	Alcohol abuse with alcohol-induced sleep disorder	6-char billing code	Condition	ICD10CM
3	[opioid model] Substance Abuse	45538007	F10.229	Alcohol dependence with intoxication, unspecified	6-char billing code	Condition	ICD10CM
3	[opioid model] Substance Abuse	45538011	F12.10	Cannabis abuse, uncomplicated	5-char billing code	Condition	ICD10CM
3	[opioid model] Substance Abuse	45538012	F12.222	Cannabis dependence with intoxication with perceptual disturbance	6-char billing code	Condition	ICD10CM
3	[opioid model] Substance Abuse	45538013	F12.251	Cannabis dependence with psychotic disorder with hallucinations	6-char billing code	Condition	ICD10CM
3	[opioid model] Substance Abuse	45538014	F12.259	Cannabis dependence with psychotic disorder, unspecified	6-char billing code	Condition	ICD10CM
3	[opioid model] Substance Abuse	45538022	F13.21	Sedative, hypnotic or anxiolytic dependence, in remission	5-char billing code	Condition	ICD10CM
3	[opioid model] Substance Abuse	45538025	F13.25	Sedative, hypnotic or anxiolytic dependence with sedative, hypnotic or anxiolytic-induced psychotic disorder	5-char nonbill code	Condition	ICD10CM
3	[opioid model] Substance Abuse	45538029	F14.122	Cocaine abuse with intoxication with perceptual disturbance	6-char billing code	Condition	ICD10CM
3	[opioid model] Substance Abuse	44831102	304.53	Hallucinogen dependence, in remission	5-dig billing code	Condition	ICD9CM
3	[opioid model] Substance Abuse	44826512	304	Drug dependence	3-dig nonbill code	Condition	ICD9CM
3	[opioid model] Substance Abuse	44826513	304.11	Sedative, hypnotic or anxiolytic dependence, continuous	5-dig billing code	Condition	ICD9CM
3	[opioid model] Substance Abuse	44826514	304.20	Cocaine dependence, unspecified	5-dig billing code	Condition	ICD9CM
3	[opioid model] Substance Abuse	44826515	304.30	Cannabis dependence, unspecified	5-dig billing code	Condition	ICD9CM
3	[opioid model] Substance Abuse	44826516	304.5	Hallucinogen dependence	4-dig nonbill code	Condition	ICD9CM
3	[opioid model] Substance Abuse	44826518	305.01	Alcohol abuse, continuous	5-dig billing code	Condition	ICD9CM
3	[opioid model] Substance Abuse	44826519	305.72	Amphetamine or related acting sympathomimetic abuse, episodic	5-dig billing code	Condition	ICD9CM
3	[opioid model] Substance Abuse	44827666	304.10	Sedative, hypnotic or anxiolytic dependence, unspecified	5-dig billing code	Condition	ICD9CM
3	[opioid model] Substance Abuse	44827667	304.12	Sedative, hypnotic or anxiolytic dependence, episodic	5-dig billing code	Condition	ICD9CM
3	[opioid model] Substance Abuse	44827945	648.32	Drug dependence of mother, delivered, with mention of postpartum complication	5-dig billing code	Condition	ICD9CM
3	[opioid model] Substance Abuse	44828838	303.93	Other and unspecified alcohol dependence, in remission	5-dig billing code	Condition	ICD9CM
3	[opioid model] Substance Abuse	44828841	305.00	Alcohol abuse, unspecified	5-dig billing code	Condition	ICD9CM
3	[opioid model] Substance Abuse	44829934	304.23	Cocaine dependence, in remission	5-dig billing code	Condition	ICD9CM
3	[opioid model] Substance Abuse	44829935	304.32	Cannabis dependence, episodic	5-dig billing code	Condition	ICD9CM
3	[opioid model] Substance Abuse	44829936	305.02	Alcohol abuse, episodic	5-dig billing code	Condition	ICD9CM
3	[opioid model] Substance Abuse	44829937	305.23	Cannabis abuse, in remission	5-dig billing code	Condition	ICD9CM
3	[opioid model] Substance Abuse	44829938	305.43	Sedative, hypnotic or anxiolytic abuse, in remission	5-dig billing code	Condition	ICD9CM
3	[opioid model] Substance Abuse	44829939	305.52	Opioid abuse, episodic	5-dig billing code	Condition	ICD9CM
3	[opioid model] Substance Abuse	44829940	305.62	Cocaine abuse, episodic	5-dig billing code	Condition	ICD9CM
3	[opioid model] Substance Abuse	44829941	305.73	Amphetamine or related acting sympathomimetic abuse, in remission	5-dig billing code	Condition	ICD9CM
3	[opioid model] Substance Abuse	44829942	305.83	Antidepressant type abuse, in remission	5-dig billing code	Condition	ICD9CM
3	[opioid model] Substance Abuse	44831100	303.90	Other and unspecified alcohol dependence, unspecified	5-dig billing code	Condition	ICD9CM
3	[opioid model] Substance Abuse	44831101	304.1	Sedative, hypnotic or anxiolytic dependence	4-dig nonbill code	Condition	ICD9CM
3	[opioid model] Substance Abuse	44825308	305.82	Antidepressant type abuse, episodic	5-dig billing code	Condition	ICD9CM
3	[opioid model] Substance Abuse	44831103	305.03	Alcohol abuse, in remission	5-dig billing code	Condition	ICD9CM
3	[opioid model] Substance Abuse	44831104	305.1	Tobacco use disorder	4-dig billing code	Condition	ICD9CM
3	[opioid model] Substance Abuse	44831105	305.40	Sedative, hypnotic or anxiolytic abuse, unspecified	5-dig billing code	Condition	ICD9CM
3	[opioid model] Substance Abuse	44831106	305.63	Cocaine abuse, in remission	5-dig billing code	Condition	ICD9CM
3	[opioid model] Substance Abuse	44831107	305.90	Other, mixed, or unspecified drug abuse, unspecified	5-dig billing code	Condition	ICD9CM
3	[opioid model] Substance Abuse	44831108	305.93	Other, mixed, or unspecified drug abuse, in remission	5-dig billing code	Condition	ICD9CM
3	[opioid model] Substance Abuse	44832244	303	Alcohol dependence syndrome	3-dig nonbill code	Condition	ICD9CM
3	[opioid model] Substance Abuse	44832245	304.60	Other specified drug dependence, unspecified	5-dig billing code	Condition	ICD9CM
3	[opioid model] Substance Abuse	44832246	304.61	Other specified drug dependence, continuous	5-dig billing code	Condition	ICD9CM
3	[opioid model] Substance Abuse	44832248	305.6	Cocaine abuse	4-dig nonbill code	Condition	ICD9CM
3	[opioid model] Substance Abuse	44832249	305.61	Cocaine abuse, continuous	5-dig billing code	Condition	ICD9CM
3	[opioid model] Substance Abuse	44832250	305.81	Antidepressant type abuse, continuous	5-dig billing code	Condition	ICD9CM
3	[opioid model] Substance Abuse	44832251	305.91	Other, mixed, or unspecified drug abuse, continuous	5-dig billing code	Condition	ICD9CM
3	[opioid model] Substance Abuse	44833408	304.22	Cocaine dependence, episodic	5-dig billing code	Condition	ICD9CM
3	[opioid model] Substance Abuse	44833409	304.31	Cannabis dependence, continuous	5-dig billing code	Condition	ICD9CM
3	[opioid model] Substance Abuse	44833410	304.52	Hallucinogen dependence, episodic	5-dig billing code	Condition	ICD9CM
3	[opioid model] Substance Abuse	44833411	304.63	Other specified drug dependence, in remission	5-dig billing code	Condition	ICD9CM
3	[opioid model] Substance Abuse	44833412	304.8	Combinations of drug dependence excluding opioid type drug	4-dig nonbill code	Condition	ICD9CM
3	[opioid model] Substance Abuse	44833413	304.83	Combinations of drug dependence excluding opioid type drug, in remission	5-dig billing code	Condition	ICD9CM
3	[opioid model] Substance Abuse	44833414	305.3	Hallucinogen abuse	4-dig nonbill code	Condition	ICD9CM
3	[opioid model] Substance Abuse	44833415	305.60	Cocaine abuse, unspecified	5-dig billing code	Condition	ICD9CM
3	[opioid model] Substance Abuse	44834597	304.13	Sedative, hypnotic or anxiolytic dependence, in remission	5-dig billing code	Condition	ICD9CM
3	[opioid model] Substance Abuse	44834598	304.3	Cannabis dependence	4-dig nonbill code	Condition	ICD9CM
3	[opioid model] Substance Abuse	44834600	305.31	Hallucinogen abuse, continuous	5-dig billing code	Condition	ICD9CM
3	[opioid model] Substance Abuse	44834601	305.41	Sedative, hypnotic or anxiolytic abuse, continuous	5-dig billing code	Condition	ICD9CM
3	[opioid model] Substance Abuse	44834602	305.53	Opioid abuse, in remission	5-dig billing code	Condition	ICD9CM
3	[opioid model] Substance Abuse	44834603	305.92	Other, mixed, or unspecified drug abuse, episodic	5-dig billing code	Condition	ICD9CM
3	[opioid model] Substance Abuse	44835801	304.2	Cocaine dependence	4-dig nonbill code	Condition	ICD9CM
3	[opioid model] Substance Abuse	44835802	304.33	Cannabis dependence, in remission	5-dig billing code	Condition	ICD9CM
3	[opioid model] Substance Abuse	44835805	304.82	Combinations of drug dependence excluding opioid type drug, episodic	5-dig billing code	Condition	ICD9CM
3	[opioid model] Substance Abuse	44836981	304.51	Hallucinogen dependence, continuous	5-dig billing code	Condition	ICD9CM
3	[opioid model] Substance Abuse	44836983	305.4	Sedative, hypnotic or anxiolytic abuse	4-dig nonbill code	Condition	ICD9CM
3	[opioid model] Substance Abuse	44836984	305.42	Sedative, hypnotic or anxiolytic abuse, episodic	5-dig billing code	Condition	ICD9CM
3	[opioid model] Substance Abuse	44836985	305.80	Antidepressant type abuse, unspecified	5-dig billing code	Condition	ICD9CM
3	[opioid model] Substance Abuse	44825307	305.30	Hallucinogen abuse, unspecified	5-dig billing code	Condition	ICD9CM
3	[opioid model] Substance Abuse	44825306	304.6	Other specified drug dependence	4-dig nonbill code	Condition	ICD9CM
3	[opioid model] Substance Abuse	44825305	303.91	Other and unspecified alcohol dependence, continuous	5-dig billing code	Condition	ICD9CM
3	[opioid model] Substance Abuse	44824132	305.32	Hallucinogen abuse, episodic	5-dig billing code	Condition	ICD9CM
3	[opioid model] Substance Abuse	44824131	304.9	Unspecified drug dependence	4-dig nonbill code	Condition	ICD9CM
3	[opioid model] Substance Abuse	44824130	304.80	Combinations of drug dependence excluding opioid type drug, unspecified	5-dig billing code	Condition	ICD9CM
3	[opioid model] Substance Abuse	44824129	304.62	Other specified drug dependence, episodic	5-dig billing code	Condition	ICD9CM
3	[opioid model] Substance Abuse	44824128	304.50	Hallucinogen dependence, unspecified	5-dig billing code	Condition	ICD9CM
3	[opioid model] Substance Abuse	44824127	304.21	Cocaine dependence, continuous	5-dig billing code	Condition	ICD9CM
3	[opioid model] Substance Abuse	44822989	305.51	Opioid abuse, continuous	5-dig billing code	Condition	ICD9CM
3	[opioid model] Substance Abuse	44822988	305.20	Cannabis abuse, unspecified	5-dig billing code	Condition	ICD9CM
3	[opioid model] Substance Abuse	44822987	305.2	Cannabis abuse	4-dig nonbill code	Condition	ICD9CM
3	[opioid model] Substance Abuse	44821828	305.22	Cannabis abuse, episodic	5-dig billing code	Condition	ICD9CM
3	[opioid model] Substance Abuse	44821827	305.21	Cannabis abuse, continuous	5-dig billing code	Condition	ICD9CM
3	[opioid model] Substance Abuse	44821826	304.92	Unspecified drug dependence, episodic	5-dig billing code	Condition	ICD9CM
3	[opioid model] Substance Abuse	44821825	304.91	Unspecified drug dependence, continuous	5-dig billing code	Condition	ICD9CM
3	[opioid model] Substance Abuse	44820733	305.9	Other, mixed, or unspecified drug abuse	4-dig nonbill code	Condition	ICD9CM
3	[opioid model] Substance Abuse	44820732	305.71	Amphetamine or related acting sympathomimetic abuse, continuous	5-dig billing code	Condition	ICD9CM
3	[opioid model] Substance Abuse	44820731	305.33	Hallucinogen abuse, in remission	5-dig billing code	Condition	ICD9CM
3	[opioid model] Substance Abuse	44820730	305.0	Alcohol abuse	4-dig nonbill code	Condition	ICD9CM
3	[opioid model] Substance Abuse	44820729	304.93	Unspecified drug dependence, in remission	5-dig billing code	Condition	ICD9CM
3	[opioid model] Substance Abuse	44819864	648.31	Drug dependence of mother, delivered, with or without mention of antepartum condition	5-dig billing code	Condition	ICD9CM
3	[opioid model] Substance Abuse	44819557	305.8	Antidepressant type abuse	4-dig nonbill code	Condition	ICD9CM
3	[opioid model] Substance Abuse	44819554	305	Nondependent abuse of drugs	3-dig nonbill code	Condition	ICD9CM
3	[opioid model] Substance Abuse	44819553	304.90	Unspecified drug dependence, unspecified	5-dig billing code	Condition	ICD9CM
3	[opioid model] Substance Abuse	44819552	304.81	Combinations of drug dependence excluding opioid type drug, continuous	5-dig billing code	Condition	ICD9CM
3	[opioid model] Substance Abuse	44819551	303.92	Other and unspecified alcohol dependence, episodic	5-dig billing code	Condition	ICD9CM
3	[opioid model] Substance Abuse	44819550	303.9	Other and unspecified alcohol dependence	4-dig nonbill code	Condition	ICD9CM
3	[opioid model] Substance Abuse	45610803	D010623	Phencyclidine Abuse	Main Heading	Condition	MeSH
3	[opioid model] Substance Abuse	45612106	D014029	Tobacco Use Disorder	Condition	Condition	MeSH
3	[opioid model] Substance Abuse	45614759	D019966	Drug Addiction	Condition	Condition	MeSH
3	[opioid model] Substance Abuse	45617643	D000437	Alcoholism	Main Heading	Condition	MeSH
3	[opioid model] Substance Abuse	45619664	D058545	Inhalant Abuse	Main Heading	Condition	MeSH
3	[opioid model] Substance Abuse	45528905	3049AD	DRUG ADDICTION	OXMIS	Condition	OXMIS
3	[opioid model] Substance Abuse	45526940	3049CB	BENZODIAZEPINE DEPENDENCE	OXMIS	Condition	OXMIS
3	[opioid model] Substance Abuse	45532715	T1202	WAS DRUG ADDICT	OXMIS	Condition	OXMIS
3	[opioid model] Substance Abuse	45525939	3032NC	ABUSE ALCOHOL	OXMIS	Condition	OXMIS
3	[opioid model] Substance Abuse	45524881	3047AH	HALLUCINOGEN ABUSE	OXMIS	Condition	OXMIS
3	[opioid model] Substance Abuse	45525941	3049B	HARD DRUGS ADDICTION	OXMIS	Condition	OXMIS
3	[opioid model] Substance Abuse	45531940	3049AB	DRUG ABUSE	OXMIS	Condition	OXMIS
3	[opioid model] Substance Abuse	45530876	3032D	ALCOHOL DEPENDENCE	OXMIS	Condition	OXMIS
3	[opioid model] Substance Abuse	45529881	3049C	DRUG DEPENDENCE	OXMIS	Condition	OXMIS
3	[opioid model] Substance Abuse	45529879	3039PA	ALCOHOL ABUSE	OXMIS	Condition	OXMIS
3	[opioid model] Substance Abuse	45513282	E242100	Cocaine dependence, continuous	Read	Condition	Read
3	[opioid model] Substance Abuse	45420196	E23..11	Alcoholism	Read	Condition	Read
3	[opioid model] Substance Abuse	45420197	E231000	Unspecified chronic alcoholism	Read	Condition	Read
3	[opioid model] Substance Abuse	45420198	E241.11	Anxiolytic dependence	Read	Condition	Read
3	[opioid model] Substance Abuse	45420199	E241.15	Librium dependence	Read	Condition	Read
3	[opioid model] Substance Abuse	45420200	E242300	Cocaine dependence in remission	Read	Condition	Read
3	[opioid model] Substance Abuse	45420203	E24z.00	Drug dependence NOS	Read	Condition	Read
3	[opioid model] Substance Abuse	45420215	Eu11600	[X]Mental and behavioural disorders due to use of opioids: amnesic syndrome	Read	Condition	Read
3	[opioid model] Substance Abuse	45420217	Eu14z00	[X]Mental and behavioural disorders due to use of cocaine: unspecified mental and behavioural disorder	Read	Condition	Read
3	[opioid model] Substance Abuse	45420219	Eu18100	[X]Mental and behavioural disorders due to use of volatile solvents: harmful use	Read	Condition	Read
3	[opioid model] Substance Abuse	45420220	Eu19000	[X]Mental and behavioural disorders due to multiple drug use and use of other psychoactive substances: acute intoxication	Read	Condition	Read
3	[opioid model] Substance Abuse	45423377	E241100	Hypnotic or anxiolytic dependence, continuous	Read	Condition	Read
3	[opioid model] Substance Abuse	45423378	E241300	Hypnotic or anxiolytic dependence in remission	Read	Condition	Read
3	[opioid model] Substance Abuse	45423379	E249000	Combined drug dependence, excluding opioid, unspecified	Read	Condition	Read
3	[opioid model] Substance Abuse	45423380	E254300	Nondependent hypnotic or anxiolytic abuse in remission	Read	Condition	Read
3	[opioid model] Substance Abuse	45423396	Eu14600	[X]Mental and behavioural disorders due to use of cocaine: amnesic syndrome	Read	Condition	Read
3	[opioid model] Substance Abuse	45423398	Eu16700	[X]Mental and behavioural disorders due to use of hallucinogens: residual and late-onset psychotic disorder	Read	Condition	Read
3	[opioid model] Substance Abuse	45423711	L183400	Drug dependence in the puerperium - baby delivered during previous episode of care	Read	Condition	Read
3	[opioid model] Substance Abuse	45426638	E247z00	Other specified drug dependence NOS	Read	Condition	Read
3	[opioid model] Substance Abuse	45426639	E254.14	Tranquilliser abuse	Read	Condition	Read
3	[opioid model] Substance Abuse	45426658	Eu12y00	[X]Mental and behavioural disorders due to use of cannabinoids: other mental and behavioural disorders	Read	Condition	Read
3	[opioid model] Substance Abuse	45426659	Eu16200	[X]Mental and behavioural disorders due to use of hallucinogens: dependence syndrome	Read	Condition	Read
3	[opioid model] Substance Abuse	45426660	Eu16z00	[X]Mental and behavioural disorders due to use of hallucinogens: unspecified mental and behavioural disorder	Read	Condition	Read
3	[opioid model] Substance Abuse	45429994	E243200	Cannabis dependence, episodic	Read	Condition	Read
3	[opioid model] Substance Abuse	45429995	E250100	Nondependent alcohol abuse, continuous	Read	Condition	Read
3	[opioid model] Substance Abuse	45429996	E257311	Nondependent amfetamine or psychostimulant abuse in remission	Read	Condition	Read
3	[opioid model] Substance Abuse	45430010	Eu11400	[X]Mental and behavioural disorders due to use of opioids: withdrawal state with delirium	Read	Condition	Read
3	[opioid model] Substance Abuse	45430011	Eu14000	[X]Mental and behavioural disorders due to use of cocaine: acute intoxication	Read	Condition	Read
3	[opioid model] Substance Abuse	45430012	Eu14300	[X]Mental and behavioural disorders due to use of cocaine: withdrawal state	Read	Condition	Read
3	[opioid model] Substance Abuse	45430015	Eu19z00	[X]Mental and behavioural disorders due to multiple drug use and use of other psychoactive substances: unspecified mental and behavioural disorder	Read	Condition	Read
3	[opioid model] Substance Abuse	45433271	E246.00	Glue sniffing dependence	Read	Condition	Read
3	[opioid model] Substance Abuse	45433272	E250.00	Nondependent alcohol abuse	Read	Condition	Read
3	[opioid model] Substance Abuse	45433273	E253z00	Nondependent hallucinogen abuse NOS	Read	Condition	Read
3	[opioid model] Substance Abuse	45433274	E25y200	Nondependent other drug abuse, episodic	Read	Condition	Read
3	[opioid model] Substance Abuse	45433643	L183000	Drug dependence - unspecified whether during pregnancy or the puerperium	Read	Condition	Read
3	[opioid model] Substance Abuse	45436609	E252z00	Nondependent cannabis abuse NOS	Read	Condition	Read
3	[opioid model] Substance Abuse	45436610	E254100	Nondependent hypnotic or anxiolytic abuse, continuous	Read	Condition	Read
3	[opioid model] Substance Abuse	45436611	E256300	Nondependent cocaine abuse in remission	Read	Condition	Read
3	[opioid model] Substance Abuse	45436620	Eu18700	[X]Mental and behavioural disorders due to use of volatile solvents: residual and late-onset psychotic disorder	Read	Condition	Read
3	[opioid model] Substance Abuse	45436621	Eu19400	[X]Mental and behavioural disorders due to multiple drug use and use of other psychoactive substances: withdrawal state with delirium	Read	Condition	Read
3	[opioid model] Substance Abuse	45439902	E241.16	Sedative dependence	Read	Condition	Read
3	[opioid model] Substance Abuse	45439905	E249.00	Combined drug dependence, excluding opioids	Read	Condition	Read
3	[opioid model] Substance Abuse	45439906	E249z00	Combined drug dependence, excluding opioid, NOS	Read	Condition	Read
3	[opioid model] Substance Abuse	45439907	E252.00	Nondependent cannabis abuse	Read	Condition	Read
3	[opioid model] Substance Abuse	45439908	E252000	Nondependent cannabis abuse, unspecified	Read	Condition	Read
3	[opioid model] Substance Abuse	45439909	E254.12	Hypnotic or anxiolytic abuse	Read	Condition	Read
3	[opioid model] Substance Abuse	45439918	Eu18200	[X]Mental and behavioural disorders due to use of volatile solvents: dependence syndrome	Read	Condition	Read
3	[opioid model] Substance Abuse	45443173	E231200	Episodic chronic alcoholism	Read	Condition	Read
3	[opioid model] Substance Abuse	45443175	E244z00	Amphetamine or psychostimulant dependence NOS	Read	Condition	Read
3	[opioid model] Substance Abuse	45443176	E247.00	Other specified drug dependence	Read	Condition	Read
3	[opioid model] Substance Abuse	45443178	E253100	Nondependent hallucinogen abuse, continuous	Read	Condition	Read
3	[opioid model] Substance Abuse	45443189	Eu13400	[X]Mental and behavioural disorders due to use of sedatives or hypnotics: withdrawal state with delirium	Read	Condition	Read
3	[opioid model] Substance Abuse	45443190	Eu13y00	[X]Mental and behavioural disorders due to use of sedatives or hypnotics: other mental and behavioural disorders	Read	Condition	Read
3	[opioid model] Substance Abuse	45443191	Eu14200	[X]Mental and behavioural disorders due to use of cocaine: dependence syndrome	Read	Condition	Read
3	[opioid model] Substance Abuse	45443194	Eu19300	[X]Mental and behavioural disorders due to multiple drug use and use of other psychoactive substances: withdrawal state	Read	Condition	Read
3	[opioid model] Substance Abuse	45443549	L183200	Drug dependence in the puerperium - baby delivered	Read	Condition	Read
3	[opioid model] Substance Abuse	45446533	E243300	Cannabis dependence in remission	Read	Condition	Read
3	[opioid model] Substance Abuse	45446534	E244z11	Amfetamine or psychostimulant dependence NOS	Read	Condition	Read
3	[opioid model] Substance Abuse	45446535	E247300	Other specified drug dependence in remission	Read	Condition	Read
3	[opioid model] Substance Abuse	45446536	E254.00	Nondependent hypnotic or anxiolytic abuse	Read	Condition	Read
3	[opioid model] Substance Abuse	45446537	E257.11	Psychostimulant abuse	Read	Condition	Read
3	[opioid model] Substance Abuse	45446538	E25y100	Nondependent other drug abuse, continuous	Read	Condition	Read
3	[opioid model] Substance Abuse	45446555	Eu11z00	[X]Mental and behavioural disorders due to use of opioids: unspecified mental and behavioural disorder	Read	Condition	Read
3	[opioid model] Substance Abuse	45449855	E241.13	Benzodiazepine dependence	Read	Condition	Read
3	[opioid model] Substance Abuse	45449856	E242000	Cocaine dependence, unspecified	Read	Condition	Read
3	[opioid model] Substance Abuse	45449857	E247000	Other specified drug dependence, unspecified	Read	Condition	Read
3	[opioid model] Substance Abuse	45449872	Eu10211	[X]Alcohol addiction	Read	Condition	Read
3	[opioid model] Substance Abuse	45449875	Eu15211	[X]Drug addiction-other stimul	Read	Condition	Read
3	[opioid model] Substance Abuse	45449876	Eu16000	[X]Mental and behavioural disorders due to use of hallucinogens: acute intoxication	Read	Condition	Read
3	[opioid model] Substance Abuse	45451249	ZC16.00	Abuse of drugs to lose weight	Read	Condition	Read
3	[opioid model] Substance Abuse	45453182	E231300	Chronic alcoholism in remission	Read	Condition	Read
3	[opioid model] Substance Abuse	45453184	E245300	Hallucinogen dependence in remission	Read	Condition	Read
3	[opioid model] Substance Abuse	45453185	E246100	Glue sniffing dependence, continuous	Read	Condition	Read
3	[opioid model] Substance Abuse	45453187	E252200	Nondependent cannabis abuse, episodic	Read	Condition	Read
3	[opioid model] Substance Abuse	45453200	Eu10200	[X]Mental and behavioural disorders due to use of alcohol: dependence syndrome	Read	Condition	Read
3	[opioid model] Substance Abuse	45453201	Eu10212	[X]Chronic alcoholism	Read	Condition	Read
3	[opioid model] Substance Abuse	45453203	Eu18211	[X]Drug addiction - solvent	Read	Condition	Read
3	[opioid model] Substance Abuse	45456559	E246000	Glue sniffing dependence, unspecified	Read	Condition	Read
3	[opioid model] Substance Abuse	45456560	E246z00	Glue sniffing dependence NOS	Read	Condition	Read
3	[opioid model] Substance Abuse	45456561	E249300	Combined drug dependence, excluding opioid, in remission	Read	Condition	Read
3	[opioid model] Substance Abuse	45456563	E254z00	Nondependent hypnotic or anxiolytic abuse NOS	Read	Condition	Read
3	[opioid model] Substance Abuse	45456564	E25y000	Nondependent other drug abuse, unspecified	Read	Condition	Read
3	[opioid model] Substance Abuse	45456578	Eu16y00	[X]Mental and behavioural disorders due to use of hallucinogens: other mental and behavioural disorders	Read	Condition	Read
3	[opioid model] Substance Abuse	45458204	13cM.00	Substance misuse	Read	Condition	Read
3	[opioid model] Substance Abuse	45459896	E23z.00	Alcohol dependence syndrome NOS	Read	Condition	Read
3	[opioid model] Substance Abuse	45459897	E250300	Nondependent alcohol abuse in remission	Read	Condition	Read
3	[opioid model] Substance Abuse	45459898	E25y.13	Steroid abuse	Read	Condition	Read
3	[opioid model] Substance Abuse	45459912	Eu13z00	[X]Mental and behavioural disorders due to use of sedatives or hypnotics: unspecified mental and behavioural disorder	Read	Condition	Read
3	[opioid model] Substance Abuse	45459915	Eu19700	[X]Mental and behavioural disorders due to multiple drug use and use of other psychoactive substances: residual and late-onset psychotic	Read	Condition	Read
3	[opioid model] Substance Abuse	45463330	E250000	Nondependent alcohol abuse, unspecified	Read	Condition	Read
3	[opioid model] Substance Abuse	45463331	E258100	Nondependent antidepressant type drug abuse, continuous	Read	Condition	Read
3	[opioid model] Substance Abuse	45463349	Eu12200	[X]Mental and behavioural disorders due to use of cannabinoids: dependence syndrome	Read	Condition	Read
3	[opioid model] Substance Abuse	45466683	E244000	Amphetamine or psychostimulant dependence, unspecified	Read	Condition	Read
3	[opioid model] Substance Abuse	45466686	E253300	Nondependent hallucinogen abuse in remission	Read	Condition	Read
3	[opioid model] Substance Abuse	45466688	E256100	Nondependent cocaine abuse, continuous	Read	Condition	Read
3	[opioid model] Substance Abuse	45466689	E257011	Nondependent amfetamine or psychostimulant abuse, unspecified	Read	Condition	Read
3	[opioid model] Substance Abuse	45466690	E257200	Nondependent amphetamine or psychostimulant abuse, episodic	Read	Condition	Read
3	[opioid model] Substance Abuse	45466691	E258z00	Nondependent antidepressant type drug abuse NOS	Read	Condition	Read
3	[opioid model] Substance Abuse	45466702	Eu10z00	[X]Mental and behavioural disorders due to use of alcohol: unspecified mental and behavioural disorder	Read	Condition	Read
3	[opioid model] Substance Abuse	45466703	Eu12600	[X]Mental and behavioural disorders due to use of cannabinoids: amnesic syndrome	Read	Condition	Read
3	[opioid model] Substance Abuse	45466704	Eu14100	[X]Mental and behavioural disorders due to use of cocaine: harmful use	Read	Condition	Read
3	[opioid model] Substance Abuse	45466727	Eu55.14	[X]Abuse of vitamins	Read	Condition	Read
3	[opioid model] Substance Abuse	45467087	L183300	Drug dependence during pregnancy - baby not yet delivered	Read	Condition	Read
3	[opioid model] Substance Abuse	45470124	E245.00	Hallucinogen dependence	Read	Condition	Read
3	[opioid model] Substance Abuse	45470125	E246200	Glue sniffing dependence, episodic	Read	Condition	Read
3	[opioid model] Substance Abuse	45470126	E249200	Combined drug dependence, excluding opioid, episodic	Read	Condition	Read
3	[opioid model] Substance Abuse	45470127	E251100	Tobacco dependence, continuous	Read	Condition	Read
3	[opioid model] Substance Abuse	45470128	E254200	Nondependent hypnotic or anxiolytic abuse, episodic	Read	Condition	Read
3	[opioid model] Substance Abuse	45470130	E256200	Nondependent cocaine abuse, episodic	Read	Condition	Read
3	[opioid model] Substance Abuse	45470131	E258200	Nondependent antidepressant type drug abuse, episodic	Read	Condition	Read
3	[opioid model] Substance Abuse	45470132	E25yz00	Nondependent other drug abuse NOS	Read	Condition	Read
3	[opioid model] Substance Abuse	45470141	Eu10213	[X]Dipsomania	Read	Condition	Read
3	[opioid model] Substance Abuse	45470144	Eu14211	[X]Drug addiction - cocaine	Read	Condition	Read
3	[opioid model] Substance Abuse	45470145	Eu16.00	[X]Mental and behavioural disorders due to use of hallucinogens	Read	Condition	Read
3	[opioid model] Substance Abuse	45470147	Eu18600	[X]Mental and behavioural disorders due to use of volatile solvents: amnesic syndrome	Read	Condition	Read
3	[opioid model] Substance Abuse	45473414	E231z00	Chronic alcoholism NOS	Read	Condition	Read
3	[opioid model] Substance Abuse	45473416	E241.00	Hypnotic or anxiolytic dependence	Read	Condition	Read
3	[opioid model] Substance Abuse	45473418	E246300	Glue sniffing dependence in remission	Read	Condition	Read
3	[opioid model] Substance Abuse	45473419	E253.00	Nondependent hallucinogen abuse	Read	Condition	Read
3	[opioid model] Substance Abuse	45473420	E253200	Nondependent hallucinogen abuse, episodic	Read	Condition	Read
3	[opioid model] Substance Abuse	45473434	Eu19200	[X]Mental and behavioural disorders due to multiple drug use and use of other psychoactive substances: dependence syndrome	Read	Condition	Read
3	[opioid model] Substance Abuse	45473740	L183100	Drug dependence during pregnancy - baby delivered	Read	Condition	Read
3	[opioid model] Substance Abuse	45476798	E243100	Cannabis dependence, continuous	Read	Condition	Read
3	[opioid model] Substance Abuse	45476799	E243z00	Cannabis drug dependence NOS	Read	Condition	Read
3	[opioid model] Substance Abuse	45476802	E256.00	Nondependent cocaine abuse	Read	Condition	Read
3	[opioid model] Substance Abuse	45476821	Eu16211	[X]Drug addiction - hallucinogen	Read	Condition	Read
3	[opioid model] Substance Abuse	45480100	E24..11	Drug addiction	Read	Condition	Read
3	[opioid model] Substance Abuse	45480101	E245100	Hallucinogen dependence, continuous	Read	Condition	Read
3	[opioid model] Substance Abuse	45480102	E250z00	Nondependent alcohol abuse NOS	Read	Condition	Read
3	[opioid model] Substance Abuse	45480103	E252300	Nondependent cannabis abuse in remission	Read	Condition	Read
3	[opioid model] Substance Abuse	45480105	E257.12	Stimulant abuse	Read	Condition	Read
3	[opioid model] Substance Abuse	45480106	E258.00	Nondependent antidepressant type drug abuse	Read	Condition	Read
3	[opioid model] Substance Abuse	45480107	E25y.12	Laxative abuse	Read	Condition	Read
3	[opioid model] Substance Abuse	45480108	E25y300	Nondependent other drug abuse in remission	Read	Condition	Read
3	[opioid model] Substance Abuse	45480120	Eu16711	[X]Post hallucinogen perception disorder	Read	Condition	Read
3	[opioid model] Substance Abuse	45480460	L183z00	Drug dependence during pregnancy, childbirth or the puerperium NOS	Read	Condition	Read
3	[opioid model] Substance Abuse	45483390	E24..00	Drug dependence	Read	Condition	Read
3	[opioid model] Substance Abuse	45483391	E241.12	Barbiturate dependence	Read	Condition	Read
3	[opioid model] Substance Abuse	45483392	E25..00	Nondependent abuse of drugs	Read	Condition	Read
3	[opioid model] Substance Abuse	45483393	E256z00	Nondependent cocaine abuse NOS	Read	Condition	Read
3	[opioid model] Substance Abuse	45483394	E257.00	Nondependent amphetamine or other psychostimulant abuse	Read	Condition	Read
3	[opioid model] Substance Abuse	45483395	E257z00	Nondependent amphetamine or psychostimulant abuse NOS	Read	Condition	Read
3	[opioid model] Substance Abuse	45483734	L183.11	Pregnancy and drug dependence	Read	Condition	Read
3	[opioid model] Substance Abuse	45486747	E241.17	Valium dependence	Read	Condition	Read
3	[opioid model] Substance Abuse	45486748	E241z00	Hypnotic or anxiolytic dependence NOS	Read	Condition	Read
3	[opioid model] Substance Abuse	45486749	E245.13	Mescaline dependence	Read	Condition	Read
3	[opioid model] Substance Abuse	45486771	Eu12100	[X]Mental and behavioural disorders due to use of cannabinoids: harmful use	Read	Condition	Read
3	[opioid model] Substance Abuse	45486772	Eu12700	[X]Mental and behavioural disorders due to use of cannabinoids: residual and late-onset psychotic disorder	Read	Condition	Read
3	[opioid model] Substance Abuse	45486773	Eu13700	[X]Mental and behavioural disorders due to use of sedatives or hypnotics: residual and late-onset psychotic disorder	Read	Condition	Read
3	[opioid model] Substance Abuse	45490046	E242z00	Cocaine drug dependence NOS	Read	Condition	Read
3	[opioid model] Substance Abuse	45490048	E254000	Nondependent hypnotic or anxiolytic abuse, unspecified	Read	Condition	Read
3	[opioid model] Substance Abuse	45490049	E256000	Nondependent cocaine abuse, unspecified	Read	Condition	Read
3	[opioid model] Substance Abuse	45493326	E231100	Continuous chronic alcoholism	Read	Condition	Read
3	[opioid model] Substance Abuse	45493330	E252100	Nondependent cannabis abuse, continuous	Read	Condition	Read
3	[opioid model] Substance Abuse	45493331	E257211	Nondependent amfetamine or psychostimulant abuse, episodic	Read	Condition	Read
3	[opioid model] Substance Abuse	45493347	Eu13100	[X]Mental and behavioural disorders due to use of sedatives or hypnotics: harmful use	Read	Condition	Read
3	[opioid model] Substance Abuse	45493348	Eu13200	[X]Mental and behavioural disorders due to use of sedatives or hypnotics: dependence syndrome	Read	Condition	Read
3	[opioid model] Substance Abuse	45493349	Eu14700	[X]Mental and behavioural disorders due to use of cocaine: residual and late-onset psychotic disorder	Read	Condition	Read
3	[opioid model] Substance Abuse	45496611	E244011	Amfetamine or psychostimulant dependence, unspecified	Read	Condition	Read
3	[opioid model] Substance Abuse	45496612	E245.12	Lysergic acid diethylamide dependence	Read	Condition	Read
3	[opioid model] Substance Abuse	45496630	Eu13000	[X]Mental and behavioural disorders due to use of sedatives or hypnotics: acute intoxication	Read	Condition	Read
3	[opioid model] Substance Abuse	45496631	Eu13300	[X]Mental and behavioural disorders due to use of sedatives or hypnotics: withdrawal state	Read	Condition	Read
3	[opioid model] Substance Abuse	45496634	Eu19211	[X]Drug addiction NOS	Read	Condition	Read
3	[opioid model] Substance Abuse	45499934	E23..00	Alcohol dependence syndrome	Read	Condition	Read
3	[opioid model] Substance Abuse	45499936	E243000	Cannabis dependence, unspecified	Read	Condition	Read
3	[opioid model] Substance Abuse	45499937	E251.00	Tobacco dependence	Read	Condition	Read
3	[opioid model] Substance Abuse	45499938	E251000	Tobacco dependence, unspecified	Read	Condition	Read
3	[opioid model] Substance Abuse	45499939	E254.11	Barbiturate abuse	Read	Condition	Read
3	[opioid model] Substance Abuse	45499958	Eu16100	[X]Mental and behavioural disorders due to use of hallucinogens: harmful use	Read	Condition	Read
3	[opioid model] Substance Abuse	45499960	Eu18y00	[X]Mental and behavioural disorders due to use of volatile solvents: other mental and behavioural disorders	Read	Condition	Read
3	[opioid model] Substance Abuse	45499961	Eu19y00	[X]Mental and behavioural disorders due to multiple drug use and use of other psychoactive substances: other mental and behavioural disorders	Read	Condition	Read
3	[opioid model] Substance Abuse	45501546	136W.00	Alcohol misuse	Read	Condition	Read
3	[opioid model] Substance Abuse	45503257	E241.14	Diazepam dependence	Read	Condition	Read
3	[opioid model] Substance Abuse	45503258	E241000	Hypnotic or anxiolytic dependence, unspecified	Read	Condition	Read
3	[opioid model] Substance Abuse	45503260	E244.00	Amphetamine or other psychostimulant dependence	Read	Condition	Read
3	[opioid model] Substance Abuse	45503262	E247200	Other specified drug dependence, episodic	Read	Condition	Read
3	[opioid model] Substance Abuse	45503263	E257000	Nondependent amphetamine or psychostimulant abuse, unspecified	Read	Condition	Read
3	[opioid model] Substance Abuse	45506540	E241200	Hypnotic or anxiolytic dependence, episodic	Read	Condition	Read
3	[opioid model] Substance Abuse	45506541	E242200	Cocaine dependence, episodic	Read	Condition	Read
3	[opioid model] Substance Abuse	45506542	E251200	Tobacco dependence, episodic	Read	Condition	Read
3	[opioid model] Substance Abuse	45506544	E254.13	Sedative abuse	Read	Condition	Read
3	[opioid model] Substance Abuse	45506545	E257300	Nondependent amphetamine or psychostimulant abuse in remission	Read	Condition	Read
3	[opioid model] Substance Abuse	45506560	Eu13600	[X]Mental and behavioural disorders due to use of sedatives or hypnotics: amnesic syndrome	Read	Condition	Read
3	[opioid model] Substance Abuse	45506897	L183.00	Drug dependence during pregnancy, childbirth and the puerperium	Read	Condition	Read
3	[opioid model] Substance Abuse	45509886	E245.11	LSD dependence	Read	Condition	Read
3	[opioid model] Substance Abuse	45509887	E245z00	Hallucinogen dependence NOS	Read	Condition	Read
3	[opioid model] Substance Abuse	45509889	E251z00	Tobacco dependence NOS	Read	Condition	Read
3	[opioid model] Substance Abuse	45509890	E257z11	Nondependent amfetamine or psychostimulant abuse NOS	Read	Condition	Read
3	[opioid model] Substance Abuse	45509891	E258000	Nondependent antidepressant type drug abuse, unspecified	Read	Condition	Read
3	[opioid model] Substance Abuse	45509893	E25y.00	Nondependent other drug abuse	Read	Condition	Read
3	[opioid model] Substance Abuse	45509910	Eu10100	[X]Mental and behavioural disorders due to use of alcohol: harmful use	Read	Condition	Read
3	[opioid model] Substance Abuse	45509915	Eu18z00	[X]Mental and behavioural disorders due to use of volatile solvents: unspecified mental and behavioural disorder	Read	Condition	Read
3	[opioid model] Substance Abuse	45509930	Eu55.11	[X]Abuse of antacids	Read	Condition	Read
3	[opioid model] Substance Abuse	45513283	E245000	Hallucinogen dependence, unspecified	Read	Condition	Read
3	[opioid model] Substance Abuse	45513284	E247100	Other specified drug dependence, continuous	Read	Condition	Read
3	[opioid model] Substance Abuse	45513285	E24A.00	Ecstasy type drug dependence	Read	Condition	Read
3	[opioid model] Substance Abuse	45513286	E253000	Nondependent hallucinogen abuse, unspecified	Read	Condition	Read
3	[opioid model] Substance Abuse	45513299	Eu16600	[X]Mental and behavioural disorders due to use of hallucinogens: amnesic syndrome	Read	Condition	Read
3	[opioid model] Substance Abuse	45516687	E249100	Combined drug dependence, excluding opioid, continuous	Read	Condition	Read
3	[opioid model] Substance Abuse	45516703	Eu13.00	[X]Mental and behavioural disorders due to use of sedatives or hypnotics	Read	Condition	Read
3	[opioid model] Substance Abuse	45516704	Eu13211	[X]Drug addiction- sedative / hypnotics	Read	Condition	Read
3	[opioid model] Substance Abuse	45519920	E231.00	Chronic alcoholism	Read	Condition	Read
3	[opioid model] Substance Abuse	45519921	E245200	Hallucinogen dependence, episodic	Read	Condition	Read
3	[opioid model] Substance Abuse	45519922	E251300	Tobacco dependence in remission	Read	Condition	Read
3	[opioid model] Substance Abuse	45519924	E257100	Nondependent amphetamine or psychostimulant abuse, continuous	Read	Condition	Read
3	[opioid model] Substance Abuse	45519925	E258300	Nondependent antidepressant type drug abuse in remission	Read	Condition	Read
3	[opioid model] Substance Abuse	45519926	E25y.11	Analgesic abuse	Read	Condition	Read
3	[opioid model] Substance Abuse	45523222	E250200	Nondependent alcohol abuse, episodic	Read	Condition	Read
3	[opioid model] Substance Abuse	45523223	E257111	Nondependent amfetamine or psychostimulant abuse, continuous	Read	Condition	Read
3	[opioid model] Substance Abuse	45523237	Eu12211	[X]Drug addiction - cannabis	Read	Condition	Read
3	[opioid model] Substance Abuse	45523238	Eu14400	[X]Mental and behavioural disorders due to use of cocaine: withdrawal state with delirium	Read	Condition	Read
3	[opioid model] Substance Abuse	45523256	Eu55.12	[X]Abuse of herbal or folk remedies	Read	Condition	Read
3	[opioid model] Substance Abuse	45774373	13cM000	Novel psychoactive substance misuse	Read	Condition	Read
3	[opioid model] Substance Abuse	432302	191833002	Cocaine dependence in remission	Clinical Finding	Condition	SNOMED
3	[opioid model] Substance Abuse	44813587	438131000000109	[X]Mental and behavioural disorders due to use of opioids: residual and late onset psychotic disorder	Clinical Finding	Condition	SNOMED
3	[opioid model] Substance Abuse	44813572	468541000000100	[X]Mental and behavioural disorders due to use of cocaine: harmful use	Clinical Finding	Condition	SNOMED
3	[opioid model] Substance Abuse	44813498	764651000000101	Nondependent antidepressant type drug abuse	Clinical Finding	Condition	SNOMED
3	[opioid model] Substance Abuse	44812848	410451000000103	[X]Mental and behavioural disorders due to psychoactive substance use	Clinical Finding	Condition	SNOMED
3	[opioid model] Substance Abuse	44812840	430591000000100	[X]Mental and behavioural disorders due to use of volatile solvents: harmful use	Clinical Finding	Condition	SNOMED
3	[opioid model] Substance Abuse	44812819	426151000000104	[X]Mental and behavioural disorders due to use of cannabinoids: residual and late-onset psychotic disorder	Clinical Finding	Condition	SNOMED
3	[opioid model] Substance Abuse	44812746	414421000000104	[X]Mental and behavioural disorders due to multiple drug use and use of other psychoactive substances: residual and late-onset psychotic	Clinical Finding	Condition	SNOMED
3	[opioid model] Substance Abuse	44812713	400841000000101	[X]Mental and behavioural disorders due to use of other stimulants, including caffeine	Clinical Finding	Condition	SNOMED
3	[opioid model] Substance Abuse	44801707	470171000000105	[X]Mental and behavioural disorders due to use of hallucinogens: acute intoxication	Clinical Finding	Condition	SNOMED
3	[opioid model] Substance Abuse	44801696	470041000000100	[X]Mental and behavioural disorders due to use of tobacco: harmful use	Clinical Finding	Condition	SNOMED
3	[opioid model] Substance Abuse	44801614	469831000000104	[X]Mental and behavioural disorders due to use of cannabinoids: withdrawal state	Clinical Finding	Condition	SNOMED
3	[opioid model] Substance Abuse	44801515	469411000000105	[X]Mental and behavioural disorders due to use of alcohol: withdrawal state with delirium	Clinical Finding	Condition	SNOMED
3	[opioid model] Substance Abuse	44801503	469261000000108	[X]Mental and behavioural disorders due to use of cannabinoids: acute intoxication	Clinical Finding	Condition	SNOMED
3	[opioid model] Substance Abuse	44801482	469051000000100	[X]Mental and behavioural disorders due to use of volatile solvents: dependence syndrome	Clinical Finding	Condition	SNOMED
3	[opioid model] Substance Abuse	44801300	468561000000104	[X]Mental and behavioural disorders due to use of hallucinogens: withdrawal state with delirium	Clinical Finding	Condition	SNOMED
3	[opioid model] Substance Abuse	44801237	468061000000108	[X]Mental and behavioural disorders due to multiple drug use and use of other psychoactive substances: harmful use	Clinical Finding	Condition	SNOMED
3	[opioid model] Substance Abuse	44801129	480511000000101	[X]Mental and behavioural disorders due to use of alcohol: residual and late onset psychotic disorder	Clinical Finding	Condition	SNOMED
3	[opioid model] Substance Abuse	44801007	479881000000105	[X]Mental and behavioural disorders due to use of alcohol	Clinical Finding	Condition	SNOMED
3	[opioid model] Substance Abuse	44800827	466141000000109	[X]Mental and behavioural disorders due to use of cocaine: acute intoxication	Clinical Finding	Condition	SNOMED
3	[opioid model] Substance Abuse	44800826	466131000000100	[X]Mental and behavioural disorders due to use of opioids	Clinical Finding	Condition	SNOMED
3	[opioid model] Substance Abuse	44800825	466121000000102	[X]Mental and behavioural disorders due to use of volatile solvents: acute intoxication	Clinical Finding	Condition	SNOMED
3	[opioid model] Substance Abuse	44800810	479321000000103	[X]Mental and behavioural disorders due to multiple drug use and use of other psychoactive substances: dependence syndrome	Clinical Finding	Condition	SNOMED
3	[opioid model] Substance Abuse	44800722	465891000000100	[X]Mental and behavioural disorders due to use of other stimulants, including caffeine: withdrawal state	Clinical Finding	Condition	SNOMED
3	[opioid model] Substance Abuse	44800611	471891000000108	[X]Mental and behavioural disorders due to use of other stimulants, including caffeine: unspecified mental and behavioural disorder	Clinical Finding	Condition	SNOMED
3	[opioid model] Substance Abuse	44800472	464711000000103	[X]Mental and behavioural disorders due to use of hallucinogens: withdrawal state	Clinical Finding	Condition	SNOMED
3	[opioid model] Substance Abuse	44800471	464701000000100	[X]Mental and behavioural disorders due to use of cocaine: dependence syndrome	Clinical Finding	Condition	SNOMED
3	[opioid model] Substance Abuse	44800446	477821000000102	[X]Mental and behavioural disorders due to use of opioids: other mental and behavioural disorders	Clinical Finding	Condition	SNOMED
3	[opioid model] Substance Abuse	44800323	470841000000105	[X]Mental and behavioural disorders due to multiple drug use and use of other psychoactive substances: amnesic syndrome	Clinical Finding	Condition	SNOMED
3	[opioid model] Substance Abuse	44800304	464141000000103	[X]Mental and behavioural disorders due to multiple drug use and use of other psychoactive substances: withdrawal state	Clinical Finding	Condition	SNOMED
3	[opioid model] Substance Abuse	44800192	463691000000102	[X]Mental and behavioural disorders due to use of hallucinogens: residual and late-onset psychotic disorder	Clinical Finding	Condition	SNOMED
3	[opioid model] Substance Abuse	44799855	453801000000104	[X]Mental and behavioural disorders due to use of hallucinogens: unspecified mental and behavioural disorder	Clinical Finding	Condition	SNOMED
3	[opioid model] Substance Abuse	44799613	452601000000106	[X]Mental and behavioural disorders due to use of hallucinogens: dependence syndrome	Clinical Finding	Condition	SNOMED
3	[opioid model] Substance Abuse	44799497	452091000000108	[X]Mental and behavioural disorders due to use of other stimulants, including caffeine: amnesic syndrome	Clinical Finding	Condition	SNOMED
3	[opioid model] Substance Abuse	44799496	452081000000106	[X]Mental and behavioural disorders due to use of cannabinoids: amnesic syndrome	Clinical Finding	Condition	SNOMED
3	[opioid model] Substance Abuse	44799399	451411000000103	[X]Mental and behavioural disorders due to use of cannabinoids: other mental and behavioural disorders	Clinical Finding	Condition	SNOMED
3	[opioid model] Substance Abuse	44799349	451291000000106	[X]Mental and behavioural disorders due to use of alcohol: harmful use	Clinical Finding	Condition	SNOMED
3	[opioid model] Substance Abuse	44799113	456371000000107	[X]Mental and behavioural disorders due to use of hallucinogens	Clinical Finding	Condition	SNOMED
3	[opioid model] Substance Abuse	44798580	444491000000107	[X]Mental and behavioural disorders due to multiple drug use and use of other psychoactive substances: acute intoxication	Clinical Finding	Condition	SNOMED
3	[opioid model] Substance Abuse	44798503	442021000000107	[X]Mental and behavioural disorders due to use of volatile solvents: other mental and behavioural disorders	Clinical Finding	Condition	SNOMED
3	[opioid model] Substance Abuse	44798348	442681000000103	[X]Mental and behavioural disorders due to use of sedatives or hypnotics: harmful use	Clinical Finding	Condition	SNOMED
3	[opioid model] Substance Abuse	44798287	443591000000106	[X]Mental and behavioural disorders due to use of cocaine: withdrawal state with delirium	Clinical Finding	Condition	SNOMED
3	[opioid model] Substance Abuse	44797906	439491000000107	[X]Mental and behavioural disorders due to use of volatile solvents: unspecified mental and behavioural disorder	Clinical Finding	Condition	SNOMED
3	[opioid model] Substance Abuse	44797644	440031000000108	[X]Mental and behavioural disorders due to multiple drug use and use of other psychoactive substances: withdrawal state with delirium	Clinical Finding	Condition	SNOMED
3	[opioid model] Substance Abuse	44797517	431761000000109	[X]Mental and behavioural disorders due to use of alcohol: amnesic syndrome	Clinical Finding	Condition	SNOMED
3	[opioid model] Substance Abuse	44797512	430711000000102	[X]Mental and behavioural disorders due to use of hallucinogens: harmful use	Clinical Finding	Condition	SNOMED
3	[opioid model] Substance Abuse	44797491	431721000000101	[X]Mental and behavioural disorders due to use of opioids: withdrawal state with delirium	Clinical Finding	Condition	SNOMED
3	[opioid model] Substance Abuse	44797365	432441000000107	[X]Mental and behavioural disorders due to multiple drug use and use of other psychoactive substances: other mental and behavioural disorders	Clinical Finding	Condition	SNOMED
3	[opioid model] Substance Abuse	44797361	431321000000102	[X]Mental and behavioural disorders due to use of cocaine: other mental and behavioural disorders	Clinical Finding	Condition	SNOMED
3	[opioid model] Substance Abuse	44797292	430001000000101	[X]Mental and behavioural disorders due to use of hallucinogens: other mental and behavioural disorders	Clinical Finding	Condition	SNOMED
3	[opioid model] Substance Abuse	44797291	429991000000102	[X]Mental and behavioural disorders due to use of sedatives or hypnotics: residual and late onset psychotic disorder	Clinical Finding	Condition	SNOMED
3	[opioid model] Substance Abuse	44797223	425041000000106	[X]Mental and behavioural disorders due to use of cocaine: residual and late-onset psychotic disorder	Clinical Finding	Condition	SNOMED
3	[opioid model] Substance Abuse	44797187	426221000000100	[X]Mental and behavioural disorders due to use of hallucinogens: psychotic disorder	Clinical Finding	Condition	SNOMED
3	[opioid model] Substance Abuse	44796956	426701000000104	[X]Mental and behavioural disorders due to use of opioids: withdrawal state	Clinical Finding	Condition	SNOMED
3	[opioid model] Substance Abuse	44796395	416331000000101	[X]Mental and behavioural disorders due to use of sedatives or hypnotics: withdrawal state	Clinical Finding	Condition	SNOMED
3	[opioid model] Substance Abuse	44796307	417351000000106	[X]Mental and behavioural disorders due to use of sedatives or hypnotics: amnesic syndrome	Clinical Finding	Condition	SNOMED
3	[opioid model] Substance Abuse	44796285	419851000000105	[X]Mental and behavioural disorders due to use of sedatives or hypnotics	Clinical Finding	Condition	SNOMED
3	[opioid model] Substance Abuse	44796284	419841000000107	[X]Mental and behavioural disorders due to use of cannabinoids: unspecified mental and behavioural disorder	Clinical Finding	Condition	SNOMED
3	[opioid model] Substance Abuse	44796272	417231000000105	[X]Mental and behavioural disorders due to use of cannabinoids	Clinical Finding	Condition	SNOMED
3	[opioid model] Substance Abuse	44796182	418171000000101	[X]Mental and behavioural disorders due to use of other stimulants, including caffeine: harmful use	Clinical Finding	Condition	SNOMED
3	[opioid model] Substance Abuse	44796181	418161000000108	[X]Mental and behavioural disorders due to use of cannabinoids: dependence syndrome	Clinical Finding	Condition	SNOMED
3	[opioid model] Substance Abuse	44796161	418151000000105	[X]Mental and behavioural disorders due to use of cannabinoids: harmful use	Clinical Finding	Condition	SNOMED
3	[opioid model] Substance Abuse	44796089	417951000000107	[X]Mental and behavioural disorders due to use of cocaine	Clinical Finding	Condition	SNOMED
3	[opioid model] Substance Abuse	44796056	417721000000100	[X]Mental and behavioural disorders due to use of other stimulants, including caffeine: withdrawal state with delirium	Clinical Finding	Condition	SNOMED
3	[opioid model] Substance Abuse	44796040	419041000000102	[X]Mental and behavioural disorders due to use of sedatives or hypnotics: unspecified mental and behavioural disorder	Clinical Finding	Condition	SNOMED
3	[opioid model] Substance Abuse	44796039	419031000000106	[X]Mental and behavioural disorders due to use of alcohol: other mental and behavioural disorders	Clinical Finding	Condition	SNOMED
3	[opioid model] Substance Abuse	44796035	418991000000100	[X]Mental and behavioural disorders due to use of cocaine: withdrawal state	Clinical Finding	Condition	SNOMED
3	[opioid model] Substance Abuse	44795812	413181000000107	[X]Mental and behavioural disorders due to use of other stimulants, including caffeine: acute intoxication	Clinical Finding	Condition	SNOMED
3	[opioid model] Substance Abuse	44795798	410101000000107	[X]Mental and behavioural disorders due to use of other stimulants, including caffeine: dependence syndrome	Clinical Finding	Condition	SNOMED
3	[opioid model] Substance Abuse	44795777	411471000000103	[X]Mental and behavioural disorders due to use of sedatives or hypnotics: dependence syndrome	Clinical Finding	Condition	SNOMED
3	[opioid model] Substance Abuse	44795775	411451000000107	[X]Mental and behavioural disorders due to use of opioids: acute intoxication	Clinical Finding	Condition	SNOMED
3	[opioid model] Substance Abuse	44795757	412971000000101	[X]Mental and behavioural disorders due to use of alcohol: unspecified mental and behavioural disorder	Clinical Finding	Condition	SNOMED
3	[opioid model] Substance Abuse	44795756	412961000000108	[X]Mental and behavioural disorders due to use of cocaine: unspecified mental and behavioural disorder	Clinical Finding	Condition	SNOMED
3	[opioid model] Substance Abuse	44795740	409921000000107	[X]Mental and behavioural disorders due to multiple drug use and use of other psychoactive substances	Clinical Finding	Condition	SNOMED
3	[opioid model] Substance Abuse	44795714	409861000000105	[X]Mental and behavioural disorders due to use of hallucinogens: amnesic syndrome	Clinical Finding	Condition	SNOMED
3	[opioid model] Substance Abuse	44795713	409851000000107	[X]Mental and behavioural disorders due to use of sedatives or hypnotics: withdrawal state with delirium	Clinical Finding	Condition	SNOMED
3	[opioid model] Substance Abuse	44795678	412681000000105	[X]Mental and behavioural disorders due to use of volatile solvents: amnesic syndrome	Clinical Finding	Condition	SNOMED
3	[opioid model] Substance Abuse	44795652	412571000000107	[X]Mental and behavioural disorders due to multiple drug use and use of other psychoactive substances: unspecified mental and behavioural disorder	Clinical Finding	Condition	SNOMED
3	[opioid model] Substance Abuse	44795629	413951000000103	[X]Mental and behavioural disorders due to use of sedatives or hypnotics: other mental and behavioural disorders	Clinical Finding	Condition	SNOMED
3	[opioid model] Substance Abuse	44795319	408691000000107	[X]Mental and behavioural disorders due to use of cocaine: amnesic syndrome	Clinical Finding	Condition	SNOMED
3	[opioid model] Substance Abuse	44795052	401011000000104	[X]Mental and behavioural disorders due to use of sedatives or hypnotics: acute intoxication	Clinical Finding	Condition	SNOMED
3	[opioid model] Substance Abuse	44794957	400711000000107	[X]Mental and behavioural disorders due to use of volatile solvents	Clinical Finding	Condition	SNOMED
3	[opioid model] Substance Abuse	44794848	400331000000100	[X]Mental and behavioural disorders due to use of volatile solvents: residual and late-onset psychotic disorder	Clinical Finding	Condition	SNOMED
3	[opioid model] Substance Abuse	44794706	398681000000103	[X]Mental and behavioural disorders due to use of other stimulants, including caffeine: psychotic disorder	Clinical Finding	Condition	SNOMED
3	[opioid model] Substance Abuse	44794630	399641000000103	[X]Mental and behavioural disorders due to use of alcohol: dependence syndrome	Clinical Finding	Condition	SNOMED
3	[opioid model] Substance Abuse	44794502	399361000000108	[X]Mental and behavioural disorders due to use of opioids: harmful use	Clinical Finding	Condition	SNOMED
3	[opioid model] Substance Abuse	44794156	391041000000105	[X]Mental and behavioural disorders due to use of other stimulants, including caffeine: other mental and behavioural disorders	Clinical Finding	Condition	SNOMED
3	[opioid model] Substance Abuse	44794155	391031000000101	[X]Mental and behavioural disorders due to use of other stimulants, including caffeine: residual and late onset psychotic disorder	Clinical Finding	Condition	SNOMED
3	[opioid model] Substance Abuse	44793899	389651000000101	[X]Mental and behavioural disorders due to use of opioids: amnesic syndrome	Clinical Finding	Condition	SNOMED
3	[opioid model] Substance Abuse	44793897	389611000000100	[X]Mental and behavioural disorders due to use of opioids: unspecified mental and behavioural disorder	Clinical Finding	Condition	SNOMED
3	[opioid model] Substance Abuse	44789542	204641000000107	Episodic nondependent crack cocaine abuse	Clinical Finding	Condition	SNOMED
3	[opioid model] Substance Abuse	44784630	86391000119101	Inhalant dependence, continuous	Clinical Finding	Condition	SNOMED
3	[opioid model] Substance Abuse	44783367	699449003	Methamphetamine abuse	Clinical Finding	Condition	SNOMED
3	[opioid model] Substance Abuse	44782714	153491000119103	Drug dependence, continuous	Clinical Finding	Condition	SNOMED
3	[opioid model] Substance Abuse	44782685	125851000119106	Continuous sedative abuse	Clinical Finding	Condition	SNOMED
3	[opioid model] Substance Abuse	44782680	86401000119104	Inhalant dependence, episodic	Clinical Finding	Condition	SNOMED
3	[opioid model] Substance Abuse	44782433	27051000119102	Chronic abuse of laxatives	Clinical Finding	Condition	SNOMED
3	[opioid model] Substance Abuse	43530681	1471000119103	Drug abuse in remission	Clinical Finding	Condition	SNOMED
3	[opioid model] Substance Abuse	43530680	1461000119109	Drug dependence in remission	Clinical Finding	Condition	SNOMED
3	[opioid model] Substance Abuse	43021844	153501000119105	Drug dependence, episodic	Clinical Finding	Condition	SNOMED
3	[opioid model] Substance Abuse	43020431	145841000119107	Episodic phencyclidine abuse	Clinical Finding	Condition	SNOMED
3	[opioid model] Substance Abuse	43020430	145101000119102	Intravenous cocaine abuse	Clinical Finding	Condition	SNOMED
3	[opioid model] Substance Abuse	40612039	59824005	Steroid abuse	Clinical Finding	Condition	SNOMED
3	[opioid model] Substance Abuse	40501827	304606004	Ethanol abuse	Clinical Finding	Condition	SNOMED
3	[opioid model] Substance Abuse	40483172	442406005	Stimulant dependence	Clinical Finding	Condition	SNOMED
3	[opioid model] Substance Abuse	40482898	445273005	Polysubstance abuse	Clinical Finding	Condition	SNOMED
3	[opioid model] Substance Abuse	40480059	441681009	Dependence on unknown drug	Clinical Finding	Condition	SNOMED
3	[opioid model] Substance Abuse	40479573	441527004	Stimulant abuse	Clinical Finding	Condition	SNOMED
3	[opioid model] Substance Abuse	40433619	231476007	Sedative dependence	Clinical Finding	Condition	SNOMED
3	[opioid model] Substance Abuse	40433601	231460003	Tranquillizer abuse	Clinical Finding	Condition	SNOMED
3	[opioid model] Substance Abuse	40395671	199250005	Drug dependence during pregnancy, childbirth and the puerperium	Clinical Finding	Condition	SNOMED
3	[opioid model] Substance Abuse	40387806	192299005	[X]Drug addiction - solvent	Clinical Finding	Condition	SNOMED
3	[opioid model] Substance Abuse	40385989	191941001	Analgesic abuse	Clinical Finding	Condition	SNOMED
3	[opioid model] Substance Abuse	433458	191875001	Combined drug dependence, excluding opioid, in remission	Clinical Finding	Condition	SNOMED
3	[opioid model] Substance Abuse	433452	191837001	Cannabis dependence, continuous	Clinical Finding	Condition	SNOMED
3	[opioid model] Substance Abuse	433180	38247002	Hallucinogen dependence	Clinical Finding	Condition	SNOMED
3	[opioid model] Substance Abuse	432878	84758004	Amphetamine abuse	Clinical Finding	Condition	SNOMED
3	[opioid model] Substance Abuse	432304	191850000	Hallucinogen dependence, episodic	Clinical Finding	Condition	SNOMED
3	[opioid model] Substance Abuse	44814069	802411000000109	Analgesic misuse	Clinical Finding	Condition	SNOMED
3	[opioid model] Substance Abuse	40385968	191922004	Psychostimulant abuse	Clinical Finding	Condition	SNOMED
3	[opioid model] Substance Abuse	40385947	191903008	Tranquillizer abuse	Clinical Finding	Condition	SNOMED
3	[opioid model] Substance Abuse	40385589	191879007	Harmful substance use	Clinical Finding	Condition	SNOMED
3	[opioid model] Substance Abuse	40385504	191801006	Alcoholism	Clinical Finding	Condition	SNOMED
3	[opioid model] Substance Abuse	40373501	286935005	Cannabis/hallucinogen dependency	Clinical Finding	Condition	SNOMED
3	[opioid model] Substance Abuse	40373500	286934009	Dependence: [cocaine] or [morphine]	Clinical Finding	Condition	SNOMED
3	[opioid model] Substance Abuse	40357174	268769003	Drug misuse non-depend.	Clinical Finding	Condition	SNOMED
3	[opioid model] Substance Abuse	40357173	268768006	Dependent smoker	Clinical Finding	Condition	SNOMED
3	[opioid model] Substance Abuse	40357172	268767001	Drunkenness	Clinical Finding	Condition	SNOMED
3	[opioid model] Substance Abuse	40357170	268765009	Dependence: [amphetamine] or [barbiturate]	Clinical Finding	Condition	SNOMED
3	[opioid model] Substance Abuse	40351697	274091005	Amphetamine dependence	Clinical Finding	Condition	SNOMED
3	[opioid model] Substance Abuse	40321818	154918002	(Non-dependent abuse of drugs [& non-dependent misuse]) or (marijuana abuse)	Clinical Finding	Condition	SNOMED
3	[opioid model] Substance Abuse	40321817	154917007	Tobacco dependence (& [dependent smoker])	Clinical Finding	Condition	SNOMED
3	[opioid model] Substance Abuse	40321815	154915004	Drug dependence NOS	Clinical Finding	Condition	SNOMED
3	[opioid model] Substance Abuse	40321814	154914000	Benzodiazepine dependence	Clinical Finding	Condition	SNOMED
3	[opioid model] Substance Abuse	40321813	154913006	Glue sniffing dependence	Clinical Finding	Condition	SNOMED
3	[opioid model] Substance Abuse	40321811	154911008	Dependence: [amphetamine] or [barbiturate]	Clinical Finding	Condition	SNOMED
3	[opioid model] Substance Abuse	40274851	111481005	Sedative dependence	Clinical Finding	Condition	SNOMED
3	[opioid model] Substance Abuse	37119150	724715004	Dependence caused by ketamine	Clinical Finding	Condition	SNOMED
3	[opioid model] Substance Abuse	37117420	11048011000119103	Cannabis hyperemesis syndrome co-occurrent and due to cannabis dependence	Clinical Finding	Condition	SNOMED
3	[opioid model] Substance Abuse	37110459	724714000	Dependence caused by dissociative substance	Clinical Finding	Condition	SNOMED
3	[opioid model] Substance Abuse	37110458	724713006	Harmful use of ketamine	Clinical Finding	Condition	SNOMED
3	[opioid model] Substance Abuse	37110457	724712001	Harmful use of dissociative drug	Clinical Finding	Condition	SNOMED
3	[opioid model] Substance Abuse	37110450	724704009	Methylenedioxymethamphetamine dependence with current use	Clinical Finding	Condition	SNOMED
3	[opioid model] Substance Abuse	37110449	724703003	Harmful pattern of use of substituted amphetamine	Clinical Finding	Condition	SNOMED
3	[opioid model] Substance Abuse	37110446	724700000	Volatile inhalant dependence with current use	Clinical Finding	Condition	SNOMED
3	[opioid model] Substance Abuse	37110445	724698009	Nicotine dependence with current use	Clinical Finding	Condition	SNOMED
3	[opioid model] Substance Abuse	37110444	724697004	Harmful pattern of use of nicotine	Clinical Finding	Condition	SNOMED
3	[opioid model] Substance Abuse	37110442	724695007	Hallucinogen dependence with current use	Clinical Finding	Condition	SNOMED
3	[opioid model] Substance Abuse	37110441	724694006	Harmful pattern of use of caffeine	Clinical Finding	Condition	SNOMED
3	[opioid model] Substance Abuse	37110436	724688003	Cocaine dependence with current use	Clinical Finding	Condition	SNOMED
3	[opioid model] Substance Abuse	37110412	724659004	Anxiolytic dependence with current use	Clinical Finding	Condition	SNOMED
3	[opioid model] Substance Abuse	37110411	724658007	Hypnotic dependence with current use	Clinical Finding	Condition	SNOMED
3	[opioid model] Substance Abuse	37110410	724657002	Sedative dependence with current use	Clinical Finding	Condition	SNOMED
3	[opioid model] Substance Abuse	37110409	724656006	Hypnotic dependence	Clinical Finding	Condition	SNOMED
3	[opioid model] Substance Abuse	37109953	723933008	Cannabis dependence with current use	Clinical Finding	Condition	SNOMED
3	[opioid model] Substance Abuse	37109024	16077171000119107	Tobacco dependence caused by chewing tobacco	Clinical Finding	Condition	SNOMED
3	[opioid model] Substance Abuse	37109023	16077091000119107	Tobacco dependence caused by cigarettes	Clinical Finding	Condition	SNOMED
3	[opioid model] Substance Abuse	37109022	16076691000119100	Episodic polysubstance dependence	Clinical Finding	Condition	SNOMED
3	[opioid model] Substance Abuse	37108712	11047881000119101	Cannabis hyperemesis syndrome co-occurrent and due to cannabis abuse	Clinical Finding	Condition	SNOMED
3	[opioid model] Substance Abuse	37018356	714829008	Moderate alcohol dependence	Clinical Finding	Condition	SNOMED
3	[opioid model] Substance Abuse	37017563	713862009	Severe alcohol dependence	Clinical Finding	Condition	SNOMED
3	[opioid model] Substance Abuse	37017493	713775002	Novel psychoactive substance misuse	Clinical Finding	Condition	SNOMED
3	[opioid model] Substance Abuse	37017329	713583005	Mild alcohol dependence	Clinical Finding	Condition	SNOMED
3	[opioid model] Substance Abuse	36713086	288031000119105	Alcohol induced disorder co-occurrent and due to alcohol dependence	Clinical Finding	Condition	SNOMED
3	[opioid model] Substance Abuse	4338026	231473004	Benzodiazepine dependence	Clinical Finding	Condition	SNOMED
3	[opioid model] Substance Abuse	4338025	231470001	Anxiolytic dependence	Clinical Finding	Condition	SNOMED
3	[opioid model] Substance Abuse	4338023	231458000	Abuse of steroids	Clinical Finding	Condition	SNOMED
3	[opioid model] Substance Abuse	4335166	231469002	Mescaline dependence	Clinical Finding	Condition	SNOMED
3	[opioid model] Substance Abuse	4333675	231475006	Librium dependence	Clinical Finding	Condition	SNOMED
3	[opioid model] Substance Abuse	4333674	231459008	Abuse of nonpsychotropic analgesic drugs	Clinical Finding	Condition	SNOMED
3	[opioid model] Substance Abuse	4332992	231482005	Active drug dependence	Clinical Finding	Condition	SNOMED
3	[opioid model] Substance Abuse	4332991	231481003	Controlled drug dependence	Clinical Finding	Condition	SNOMED
3	[opioid model] Substance Abuse	4332882	231474005	Diazepam dependence	Clinical Finding	Condition	SNOMED
3	[opioid model] Substance Abuse	4332881	231468005	Lysergic acid diethylamide dependence	Clinical Finding	Condition	SNOMED
3	[opioid model] Substance Abuse	4321741	9769006	Drug habituation	Clinical Finding	Condition	SNOMED
[truncated: 9,500 more rows]
