# Supplementary material for: Wisdom of the CROUD: Development and validation of a patient-level prediction model for opioid use disorder using population-level claims data
Source: PLoS One. 2020 Feb 13;15(2):e0228632. doi: 10.1371/journal.pone.0228632 (PMC7017997; doi:10.1371/journal.pone.0228632)
Supplement: S3 File — (CSV) [file pone.0228632.s003.csv]

conceptId	covariateName	covariateValue
0	age group: 05-09	-0.343688154318865
0	age group: 10-14	-0.47237784243451
0	index month: 2	0.0475750166585802
0	age group: 30-34	0.0974608864865805
0	index month: 7	0.0476326376118171
0	index month: 10	-0.0306798225562274
0	age group: 55-59	0.140952401481728
0	index month: 12	-0.0664904058477295
8516	race = Black or African American	-0.0415383659027471
8527	race = White	0.303574047370157
24134	condition_era during day -9999 through 0 days relative to index: Neck pain	0.128775233543076
24134	condition_era group during day -9999 through 0 days relative to index: Neck pain	0.0163465919337191
31967	condition_era group during day -9999 through 0 days relative to index: Nausea	1.11153364008176e-09
31967	condition_era group during day -365 through 0 days relative to index: Nausea	0.174282509179779
73553	condition_era group during day -365 through 0 days relative to index: Arthropathy	-4.81908683960085e-10
75344	condition_era group during day -365 through 0 days relative to index: Intervertebral disc disorder	0.0575638437050388
77074	condition_era group during day -9999 through 0 days relative to index: Joint pain	0.101645947459125
77646	condition_era during day -9999 through 0 days relative to index: Disorder of bone and articular cartilage	-0.00443347240987693
77670	condition_era during day -365 through 0 days relative to index: Chest pain	-0.0409933292423497
78232	condition_era during day -9999 through 0 days relative to index: Shoulder joint pain	0.000588698218849739
78232	condition_era group during day -9999 through 0 days relative to index: Shoulder joint pain	0.00257035813485787
79106	condition_era group during day -365 through 0 days relative to index: Arthralgia of the pelvic region and thigh	0.0161523551295619
80180	condition_era group during day -365 through 0 days relative to index: Osteoarthritis	0.0556853274470723
134736	condition_era group during day -9999 through 0 days relative to index: Backache	0.409571536374856
138525	condition_era during day -9999 through 0 days relative to index: Pain in limb	-0.0145776758871664
138525	condition_era during day -365 through 0 days relative to index: Pain in limb	-0.0476286462942688
140673	condition_era during day -365 through 0 days relative to index: Hypothyroidism	-0.0409980624274909
194133	condition_era group during day -9999 through 0 days relative to index: Low back pain	0.0549424364995141
194133	condition_era group during day -365 through 0 days relative to index: Low back pain	0.242162305311271
200219	condition_era during day -9999 through 0 days relative to index: Abdominal pain	-0.0157862829474209
201093	condition_era group during day -9999 through 0 days relative to index: Infection of skin AND/OR subcutaneous tissue	-0.0226190502827937
201254	condition_era group during day -9999 through 0 days relative to index: Type 1 diabetes mellitus	-0.0481848955194867
201826	condition_era during day -9999 through 0 days relative to index: Type 2 diabetes mellitus	-0.0414322232320421
255573	condition_era group during day -365 through 0 days relative to index: Chronic obstructive lung disease	0.0946372160858278
257004	condition_era group during day -365 through 0 days relative to index: Acute exacerbation of chronic obstructive airways disease	0.127836500363244
257011	condition_era during day -9999 through 0 days relative to index: Acute upper respiratory infection	-0.198828027483815
257907	condition_era during day -9999 through 0 days relative to index: Disorder of lung	-0.0780323820187795
312437	condition_era during day -9999 through 0 days relative to index: Dyspnea	0.0454879262807943
312648	condition_era during day -365 through 0 days relative to index: Benign essential hypertension	-0.0301855175298296
312648	condition_era group during day -365 through 0 days relative to index: Benign essential hypertension	-0.0243027600829102
313878	condition_era during day -9999 through 0 days relative to index: Respiratory symptom	-0.109892612423595
313878	condition_era group during day -9999 through 0 days relative to index: Respiratory symptom	-0.020080249491528
316999	condition_era group during day -9999 through 0 days relative to index: Conduction disorder of the heart	0.02772861402231
317009	condition_era during day -365 through 0 days relative to index: Asthma	-0.0448500685067708
318459	condition_era group during day -9999 through 0 days relative to index: Respiratory insufficiency	0.0541679501197759
318800	condition_era during day -365 through 0 days relative to index: Gastroesophageal reflux disease	-0.0919522732324081
321052	condition_era group during day -9999 through 0 days relative to index: Peripheral vascular disease	-0.189082015462495
321588	condition_era group during day -9999 through 0 days relative to index: Heart disease	-0.107571151217869
374009	condition_era group during day -9999 through 0 days relative to index: Organic mental disorder	-0.0247267628561711
374034	condition_era group during day -9999 through 0 days relative to index: Visual disturbance	-0.0218675097334602
374375	condition_era during day -9999 through 0 days relative to index: Impacted cerumen	-0.117937010341574
374375	condition_era group during day -9999 through 0 days relative to index: Impacted cerumen	-0.0139005030449677
374377	condition_era group during day -9999 through 0 days relative to index: Paralytic syndrome	-0.110097697487108
375545	condition_era group during day -365 through 0 days relative to index: Cataract	-0.16938856094201
381295	condition_era group during day -9999 through 0 days relative to index: Age-related cataract	-0.13925343611315
381591	condition_era group during day -365 through 0 days relative to index: Cerebrovascular disease	-0.192055278572454
432284	condition_era during day -365 through 0 days relative to index: Single major depressive episode	0.243029615093639
432545	condition_era group during day -9999 through 0 days relative to index: Bacterial infectious disease	-0.000128885564550593
432867	condition_era during day -365 through 0 days relative to index: Hyperlipidemia	-0.0316089169962081
433595	condition_era group during day -365 through 0 days relative to index: Edema	0.0117146199726819
434327	condition_era group during day -9999 through 0 days relative to index: Cannabis abuse	0.213199806563998
434613	condition_era during day -9999 through 0 days relative to index: Generalized anxiety disorder	0.0345080865808658
435613	condition_era group during day -9999 through 0 days relative to index: Cellulitis	0.178782081888605
435742	condition_era group during day -9999 through 0 days relative to index: Disease due to Gram-negative bacteria	-0.038144029497102
435796	condition_era during day -365 through 0 days relative to index: Dehydration	-0.124207530115617
435796	condition_era group during day -365 through 0 days relative to index: Dehydration	-0.0252053822020904
436096	condition_era during day -9999 through 0 days relative to index: Chronic pain	0.053935092977065
436096	condition_era group during day -9999 through 0 days relative to index: Chronic pain	0.402275377513023
436096	condition_era group during day -365 through 0 days relative to index: Chronic pain	0.308665336114593
437259	condition_era group during day -9999 through 0 days relative to index: Disruptive behavior disorder	0.0153852880730092
437390	condition_era group during day -9999 through 0 days relative to index: Hypoxemia	0.0696048758104375
437843	condition_era group during day -9999 through 0 days relative to index: Conduct disorder, childhood-onset type	0.188055812423702
438112	condition_era group during day -9999 through 0 days relative to index: Neoplastic disease	-0.026127441202384
438409	condition_era group during day -365 through 0 days relative to index: Attention deficit hyperactivity disorder	0.178140300528999
439777	condition_era during day -365 through 0 days relative to index: Anemia	0.0136284950900829
440029	condition_era group during day -365 through 0 days relative to index: Viral disease	0.0770478806554461
440059	condition_era group during day -365 through 0 days relative to index: Recurrent disease	0.124422274958902
440069	condition_era group during day -9999 through 0 days relative to index: Drug dependence	0.456723092880315
440069	condition_era group during day -365 through 0 days relative to index: Drug dependence	0.197103515574535
440389	condition_era group during day -9999 through 0 days relative to index: Mental retardation	-0.0580617844382038
440704	condition_era group during day -9999 through 0 days relative to index: Chronic pain syndrome	0.435760119627694
440704	condition_era group during day -365 through 0 days relative to index: Chronic pain syndrome	0.0184049537409795
440921	condition_era group during day -365 through 0 days relative to index: Traumatic injury	0.0244041574397056
441417	condition_era during day -9999 through 0 days relative to index: Incoordination	-0.0220317238025934
441417	condition_era group during day -9999 through 0 days relative to index: Incoordination	-0.0188768130209151
441737	condition_era group during day -365 through 0 days relative to index: Contusion	0.0661674097909224
441969	condition_era group during day -9999 through 0 days relative to index: Radiology result abnormal	0.0445523255729838
442077	condition_era during day -9999 through 0 days relative to index: Anxiety disorder	0.170463402050679
442077	condition_era group during day -9999 through 0 days relative to index: Anxiety disorder	0.166413271157608
442077	condition_era group during day -365 through 0 days relative to index: Anxiety disorder	0.00405366043757149
442752	condition_era during day -9999 through 0 days relative to index: Muscle pain	0.114563957491256
443769	condition_era group during day -9999 through 0 days relative to index: Degeneration of lumbar intervertebral disc	0.0115292861334894
444094	condition_era group during day -9999 through 0 days relative to index: Finding related to pregnancy	-0.074518450378105
444100	condition_era group during day -9999 through 0 days relative to index: Mood disorder	0.358207556359522
444187	condition_era group during day -9999 through 0 days relative to index: Open wound	0.00636043898634364
444208	condition_era group during day -365 through 0 days relative to index: Chronic inflammatory disorder	0.102571299607528
735979	drug_era during day -9999 through 0 days relative to index: Risperidone	-0.0813868903500597
735979	drug_era group during day -9999 through 0 days relative to index: Risperidone	-0.0186017507914911
791967	drug_era during day -9999 through 0 days relative to index: Lorazepam	-0.118003949572514
791967	drug_era group during day -9999 through 0 days relative to index: Lorazepam	-0.00393347582725814
986417	drug_era during day -9999 through 0 days relative to index: POLYETHYLENE GLYCOL 3350	-0.0370155823204581
986417	drug_era group during day -9999 through 0 days relative to index: POLYETHYLENE GLYCOL 3350	-0.0172453571553409
997881	drug_era during day -9999 through 0 days relative to index: Clindamycin	0.147834363295742
997881	drug_era group during day -9999 through 0 days relative to index: Clindamycin	0.0589565225892706
1000560	drug_era during day -365 through 0 days relative to index: Ondansetron	0.00110060573835288
1000560	drug_era group during day -365 through 0 days relative to index: Ondansetron	0.00887849254986194
1201620	drug_era during day -9999 through 0 days relative to index: Codeine	0.15607053211449
1705674	drug_era during day -365 through 0 days relative to index: Trimethoprim	7.20054597386781e-13
1705674	drug_era group during day -365 through 0 days relative to index: Trimethoprim	5.3812752813302e-09
1777806	drug_era during day -365 through 0 days relative to index: Ceftriaxone	0.0796261725945291
1777806	drug_era group during day -365 through 0 days relative to index: Ceftriaxone	0.00149676847195256
1786621	drug_era during day -9999 through 0 days relative to index: Cephalexin	0.032266714400392
1786621	drug_era group during day -9999 through 0 days relative to index: Cephalexin	0.0255875803812705
2108115	procedure_occurrence during day -9999 through 0 days relative to index: Collection of venous blood by venipuncture	0.12612824984113
2211359	procedure_occurrence during day -9999 through 0 days relative to index: Radiologic examination, chest; single view, frontal	0.0139522534051399
2211361	procedure_occurrence during day -9999 through 0 days relative to index: Radiologic examination, chest, 2 views, frontal and lateral	-3.03251391646934e-06
2211398	procedure_occurrence during day -9999 through 0 days relative to index: Radiologic examination, spine, lumbosacral; minimum of 4 views	-0.0849459890545186
2211491	procedure_occurrence during day -9999 through 0 days relative to index: Radiologic examination, foot; complete, minimum of 3 views	-0.029714858820716
2212509	procedure_occurrence during day -365 through 0 days relative to index: Phencyclidine (PCP)	0.156435499573407
2213419	procedure_occurrence during day -9999 through 0 days relative to index: Immunization administration (includes percutaneous, intradermal, subcutaneous, or intramuscular injections); each additional vaccine (single or combination vaccine/toxoid) (List separately in addition to code for primary procedure)	-0.0920178610496812
2313637	procedure_occurrence during day -9999 through 0 days relative to index: Determination of refractive state	-0.067399794460151
2314026	procedure_occurrence during day -9999 through 0 days relative to index: Pressurized or nonpressurized inhalation treatment for acute airway obstruction or for sputum induction for diagnostic purposes (eg, with an aerosol generator, nebulizer, metered dose inhaler or intermittent positive pressure breathing [IPPB] device)	0.00781432847215417
2314205	procedure_occurrence during day -9999 through 0 days relative to index: Intravenous infusion, hydration; each additional hour (List separately in addition to code for primary procedure)	0.01720532429561
2314206	procedure_occurrence during day -365 through 0 days relative to index: Intravenous infusion, for therapy, prophylaxis, or diagnosis (specify substance or drug); initial, up to 1 hour	0.191336474398109
2314207	procedure_occurrence during day -365 through 0 days relative to index: Intravenous infusion, for therapy, prophylaxis, or diagnosis (specify substance or drug); each additional hour (List separately in addition to code for primary procedure)	0.0107941271787479
2314213	procedure_occurrence during day -365 through 0 days relative to index: Therapeutic, prophylactic, or diagnostic injection (specify substance or drug); subcutaneous or intramuscular	0.111274180119113
2314216	procedure_occurrence during day -9999 through 0 days relative to index: Therapeutic, prophylactic, or diagnostic injection (specify substance or drug); each additional sequential intravenous push of a new substance/drug (List separately in addition to code for primary procedure)	0.148787986140292
2314217	procedure_occurrence during day -365 through 0 days relative to index: Therapeutic, prophylactic, or diagnostic injection (specify substance or drug); each additional sequential intravenous push of the same substance/drug provided in a facility (List separately in addition to code for primary procedure)	0.0781169655528313
2414393	procedure_occurrence during day -365 through 0 days relative to index: Office or other outpatient visit for the evaluation and management of a new patient, which requires these 3 key components: A comprehensive history; A comprehensive examination; Medical decision making of moderate complexity. Counseling and/or coordinatio	0.0455998623283402
2414394	procedure_occurrence during day -9999 through 0 days relative to index: Office or other outpatient visit for the evaluation and management of a new patient, which requires these 3 key components: A comprehensive history; A comprehensive examination; Medical decision making of high complexity. Counseling and/or coordination of	0.0504646296181018
2414396	procedure_occurrence during day -9999 through 0 days relative to index: Office or other outpatient visit for the evaluation and management of an established patient, which requires at least 2 of these 3 key components: A problem focused history; A problem focused examination; Straightforward medical decision making. Counselin	-0.285237040307595
2414398	procedure_occurrence during day -9999 through 0 days relative to index: Office or other outpatient visit for the evaluation and management of an established patient, which requires at least 2 of these 3 key components: A detailed history; A detailed examination; Medical decision making of moderate complexity. Counseling and/o	0.01588843094463
2514418	procedure_occurrence during day -9999 through 0 days relative to index: Office consultation for a new or established patient, which requires these 3 key components: A comprehensive history; A comprehensive examination; and Medical decision making of moderate complexity. Counseling and/or coordination of care with other physic	-0.0770189615573396
2514433	procedure_occurrence during day -365 through 0 days relative to index: Emergency department visit for the evaluation and management of a patient, which requires these 3 key components: A problem focused history; A problem focused examination; and Straightforward medical decision making. Counseling and/or coordination of care	0.00889749140835213
2514435	procedure_occurrence during day -365 through 0 days relative to index: Emergency department visit for the evaluation and management of a patient, which requires these 3 key components: An expanded problem focused history; An expanded problem focused examination; and Medical decision making of moderate complexity. Counseling	0.0876811236828415
2514436	procedure_occurrence during day -365 through 0 days relative to index: Emergency department visit for the evaluation and management of a patient, which requires these 3 key components: A detailed history; A detailed examination; and Medical decision making of moderate complexity. Counseling and/or coordination of care with o	0.0318118344301396
2514437	procedure_occurrence during day -9999 through 0 days relative to index: Emergency department visit for the evaluation and management of a patient, which requires these 3 key components within the constraints imposed by the urgency of the patient's clinical condition and/or mental status: A comprehensive history; A comprehensi	0.062580909713023
2514437	procedure_occurrence during day -365 through 0 days relative to index: Emergency department visit for the evaluation and management of a patient, which requires these 3 key components within the constraints imposed by the urgency of the patient's clinical condition and/or mental status: A comprehensive history; A comprehensi	0.179113355296254
2514441	procedure_occurrence during day -9999 through 0 days relative to index: Critical care, evaluation and management of the critically ill or critically injured patient; first 30-74 minutes	0.078492167707407
2514441	procedure_occurrence during day -365 through 0 days relative to index: Critical care, evaluation and management of the critically ill or critically injured patient; first 30-74 minutes	0.06572751268446
2514524	procedure_occurrence during day -9999 through 0 days relative to index: Periodic comprehensive preventive medicine reevaluation and management of an individual including an age and gender appropriate history, examination, counseling/anticipatory guidance/risk factor reduction interventions, and the ordering of laboratory/diag	-0.299383518809258
2514525	procedure_occurrence during day -9999 through 0 days relative to index: Periodic comprehensive preventive medicine reevaluation and management of an individual including an age and gender appropriate history, examination, counseling/anticipatory guidance/risk factor reduction interventions, and the ordering of laboratory/diag	-0.33583334083337
2514534	procedure_occurrence during day -9999 through 0 days relative to index: Smoking and tobacco use cessation counseling visit; intermediate, greater than 3 minutes up to 10 minutes	0.0186732006321615
4004516	procedure_occurrence during day -365 through 0 days relative to index: Pre-surgery evaluation	-0.0160536926531197
4008576	condition_era group during day -365 through 0 days relative to index: Diabetes mellitus without complication	0.210325261280551
4013074	condition_era group during day -9999 through 0 days relative to index: Hemoglobin low	0.0412955483019037
4021770	condition_era group during day -9999 through 0 days relative to index: Finding related to respiratory sounds	-0.0116064357441068
4022830	condition_era group during day -365 through 0 days relative to index: General problem AND/OR complaint	0.312640922285009
4024561	condition_era group during day -365 through 0 days relative to index: Pain in lower limb	0.0577455303680707
4025202	condition_era group during day -365 through 0 days relative to index: Elimination pattern	-0.0693413719463178
4027396	condition_era group during day -9999 through 0 days relative to index: Peripheral neuritis	0.277905398089574
4028062	condition_era group during day -9999 through 0 days relative to index: Infectious disease of abdomen	0.179723906788823
4028367	condition_era group during day -9999 through 0 days relative to index: Acute disease of cardiovascular system	0.0013959849574466
4028741	condition_era group during day -365 through 0 days relative to index: Benign hypertension	-0.0545690783679851
4043545	condition_era group during day -9999 through 0 days relative to index: Developmental mental disorder	-0.255284574006087
4047120	condition_era group during day -365 through 0 days relative to index: Disorders of attention and motor control	0.0065928516601066
4054503	condition_era group during day -9999 through 0 days relative to index: Neoplasm of intra-abdominal organs	-0.123592335885211
4063381	condition_era group during day -9999 through 0 days relative to index: Chronic disease of respiratory system	0.00947570197379102
4063381	condition_era group during day -365 through 0 days relative to index: Chronic disease of respiratory system	0.0170877627893703
4063519	procedure_occurrence during day -9999 through 0 days relative to index: Examination for suspected mental disorder	0.0549928369638236
4064905	procedure_occurrence during day -9999 through 0 days relative to index: Venereal disease screening	0.0942801468719588
4080305	condition_era group during day -9999 through 0 days relative to index: Infection of nail	-0.211106553874233
4088016	procedure_occurrence during day -9999 through 0 days relative to index: Child examination	-0.0605287810296253
4088016	procedure_occurrence during day -365 through 0 days relative to index: Child examination	-0.276279032055276
4094683	condition_era group during day -9999 through 0 days relative to index: Chest injury	0.0210415782058139
4095850	condition_era group during day -9999 through 0 days relative to index: Spinal injury	-0.0461920666636024
4097962	condition_era group during day -9999 through 0 days relative to index: Open wound of lower limb	0.128618076284635
4098302	condition_era group during day -365 through 0 days relative to index: Recurrent depression	0.033647834156953
4112748	condition_era group during day -9999 through 0 days relative to index: Keratosis	0.161857270779918
4116810	condition_era group during day -9999 through 0 days relative to index: Pain of head and neck region	0.00526248093373743
4116811	condition_era group during day -9999 through 0 days relative to index: Pain of truncal structure	0.00379425785082528
4117779	condition_era group during day -9999 through 0 days relative to index: Peripheral nerve disease	0.0422582297919409
4117779	condition_era group during day -365 through 0 days relative to index: Peripheral nerve disease	0.209684693560063
4132088	condition_era group during day -365 through 0 days relative to index: Acute heart disease	0.0913909646712501
4132552	condition_era group during day -9999 through 0 days relative to index: Acute digestive system disorder	0.0117527738451276
4132855	procedure_occurrence during day -9999 through 0 days relative to index: Immunization	0.0441354507441124
4132855	procedure_occurrence during day -365 through 0 days relative to index: Immunization	0.528050103800091
4132926	condition_era group during day -9999 through 0 days relative to index: Pain finding at anatomical site	0.029305930213383
4134440	condition_era group during day -9999 through 0 days relative to index: Visual system disorder	-0.22531391620832
4144111	condition_era during day -365 through 0 days relative to index: Gastroesophageal reflux disease without esophagitis	0.157443191002669
4145333	procedure_occurrence during day -9999 through 0 days relative to index: Adult health examination	0.0513050931496163
4147829	condition_era group during day -9999 through 0 days relative to index: Pain in pelvis	-0.038890320702004
4147961	procedure_occurrence during day -9999 through 0 days relative to index: Screening for malignant neoplasm of breast	-0.0291277646084367
4148204	condition_era group during day -9999 through 0 days relative to index: Acute tracheobronchitis	-0.151660354999448
4149084	condition_era group during day -9999 through 0 days relative to index: Vaginitis	0.0136928532018953
4150129	condition_era group during day -9999 through 0 days relative to index: Musculoskeletal pain	0.00612873763022294
4150129	condition_era group during day -365 through 0 days relative to index: Musculoskeletal pain	0.0370427789864415
4151763	condition_era group during day -9999 through 0 days relative to index: Abscess of upper limb	0.0468868230499885
4155902	condition_era group during day -9999 through 0 days relative to index: Wax in ear canal	-0.0197322787346484
4162282	condition_era group during day -365 through 0 days relative to index: Inflammatory disorder of the respiratory system	-0.0827024239764578
4176946	condition_era group during day -365 through 0 days relative to index: Inflammatory disorder of musculoskeletal system	0.118383448690979
4181064	condition_era group during day -365 through 0 days relative to index: Inflammatory disorder of extremity	0.0972741967569468
4182562	condition_era group during day -9999 through 0 days relative to index: Lower abdominal pain	0.120817287137848
4183452	condition_era group during day -9999 through 0 days relative to index: Otitis	-0.0793702378894601
4185207	condition_era group during day -365 through 0 days relative to index: Lesion of neck	-0.0562779878915608
4193704	condition_era during day -365 through 0 days relative to index: Type 2 diabetes mellitus without complication	0.508226403756569
4193704	condition_era group during day -365 through 0 days relative to index: Type 2 diabetes mellitus without complication	0.0479506767616537
4193874	condition_era group during day -9999 through 0 days relative to index: Bacterial infection of the digestive tract	-0.0257419818949324
4201554	condition_era group during day -9999 through 0 days relative to index: Lesion of eye structure	-1.86491462872384e-09
4206591	condition_era group during day -9999 through 0 days relative to index: Mass of trunk	0.0125020337774679
4209423	condition_era during day -9999 through 0 days relative to index: Nicotine dependence	0.319944646114404
4209423	condition_era during day -365 through 0 days relative to index: Nicotine dependence	0.0487577260263514
4213310	condition_era group during day -9999 through 0 days relative to index: Degenerative disease of the central nervous system	-0.129458402162581
4223759	condition_era group during day -9999 through 0 days relative to index: IgE-mediated allergic disorder	-0.0454734816283322
4239381	condition_era group during day -9999 through 0 days relative to index: Psychoactive substance abuse	0.353789014468195
4239381	condition_era group during day -365 through 0 days relative to index: Psychoactive substance abuse	0.146905784417503
4242411	condition_era group during day -9999 through 0 days relative to index: Acute nephropathy	0.427556905223413
4251304	condition_era group during day -9999 through 0 days relative to index: Intervertebral disc prolapse	0.0233426463382958
4263508	procedure_occurrence during day -9999 through 0 days relative to index: Ophthalmic examination and evaluation	-0.0966414439174041
4271450	condition_era group during day -9999 through 0 days relative to index: Acute infectious disease	-0.13672544509629
4272240	condition_era group during day -9999 through 0 days relative to index: Malaise	-0.0283660356754154
4283893	condition_era group during day -9999 through 0 days relative to index: Sinusitis	0.0331605394993408
4301699	condition_era group during day -9999 through 0 days relative to index: Neuropathy	0.237666520493264
4309912	condition_era group during day -9999 through 0 days relative to index: Generally unwell	-0.00905901282183933
4309912	condition_era group during day -365 through 0 days relative to index: Generally unwell	-0.031116279146093
4324765	condition_era group during day -9999 through 0 days relative to index: Arthropathy of knee joint	0.0353239846989705
4329041	condition_era group during day -9999 through 0 days relative to index: Pain	0.0627204961274325
21600600	drug_era group during day -9999 through 0 days relative to index: ANTIDIARRHEALS, INTESTINAL ANTIINFLAMMATORY/ANTIINFECTIVE AGENTS	-0.127964314223797
21600652	drug_era group during day -9999 through 0 days relative to index: Corticosteroids acting locally	-0.0316611178202476
21600712	drug_era group during day -9999 through 0 days relative to index: DRUGS USED IN DIABETES	-0.0692810464248736
21600857	drug_era group during day -365 through 0 days relative to index: MINERAL SUPPLEMENTS	0.0276921345970912
21600960	drug_era group during day -9999 through 0 days relative to index: ANTITHROMBOTIC AGENTS	-0.0626185857726567
21600961	drug_era group during day -9999 through 0 days relative to index: ANTITHROMBOTIC AGENTS	-0.00394122009435967
21601077	drug_era group during day -365 through 0 days relative to index: ANTIANEMIC PREPARATIONS	-0.0676787094897795
21601237	drug_era group during day -9999 through 0 days relative to index: CARDIOVASCULAR SYSTEM	-0.0508297564712936
21601237	drug_era group during day -365 through 0 days relative to index: CARDIOVASCULAR SYSTEM	-0.0599355801506083
21601853	drug_era group during day -9999 through 0 days relative to index: LIPID MODIFYING AGENTS	-0.0883685157193572
21601854	drug_era group during day -9999 through 0 days relative to index: LIPID MODIFYING AGENTS, PLAIN	-0.00239893552618218
21601907	drug_era group during day -9999 through 0 days relative to index: DERMATOLOGICALS	-0.0493542358047046
21602098	drug_era group during day -9999 through 0 days relative to index: CORTICOSTEROIDS, DERMATOLOGICAL PREPARATIONS	-0.00334531364675686
21602099	drug_era group during day -9999 through 0 days relative to index: CORTICOSTEROIDS, PLAIN	-0.00275932319895644
21602514	drug_era group during day -9999 through 0 days relative to index: ESTROGENS	0.0576027359629154
21602515	drug_era group during day -9999 through 0 days relative to index: Natural and semisynthetic estrogens, plain	0.00419463804058122
21602795	drug_era group during day -9999 through 0 days relative to index: ANTIINFECTIVES FOR SYSTEMIC USE	-0.0532366164359212
21602882	drug_era group during day -9999 through 0 days relative to index: Second-generation cephalosporins	-0.0525256683766201
21602968	drug_era group during day -9999 through 0 days relative to index: MACROLIDES, LINCOSAMIDES AND STREPTOGRAMINS	-0.0741855021690001
21603283	drug_era group during day -9999 through 0 days relative to index: Glucocorticoids	-0.0421334486433542
21603444	drug_era group during day -9999 through 0 days relative to index: ANTIHISTAMINES FOR SYSTEMIC USE	-0.0548795369197728
21603444	drug_era group during day -365 through 0 days relative to index: ANTIHISTAMINES FOR SYSTEMIC USE	-0.0605287099929195
21603445	drug_era group during day -9999 through 0 days relative to index: ANTIHISTAMINES FOR SYSTEMIC USE	-0.0223823835100249
21603446	drug_era group during day -9999 through 0 days relative to index: Aminoalkyl ethers	-0.00326501484713375
21603458	drug_era group during day -9999 through 0 days relative to index: Substituted alkylamines	-0.150542600852364
21603551	drug_era group during day -365 through 0 days relative to index: OPHTHALMOLOGICALS	0.069659669605694
21604034	drug_era group during day -9999 through 0 days relative to index: TOPICAL PRODUCTS FOR JOINT AND MUSCULAR PAIN	-1.69553818663678e-26
21604035	drug_era group during day -9999 through 0 days relative to index: TOPICAL PRODUCTS FOR JOINT AND MUSCULAR PAIN	-9.5598063609967e-27
21604036	drug_era group during day -9999 through 0 days relative to index: Antiinflammatory preparations, non-steroids for topical use	-2.4260555347883e-27
21604069	drug_era group during day -365 through 0 days relative to index: MUSCLE RELAXANTS	0.0191344204230592
21604389	drug_era group during day -9999 through 0 days relative to index: ANTIEPILEPTICS	0.0406116710519683
21604390	drug_era group during day -9999 through 0 days relative to index: ANTIEPILEPTICS	0.000311964087861683
21604428	drug_era group during day -365 through 0 days relative to index: Other antiepileptics	0.0163769015084889
21604564	drug_era group during day -9999 through 0 days relative to index: ANXIOLYTICS	-7.8221687230143e-05
21604729	drug_era group during day -365 through 0 days relative to index: Other antidepressants	0.135582301306655
21604752	drug_era group during day -9999 through 0 days relative to index: PSYCHOSTIMULANTS, AGENTS USED FOR ADHD AND NOOTROPICS	0.292365775804142
21604847	drug_era group during day -9999 through 0 days relative to index: ANTIPARASITIC PRODUCTS, INSECTICIDES AND REPELLENTS	0.0125659344830904
40664566	procedure_occurrence during day -9999 through 0 days relative to index: Influenza virus vaccine, split virus, when administered to individuals 3 years of age and older, for intramuscular use (fluvirin)	0.143012278577921
40756910	procedure_occurrence during day -9999 through 0 days relative to index: Computed tomography, abdomen and pelvis; with contrast material(s)	0.0444523022449716
42872402	condition_era during day -9999 through 0 days relative to index: Coronary arteriosclerosis in native artery	0.0785238639403951
44784217	condition_era group during day -9999 through 0 days relative to index: Cardiac arrhythmia	6.15744445392908e-05
