# Supplementary material for: Wisdom of the CROUD: Development and validation of a patient-level prediction model for opioid use disorder using population-level claims data
Source: PLoS One. 2020 Feb 13;15(2):e0228632. doi: 10.1371/journal.pone.0228632 (PMC7017997; doi:10.1371/journal.pone.0228632)
Supplement: S4 File — (CSV) [file pone.0228632.s004.csv]

conceptId	covariateName	covariateValue
0	age group: 65-69	0.0808802138573834
0	age group: 80-84	-0.0318013094838155
75344	condition_era group during day -365 through 0 days relative to index: Intervertebral disc disorder	0.472326363830655
77670	condition_era during day -9999 through 0 days relative to index: Chest pain	-0.110555395251622
77670	condition_era group during day -9999 through 0 days relative to index: Chest pain	-0.0297790315732493
78232	condition_era during day -9999 through 0 days relative to index: Shoulder joint pain	0.00193564783094971
78232	condition_era group during day -9999 through 0 days relative to index: Shoulder joint pain	0.0097223103925732
79864	condition_era group during day -9999 through 0 days relative to index: Hematuria syndrome	-0.0374042021764806
80180	condition_era group during day -365 through 0 days relative to index: Osteoarthritis	0.0414026533382809
81611	condition_era group during day -9999 through 0 days relative to index: Diverticular disease of colon	-0.151637976134031
134736	condition_era group during day -9999 through 0 days relative to index: Backache	0.294107925461014
134736	condition_era group during day -365 through 0 days relative to index: Backache	0.00803562291700811
198124	condition_era group during day -365 through 0 days relative to index: Kidney disease	0.11060120878078
201826	condition_era group during day -9999 through 0 days relative to index: Type 2 diabetes mellitus	0.156359085637945
254761	condition_era group during day -365 through 0 days relative to index: Cough	0.00981466871774501
316866	condition_era group during day -9999 through 0 days relative to index: Hypertensive disorder	0.0307721491894958
317576	condition_era group during day -365 through 0 days relative to index: Coronary arteriosclerosis	0.0351175356087872
320128	condition_era during day -9999 through 0 days relative to index: Essential hypertension	0.229284043300922
320128	condition_era group during day -9999 through 0 days relative to index: Essential hypertension	0.0448692052736384
381295	condition_era group during day -9999 through 0 days relative to index: Age-related cataract	-0.107492650773887
432545	condition_era group during day -9999 through 0 days relative to index: Bacterial infectious disease	0.133300593737214
432867	condition_era during day -365 through 0 days relative to index: Hyperlipidemia	0.200732380362169
433595	condition_era group during day -9999 through 0 days relative to index: Edema	0.0186203092871992
436070	condition_era during day -9999 through 0 days relative to index: Vitamin D deficiency	9.47974335462387e-05
436070	condition_era group during day -9999 through 0 days relative to index: Vitamin D deficiency	0.00615876510586578
436096	condition_era during day -365 through 0 days relative to index: Chronic pain	0.128713184488662
436096	condition_era group during day -9999 through 0 days relative to index: Chronic pain	0.869555489653343
438112	condition_era group during day -365 through 0 days relative to index: Neoplastic disease	-0.0610099931270682
440383	condition_era group during day -9999 through 0 days relative to index: Depressive disorder	0.0204995243082789
442077	condition_era group during day -365 through 0 days relative to index: Anxiety disorder	0.286311420021382
442588	condition_era during day -9999 through 0 days relative to index: Obstructive sleep apnea syndrome	0.120824348403279
443258	condition_era group during day -9999 through 0 days relative to index: Mass in head or neck	-0.016623246586477
443729	condition_era during day -9999 through 0 days relative to index: Peripheral circulatory disorder associated with type 2 diabetes mellitus	1.1129707131716
443730	condition_era group during day -9999 through 0 days relative to index: Neurologic disorder associated with diabetes mellitus	0.155449001827927
443784	condition_era group during day -9999 through 0 days relative to index: Vascular disorder	0.0320391178133856
791967	drug_era during day -9999 through 0 days relative to index: Lorazepam	0.132576343637367
791967	drug_era group during day -9999 through 0 days relative to index: Lorazepam	0.00186541262367198
939976	drug_era during day -9999 through 0 days relative to index: sodium sulfate	0.166438615557522
1518254	drug_era during day -365 through 0 days relative to index: Dexamethasone	0.011750579631264
1518254	drug_era group during day -365 through 0 days relative to index: Dexamethasone	0.0274582818174618
1545958	drug_era during day -9999 through 0 days relative to index: atorvastatin	-0.0799400916546623
1545958	drug_era during day -365 through 0 days relative to index: atorvastatin	-0.0792159235737628
1545958	drug_era group during day -9999 through 0 days relative to index: atorvastatin	-0.139204962893824
1545958	drug_era group during day -365 through 0 days relative to index: atorvastatin	-0.0154487771586692
1707164	drug_era during day -365 through 0 days relative to index: Metronidazole	0.157414819795748
1707164	drug_era group during day -365 through 0 days relative to index: Metronidazole	0.00870555160181294
1797513	drug_era during day -9999 through 0 days relative to index: Ciprofloxacin	0.0365922828383883
1797513	drug_era group during day -9999 through 0 days relative to index: Ciprofloxacin	0.000962516759292339
2100978	procedure_occurrence during day -9999 through 0 days relative to index: Anesthesia for lower intestinal endoscopic procedures, endoscope introduced distal to duodenum	0.0335923898751203
2102578	procedure_occurrence during day -9999 through 0 days relative to index: Destruction (eg, laser surgery, electrosurgery, cryosurgery, chemosurgery, surgical curettement), premalignant lesions (eg, actinic keratoses); second through 14 lesions, each (List separately in addition to code for first lesion)	-0.00330132754347492
2108115	procedure_occurrence during day -9999 through 0 days relative to index: Collection of venous blood by venipuncture	0.100363661562137
2108115	procedure_occurrence during day -365 through 0 days relative to index: Collection of venous blood by venipuncture	0.221244006245984
2211327	procedure_occurrence during day -9999 through 0 days relative to index: Computed tomography, head or brain; without contrast material	-0.0501663688868602
2211361	procedure_occurrence during day -9999 through 0 days relative to index: Radiologic examination, chest, 2 views, frontal and lateral	-0.151395979126278
2211361	procedure_occurrence during day -365 through 0 days relative to index: Radiologic examination, chest, 2 views, frontal and lateral	-0.00335140863996629
2213283	procedure_occurrence during day -9999 through 0 days relative to index: Level IV - Surgical pathology, gross and microscopic examination Abortion - spontaneous/missed Artery, biopsy Bone marrow, biopsy Bone exostosis Brain/meninges, other than for tumor resection Breast, biopsy, not requiring microscopic evaluation of surgica	-0.000111560485084138
2213418	procedure_occurrence during day -9999 through 0 days relative to index: Immunization administration (includes percutaneous, intradermal, subcutaneous, or intramuscular injections); 1 vaccine (single or combination vaccine/toxoid)	0.075035197426584
2313869	procedure_occurrence during day -9999 through 0 days relative to index: Echocardiography, transthoracic, real-time with image documentation (2D), includes M-mode recording, when performed, complete, with spectral Doppler echocardiography, and with color flow Doppler echocardiography	0.474717494861934
2313870	procedure_occurrence during day -9999 through 0 days relative to index: Echocardiography, transthoracic, real-time with image documentation (2D), includes M-mode recording, when performed, complete, without spectral or color Doppler echocardiography	-0.400513782365477
2313879	procedure_occurrence during day -9999 through 0 days relative to index: Doppler echocardiography, pulsed wave and/or continuous wave with spectral display (List separately in addition to codes for echocardiographic imaging); complete	-0.206658457391371
2314213	procedure_occurrence during day -9999 through 0 days relative to index: Therapeutic, prophylactic, or diagnostic injection (specify substance or drug); subcutaneous or intramuscular	0.18046836495723
2314284	procedure_occurrence during day -9999 through 0 days relative to index: Therapeutic procedure, 1 or more areas, each 15 minutes; therapeutic exercises to develop strength and endurance, range of motion and flexibility	0.363399548893504
2414396	procedure_occurrence during day -9999 through 0 days relative to index: Office or other outpatient visit for the evaluation and management of an established patient, which requires at least 2 of these 3 key components: A problem focused history; A problem focused examination; Straightforward medical decision making. Counselin	-0.13105194834939
2414398	procedure_occurrence during day -365 through 0 days relative to index: Office or other outpatient visit for the evaluation and management of an established patient, which requires at least 2 of these 3 key components: A detailed history; A detailed examination; Medical decision making of moderate complexity. Counseling and/o	0.212592268805524
2514414	procedure_occurrence during day -9999 through 0 days relative to index: Hospital discharge day management; more than 30 minutes	0.102349687407971
4029305	condition_era group during day -9999 through 0 days relative to index: Hypercholesterolemia	-0.0176817962397191
4054054	condition_era group during day -9999 through 0 days relative to index: Joint injury	-0.038729103750758
4063381	condition_era group during day -365 through 0 days relative to index: Chronic disease of respiratory system	0.308089597027365
4132855	procedure_occurrence during day -9999 through 0 days relative to index: Immunization	0.236716064578414
4141759	procedure_occurrence during day -9999 through 0 days relative to index: Long-term drug therapy	0.00947888888058774
4166666	condition_era group during day -9999 through 0 days relative to index: Shoulder pain	0.0116153651753555
4176944	condition_era group during day -9999 through 0 days relative to index: Infective disorder of head	0.111546237173112
4176946	condition_era group during day -9999 through 0 days relative to index: Inflammatory disorder of musculoskeletal system	0.158310531162569
4178680	condition_era group during day -365 through 0 days relative to index: Degenerative disorder of musculoskeletal system	0.0468582536557136
4179141	condition_era group during day -365 through 0 days relative to index: Lesion of joint	0.0882663536924277
4181063	condition_era group during day -365 through 0 days relative to index: Inflammation of specific body organs	0.0650724385429142
4182007	condition_era group during day -9999 through 0 days relative to index: Inflamed joint	0.0195800957645024
4190185	condition_era group during day -365 through 0 days relative to index: Inflammatory disorder of digestive system	0.0912992993292468
4200854	condition_era group during day -365 through 0 days relative to index: Sciatic neuropathy	0.0923504735555532
4224741	condition_era group during day -9999 through 0 days relative to index: Degenerative disorder of macula	-0.00186391991294577
4242416	condition_era during day -9999 through 0 days relative to index: Cutis laxa	0.0536795023954082
4291025	condition_era group during day -9999 through 0 days relative to index: Arthritis	0.014100405641293
4301699	condition_era group during day -9999 through 0 days relative to index: Neuropathy	0.331948153921193
4329041	condition_era group during day -365 through 0 days relative to index: Pain	0.481358486777423
4344497	condition_era group during day -9999 through 0 days relative to index: Soft tissue lesion	-0.010420373464958
21600033	drug_era group during day -9999 through 0 days relative to index: Corticosteroids for local oral treatment	-0.158971129829357
21600960	drug_era group during day -365 through 0 days relative to index: ANTITHROMBOTIC AGENTS	-0.0020813772156689
21600961	drug_era group during day -365 through 0 days relative to index: ANTITHROMBOTIC AGENTS	-0.000307501367850046
21601855	drug_era group during day -365 through 0 days relative to index: HMG CoA reductase inhibitors	-0.207110063606954
21601907	drug_era group during day -9999 through 0 days relative to index: DERMATOLOGICALS	0.0092033196830197
21602627	drug_era group during day -9999 through 0 days relative to index: UROLOGICALS	-0.0511775881198802
21602751	drug_era group during day -365 through 0 days relative to index: THYROID THERAPY	-0.0218946759874198
21603444	drug_era group during day -9999 through 0 days relative to index: ANTIHISTAMINES FOR SYSTEMIC USE	-0.00470565071504603
21603445	drug_era group during day -9999 through 0 days relative to index: ANTIHISTAMINES FOR SYSTEMIC USE	-0.0122668743468668
21603503	drug_era group during day -9999 through 0 days relative to index: Other antihistamines for systemic use	-0.00165179305420015
21603616	drug_era group during day -9999 through 0 days relative to index: ANTIINFLAMMATORY AGENTS	0.0700919558531215
21603616	drug_era group during day -365 through 0 days relative to index: ANTIINFLAMMATORY AGENTS	0.194303368627717
21603931	drug_era group during day -365 through 0 days relative to index: MUSCULO-SKELETAL SYSTEM	0.2534133981079
21604181	drug_era group during day -9999 through 0 days relative to index: ANESTHETICS	0.299314979802989
21604489	drug_era group during day -9999 through 0 days relative to index: PSYCHOLEPTICS	0.101403160186895
21604489	drug_era group during day -365 through 0 days relative to index: PSYCHOLEPTICS	0.0384553718953183
21604564	drug_era group during day -9999 through 0 days relative to index: ANXIOLYTICS	0.0134991603074715
21604565	drug_era group during day -9999 through 0 days relative to index: Benzodiazepine derivatives	0.17272776319239
21604729	drug_era group during day -365 through 0 days relative to index: Other antidepressants	0.301580214435351
40756910	procedure_occurrence during day -9999 through 0 days relative to index: Computed tomography, abdomen and pelvis; with contrast material(s)	0.065624494645719
40757035	procedure_occurrence during day -9999 through 0 days relative to index: Scanning computerized ophthalmic diagnostic imaging, posterior segment, with interpretation and report, unilateral or bilateral; optic nerve	0.135045346583745
44784217	condition_era group during day -9999 through 0 days relative to index: Cardiac arrhythmia	-0.0755778364188662
44784217	condition_era group during day -365 through 0 days relative to index: Cardiac arrhythmia	-0.116377756360377
