# Supplementary material for: Wisdom of the CROUD: Development and validation of a patient-level prediction model for opioid use disorder using population-level claims data
Source: PLoS One. 2020 Feb 13;15(2):e0228632. doi: 10.1371/journal.pone.0228632 (PMC7017997; doi:10.1371/journal.pone.0228632)
Supplement: S5 File — (CSV) [file pone.0228632.s005.csv]

Concept Set ID	Name	Concept ID	Concept Code	Concept Name	Concept Class ID	Domain	Vocabulary
1	opioid	43327998	50563011000036107	Durotram Xr (Once A Day) 100 Mg Modified Release Tablet, 5, Blister Pack	Containered Pack	Drug	AMT
1	opioid	43312090	753011000168108	Oxycodone (Gx) 20 Mg Hard Capsule	Trade Product Unit	Drug	AMT
1	opioid	43336520	34350011000036101	Dilaudid 8 Mg Uncoated Tablet, 100	Trade Product Pack	Drug	AMT
1	opioid	43336516	34347011000036102	Dilaudid 4 Mg Uncoated Tablet, 100	Trade Product Pack	Drug	AMT
1	opioid	43336492	13200011000036101	Dilaudid 1 Mg/Ml Oral Liquid, 473 Ml	Trade Product Pack	Drug	AMT
1	opioid	43366419	160471000036105	Oxycontin Reformulation 80 Mg Modified Release Tablet, 28, Blister Pack	Containered Pack	Drug	AMT
1	opioid	43336355	34747011000036103	Dicodin 120 Mg Modified Release Tablet, 56, Bottle	Containered Pack	Drug	AMT
1	opioid	43355280	933236311000036108	Fentanyl (Sandoz) 100 Microgram/Hour Patch, 8	Trade Product Pack	Drug	AMT
1	opioid	43355208	779521000168106	Fentanyl (Apo) 100 Microgram/Hour Patch, 1, Sachet	Containered Pack	Drug	AMT
1	opioid	43352514	51512011000036107	Tramadol Hydrochloride 300 Mg Modified Release Tablet, 5	Med Product Pack	Drug	AMT
1	opioid	43316057	789751000168100	Oxycodone Hydrochloride 10 Mg Modified Release Tablet, 10	Med Product Pack	Drug	AMT
1	opioid	43321164	158341000036103	Oxycontin Reformulation 40 Mg Modified Release Tablet	Trade Product Unit	Drug	AMT
1	opioid	43355022	11441011000036108	Durogesic 25 Microgram/Hour Patch, 5	Trade Product Pack	Drug	AMT
1	opioid	43334894	933216201000036105	Actiq 200 Microgram Lozenge On Handle, 30, Blister Pack	Containered Pack	Drug	AMT
1	opioid	43320996	676351000168108	Oxycodone (Sandoz) 40 Mg Modified Release Tablet, 28	Trade Product Pack	Drug	AMT
1	opioid	43321000	752551000168105	Oxycodone (Wt) 10 Mg Hard Capsule, 60, Blister Pack	Containered Pack	Drug	AMT
1	opioid	43354362	933196271000036104	Denpax 50 Microgram/Hour Patch	Trade Product Unit	Drug	AMT
1	opioid	43334698	135061000036106	Tapentadol 150 Mg Modified Release Tablet, 28	Med Product Pack	Drug	AMT
1	opioid	43357176	762931000168101	Oxycodone Mr (Chemmart) 10 Mg Modified Release Tablet, 60	Trade Product Pack	Drug	AMT
1	opioid	43334568	51508011000036107	Tramadol Hydrochloride 300 Mg Modified Release Tablet, 2	Med Product Pack	Drug	AMT
1	opioid	43366403	160491000036109	Oxycontin Reformulation 20 Mg Modified Release Tablet, 28, Blister Pack	Containered Pack	Drug	AMT
1	opioid	43366705	757331000168106	Palexia Sr 25 Mg Modified Release Tablet, 50, Blister Pack	Containered Pack	Drug	AMT
1	opioid	43348340	20219011000036109	Oxynorm 20 Mg Hard Capsule, 20, Blister Pack	Containered Pack	Drug	AMT
1	opioid	43334540	2677011000036101	Tramadol	AU Substance	Drug	AMT
1	opioid	43366197	754281000168106	Oxycodone (Medis) 5 Mg Hard Capsule, 60	Trade Product Pack	Drug	AMT
1	opioid	43366680	783281000168101	Palexia Ir 75 Mg Tablet: Film-Coated, 50	Trade Product Pack	Drug	AMT
1	opioid	43320970	789561000168105	Oxycodone (Hx) 40 Mg Modified Release Tablet, 28	Trade Product Pack	Drug	AMT
1	opioid	43315986	22555011000036103	Morphine Sulfate 100 Mg Modified Release Capsule	Med Product Unit	Drug	AMT
1	opioid	43334176	35166011000036105	Morphine Sulfate 30 Mg Modified Release Tablet, 60	Med Product Pack	Drug	AMT
1	opioid	43320974	789661000168106	Oxycodone (Hx) 80 Mg Modified Release Tablet, 60, Bottle	Containered Pack	Drug	AMT
1	opioid	43366673	782721000168104	Palexia Ir 50 Mg Tablet: Film-Coated, 10	Trade Product Pack	Drug	AMT
1	opioid	43320972	788341000168106	Oxycodone (Hx) 5 Mg Modified Release Tablet, 20, Bottle	Containered Pack	Drug	AMT
1	opioid	43352657	782741000168105	Tapentadol 50 Mg Tablet, 14	Med Product Pack	Drug	AMT
1	opioid	43352653	757221000168102	Tapentadol 25 Mg Modified Release Tablet, 28	Med Product Pack	Drug	AMT
1	opioid	43334241	789881000168103	Oxycodone Hydrochloride 15 Mg Modified Release Tablet, 100	Med Product Pack	Drug	AMT
1	opioid	43350315	923818011000036106	Targin 5/2.5 Mg Modified Release Tablet, 20, Blister Pack	Containered Pack	Drug	AMT
1	opioid	43352512	51505011000036101	Tramadol Hydrochloride 200 Mg Modified Release Tablet, 30	Med Product Pack	Drug	AMT
1	opioid	43352510	23626011000036105	Tramadol Hydrochloride 150 Mg Modified Release Tablet	Med Product Unit	Drug	AMT
1	opioid	43357200	763751000168104	Oxycodone Mr (Chemmart) 20 Mg Modified Release Tablet, 60	Trade Product Pack	Drug	AMT
1	opioid	43366394	34779011000036106	Oxycontin 40 Mg Modified Release Tablet, 60, Bottle	Containered Pack	Drug	AMT
1	opioid	43352196	789941000168104	Oxycodone Hydrochloride 20 Mg Modified Release Tablet, 10	Med Product Pack	Drug	AMT
1	opioid	43315084	933235571000036103	Fentanyl 75 Microgram/Hour Patch, 1	Med Product Pack	Drug	AMT
1	opioid	43352107	34854011000036109	Morphine Sulfate 10 Mg/Ml Modified Release Injection, Vial	Med Product Unit	Drug	AMT
1	opioid	43320941	752141000168103	Oxycodone (Actavis) 5 Mg Hard Capsule, 60, Blister Pack	Containered Pack	Drug	AMT
1	opioid	43352103	22976011000036101	Morphine Sulfate 10 Mg Modified Release Capsule	Med Product Unit	Drug	AMT
1	opioid	43320924	754431000168109	Oxycodone (As) 5 Mg Hard Capsule, 60	Trade Product Pack	Drug	AMT
1	opioid	43366398	790131000168100	Oxycontin 80 Mg Modified Release Tablet, 10, Bottle	Containered Pack	Drug	AMT
1	opioid	43351197	933235611000036108	Fentanyl 75 Microgram/Hour Patch, 2	Med Product Pack	Drug	AMT
1	opioid	43343610	782891000168107	Tapentadol 50 Mg Tablet, 50	Med Product Pack	Drug	AMT
1	opioid	43351167	780841000168103	Fentanyl 37 Microgram/Hour Patch, 5	Med Product Pack	Drug	AMT
1	opioid	43352517	46203011000036104	Tramadol Hydrochloride 50 Mg Modified Release Tablet, 60	Med Product Pack	Drug	AMT
1	opioid	43351148	34914011000036108	Fentanyl 1200 Microgram Lozenge On Handle	Med Product Unit	Drug	AMT
1	opioid	43315057	795361000168101	Fentanyl 200 Microgram/Actuation Nasal Spray, 8 X 1 Actuation	Med Product Pack	Drug	AMT
1	opioid	43350641	753951000168105	Xedone 5 Mg Hard Capsule, 60	Trade Product Pack	Drug	AMT
1	opioid	43342121	933236211000036102	Fentanyl 100 Microgram/Hour Patch, 2	Med Product Pack	Drug	AMT
1	opioid	43341340	36773011000036102	Tramedo Sr 100 Mg Modified Release Tablet, 60	Trade Product Pack	Drug	AMT
1	opioid	43315034	933236151000036105	Fentanyl 12 Microgram/Hour Patch, 8	Med Product Pack	Drug	AMT
1	opioid	43339637	757321000168108	Palexia Sr 25 Mg Modified Release Tablet, 50	Trade Product Pack	Drug	AMT
1	opioid	43350386	680601000168106	Zaldiar Combination Therapy Tablet: Film-Coated	Trade Product Unit	Drug	AMT
1	opioid	43320938	752281000168101	Oxycodone (Actavis) 20 Mg Hard Capsule, 60, Blister Pack	Containered Pack	Drug	AMT
1	opioid	43315059	933235831000036103	Fentanyl 25 Microgram/Hour Patch, 7	Med Product Pack	Drug	AMT
1	opioid	43321097	929120011000036109	Oxycontin 10 Mg Modified Release Tablet, 28, Bottle	Containered Pack	Drug	AMT
1	opioid	43350318	827001000168100	Targin 80/40 Mg Modified Release Tablet, 20	Trade Product Pack	Drug	AMT
1	opioid	43316082	790001000168108	Oxycodone Hydrochloride 20 Mg Modified Release Tablet, 120	Med Product Pack	Drug	AMT
1	opioid	43366421	13438011000036106	Oxynorm 10 Mg Hard Capsule, 20	Trade Product Pack	Drug	AMT
1	opioid	43316114	929150011000036108	Oxycodone Hydrochloride 50 Mg/Ml Injection, Ampoule	Med Product Unit	Drug	AMT
1	opioid	43357227	789821000168102	Oxycontin 10 Mg Modified Release Tablet, 120	Trade Product Pack	Drug	AMT
1	opioid	43316080	929209011000036109	Oxycodone Hydrochloride 15 Mg Modified Release Tablet, 28	Med Product Pack	Drug	AMT
1	opioid	43350244	173661000036103	Tramadol Hydrochloride (Actavis) 50 Mg Hard Capsule	Trade Product Unit	Drug	AMT
1	opioid	43316015	22895011000036105	Morphine Sulfate 60 Mg Modified Release Granules, 1 Sachet	Med Product Unit	Drug	AMT
1	opioid	43328264	786361000168109	Fentanyl (Sandoz) 37 Microgram/Hour Patch, 1, Sachet	Containered Pack	Drug	AMT
1	opioid	43328262	933239131000036109	Fentanyl (Sandoz) 25 Microgram/Hour Patch, 4, Sachet	Containered Pack	Drug	AMT
1	opioid	43328222	778931000168105	Fentanyl (Apo) 75 Microgram/Hour Patch, 2	Trade Product Pack	Drug	AMT
1	opioid	43328220	780351000168105	Fentanyl (Apo) 50 Microgram/Hour Patch, 8, Sachet	Containered Pack	Drug	AMT
1	opioid	43328218	780291000168105	Fentanyl (Apo) 50 Microgram/Hour Patch, 5, Sachet	Containered Pack	Drug	AMT
1	opioid	43328245	933238971000036102	Fentanyl (Sandoz) 100 Microgram/Hour Patch, 4, Sachet	Containered Pack	Drug	AMT
1	opioid	43328192	780011000168107	Fentanyl (Apo) 25 Microgram/Hour Patch, 2, Sachet	Containered Pack	Drug	AMT
1	opioid	43328190	780551000168103	Fentanyl (Apo) 12 Microgram/Hour Patch, 2	Trade Product Pack	Drug	AMT
1	opioid	43328187	779771000168102	Fentanyl (Apo) 100 Microgram/Hour Patch, 7, Sachet	Containered Pack	Drug	AMT
1	opioid	43328186	779761000168108	Fentanyl (Apo) 100 Microgram/Hour Patch, 7	Trade Product Pack	Drug	AMT
1	opioid	43339222	763031000168108	Oxycodone Mr (Chemmart) 15 Mg Modified Release Tablet, 28	Trade Product Pack	Drug	AMT
1	opioid	43315989	43821000036100	Morphine Sulfate 20 Mg Modified Release Capsule, 28	Med Product Pack	Drug	AMT
1	opioid	43314803	1880011000036103	Buprenorphine	AU Substance	Drug	AMT
1	opioid	43307045	27750011000036105	Morphine Sulfate 30 Mg Modified Release Capsule, 10	Med Product Pack	Drug	AMT
1	opioid	43307028	35180011000036109	Morphine Sulfate 100 Mg Modified Release Capsule, 60	Med Product Pack	Drug	AMT
1	opioid	43366650	783791000168107	Palexia Ir 100 Mg Tablet: Film-Coated, 100, Blister Pack	Containered Pack	Drug	AMT
1	opioid	43315965	26628011000036100	Morphine Hydrochloride 2 Mg/Ml Oral Liquid, 200 Ml	Med Product Pack	Drug	AMT
1	opioid	43306169	933205901000036106	Fentanyl 800 Microgram Lozenge On Handle, 30	Med Product Pack	Drug	AMT
1	opioid	43306167	933235701000036103	Fentanyl 75 Microgram/Hour Patch, 8	Med Product Pack	Drug	AMT
1	opioid	43339168	752531000168104	Oxycodone (Wt) 10 Mg Hard Capsule, 60, Bottle	Containered Pack	Drug	AMT
1	opioid	43306138	35240011000036104	Fentanyl 400 Microgram Lozenge On Handle, 3	Med Product Pack	Drug	AMT
1	opioid	43315062	780811000168102	Fentanyl 37 Microgram/Hour Patch, 4	Med Product Pack	Drug	AMT
1	opioid	43306112	35239011000036109	Fentanyl 200 Microgram Lozenge On Handle, 3	Med Product Pack	Drug	AMT
1	opioid	43315129	63114011000036100	Dihydrocodeine Tartrate 19 Mg/10 Ml Oral Liquid, 100 Ml	Med Product Pack	Drug	AMT
1	opioid	43328001	84771000036100	Dutran 75 Microgram/Hour Patch, 5	Trade Product Pack	Drug	AMT
1	opioid	43328000	50571011000036101	Durotram Xr (Once A Day) 300 Mg Modified Release Tablet, 2, Blister Pack	Containered Pack	Drug	AMT
1	opioid	43312271	929126011000036107	Oxycontin 80 Mg Modified Release Tablet, 28, Bottle	Containered Pack	Drug	AMT
1	opioid	43316381	51499011000036106	Tramadol Hydrochloride 100 Mg Modified Release Tablet, 2	Med Product Pack	Drug	AMT
1	opioid	43327971	5331011000036101	Durogesic 50 Microgram/Hour Patch	Trade Product Unit	Drug	AMT
1	opioid	43327955	18308011000036109	Endone 5 Mg Uncoated Tablet, 20, Blister Pack	Containered Pack	Drug	AMT
1	opioid	43327509	13198011000036104	Dilaudid-Hp 50 Mg/5 Ml Injection: Solution, 5 X 5 Ml Ampoules	Trade Product Pack	Drug	AMT
1	opioid	43327508	34354011000036106	Dilaudid-Hp 50 Mg/5 Ml Injection: Solution, 10 X 5 Ml Ampoules	Trade Product Pack	Drug	AMT
1	opioid	43327507	34353011000036109	Dilaudid-Hp 10 Mg/Ml Injection: Solution, 10 X 1 Ml Ampoules	Trade Product Pack	Drug	AMT
1	opioid	43327334	34327011000036104	Dicodin 60 Mg Modified Release Tablet, 56	Trade Product Pack	Drug	AMT
1	opioid	43327025	56412011000036103	Codox Soluble Tablet, 24	Trade Product Pack	Drug	AMT
1	opioid	43325786	31471000036101	Actiq 400 Microgram Lozenge On Handle, 9, Blister Pack	Containered Pack	Drug	AMT
1	opioid	43325788	31481000036104	Actiq 600 Microgram Lozenge On Handle, 9, Blister Pack	Containered Pack	Drug	AMT
1	opioid	43325599	782921000168102	Tapentadol 50 Mg Tablet, 56	Med Product Pack	Drug	AMT
1	opioid	43325573	782711000168106	Tapentadol 50 Mg Tablet, 10	Med Product Pack	Drug	AMT
1	opioid	43325570	757191000168108	Tapentadol 25 Mg Modified Release Tablet, 20	Med Product Pack	Drug	AMT
1	opioid	43325572	757341000168102	Tapentadol 25 Mg Modified Release Tablet, 56	Med Product Pack	Drug	AMT
1	opioid	43325434	680591000168104	Tramadol Hydrochloride 37.5 Mg + Paracetamol 325 Mg Tablet	Med Product Unit	Drug	AMT
1	opioid	43325432	38673011000036103	Tramadol Hydrochloride 150 Mg Modified Release Tablet, 60	Med Product Pack	Drug	AMT
1	opioid	43325409	51500011000036105	Tramadol Hydrochloride 100 Mg Modified Release Tablet, 30	Med Product Pack	Drug	AMT
1	opioid	43325121	790341000168107	Oxycodone Hydrochloride 60 Mg Modified Release Tablet, 100	Med Product Pack	Drug	AMT
1	opioid	43325117	35216011000036106	Oxycodone Hydrochloride 5 Mg Capsule, 60	Med Product Pack	Drug	AMT
1	opioid	43325097	790031000168101	Oxycodone Hydrochloride 40 Mg Modified Release Tablet, 10	Med Product Pack	Drug	AMT
1	opioid	43325077	34847011000036100	Pethidine Hydrochloride 50 Mg/Ml Injection, Ampoule	Med Product Unit	Drug	AMT
1	opioid	43325095	923975011000036101	Oxycodone Hydrochloride 20 Mg + Naloxone Hydrochloride 10 Mg Modified Release Tablet	Med Product Unit	Drug	AMT
1	opioid	43325078	35170011000036103	Pethidine Hydrochloride 75 Mg/1.5 Ml Injection, 50 X 1.5 Ml Ampoules	Med Product Pack	Drug	AMT
1	opioid	43325068	35203011000036102	Oxycodone Hydrochloride 10 Mg Modified Release Tablet, 60	Med Product Pack	Drug	AMT
1	opioid	43325094	775081000168103	Oxycodone Hydrochloride 2.5 Mg + Naloxone Hydrochloride 1.25 Mg Modified Release Tablet, 28	Med Product Pack	Drug	AMT
1	opioid	43325066	23076011000036103	Oxycodone Hydrochloride 10 Mg Capsule	Med Product Unit	Drug	AMT
1	opioid	43324989	35112011000036105	Morphine Sulfate 10 Mg/Ml Modified Release Injection, 5 X 1 Ml Vials	Med Product Pack	Drug	AMT
1	opioid	43324988	26554011000036103	Morphine Sulfate 10 Mg/Ml Injection, 5 X 1 Ml Ampoules	Med Product Pack	Drug	AMT
1	opioid	43324966	706831000168105	Morphine Hydrochloride 20 Mg/Ml Injection, Ampoule	Med Product Unit	Drug	AMT
1	opioid	43324986	707121000168104	Morphine Hydrochloride 50 Mg/5 Ml Injection, 10 X 5 Ml Ampoules	Med Product Pack	Drug	AMT
1	opioid	43324743	73479011000036105	Hydromorphone Hydrochloride 16 Mg Modified Release Tablet, 14	Med Product Pack	Drug	AMT
1	opioid	43324723	786971000168102	Hydromorphone Hydrochloride 16 Mg Modified Release Capsule	Med Product Unit	Drug	AMT
1	opioid	43324374	22946011000036100	Hydromorphone Hydrochloride 8 Mg Tablet	Med Product Unit	Drug	AMT
1	opioid	43338829	747761000168100	Morphine Mr (Scp) 60 Mg Modified Release Tablet, 60	Trade Product Pack	Drug	AMT
1	opioid	43315028	744581000168107	Fentanyl 100 Microgram Sublingual Tablet, 30	Med Product Pack	Drug	AMT
1	opioid	43350328	14321011000036109	Tramahexal Sr 150 Mg Modified Release Tablet, 20	Trade Product Pack	Drug	AMT
1	opioid	43303622	783201000168109	Palexia Ir 75 Mg Tablet: Film-Coated, 28, Blister Pack	Containered Pack	Drug	AMT
1	opioid	43324373	73473011000036107	Hydromorphone Hydrochloride 8 Mg Modified Release Tablet, 40	Med Product Pack	Drug	AMT
1	opioid	43324016	933236001000036108	Fentanyl 50 Microgram/Hour Patch, 8	Med Product Pack	Drug	AMT
1	opioid	43323995	29321000036107	Fentanyl 400 Microgram Lozenge On Handle, 9	Med Product Pack	Drug	AMT
1	opioid	43323991	795331000168109	Fentanyl 200 Microgram/Actuation Nasal Spray, 6 X 1 Actuation	Med Product Pack	Drug	AMT
1	opioid	43323990	795391000168108	Fentanyl 200 Microgram/Actuation Nasal Spray, 10 X 1 Actuation	Med Product Pack	Drug	AMT
1	opioid	43323961	29401000036108	Fentanyl 1600 Microgram Lozenge On Handle, 9	Med Product Pack	Drug	AMT
1	opioid	43323959	933236301000036106	Fentanyl 100 Microgram/Hour Patch, 7	Med Product Pack	Drug	AMT
1	opioid	43323428	754131000168100	Xedone 20 Mg Hard Capsule, 20	Trade Product Pack	Drug	AMT
1	opioid	43323430	754031000168101	Xedone 5 Mg Hard Capsule, 20, Bottle	Containered Pack	Drug	AMT
1	opioid	43323177	933151011000036103	Tramal Drops 100 Mg/Ml Oral Liquid: Solution, 10 Ml, Bottle	Containered Pack	Drug	AMT
1	opioid	43323176	21184011000036101	Tramahexal Sr 200 Mg Modified Release Tablet, 20, Bottle	Containered Pack	Drug	AMT
1	opioid	43323165	827071000168105	Targin 80/40 Mg Modified Release Tablet, 60, Blister Pack	Containered Pack	Drug	AMT
1	opioid	43323174	932876011000036106	Tramadol Hydrochloride Sr (Terry White Chemists) 200 Mg Modified Release Tablet, 20	Trade Product Pack	Drug	AMT
1	opioid	43323153	927921011000036105	Tramadol Hydrochloride Sr (Scp) 150 Mg Modified Release Tablet	Trade Product Unit	Drug	AMT
1	opioid	43323152	91751000036106	Tramadol Hydrochloride Sr (Generic Health) 200 Mg Modified Release Tablet, 20, Blister Pack	Containered Pack	Drug	AMT
1	opioid	43323144	923819011000036103	Targin 10/5 Mg Modified Release Tablet, 20, Blister Pack	Containered Pack	Drug	AMT
1	opioid	43323151	91741000036108	Tramadol Hydrochloride Sr (Generic Health) 150 Mg Modified Release Tablet, 20, Blister Pack	Containered Pack	Drug	AMT
1	opioid	43323131	666901000168103	Tramadol Hydrochloride Sr (An) 150 Mg Modified Release Tablet, 20	Trade Product Pack	Drug	AMT
1	opioid	43323130	88191000036106	Tramadol Hydrochloride (Sandoz) 100 Mg/2 Ml Injection: Solution, 2 Ml Ampoule	Trade Product Unit	Drug	AMT
1	opioid	43323105	14219011000036107	Tramadol Hydrochloride (Chemmart) 50 Mg Hard Capsule, 20	Trade Product Pack	Drug	AMT
1	opioid	43323103	660471000168102	Tramadol Hydrochloride (An) 50 Mg Hard Capsule, 20, Blister Pack	Containered Pack	Drug	AMT
1	opioid	43321610	156781000036107	Pecfent 100 Microgram/Actuation Nasal Spray, 8 Actuations, Pump Actuated Metered Dose Aerosol	Containered Pack	Drug	AMT
1	opioid	43321609	155891000036109	Pecfent 100 Microgram/Actuation Nasal Spray, 8 Actuations	Trade Product Pack	Drug	AMT
1	opioid	43321472	757241000168108	Palexia Sr 25 Mg Modified Release Tablet, 28, Blister Pack	Containered Pack	Drug	AMT
1	opioid	43321474	787081000168100	Palladone Xl 12 Mg Modified Release Capsule, 10	Trade Product Pack	Drug	AMT
1	opioid	43321440	783101000168100	Palexia Ir 75 Mg Tablet: Film-Coated, 10	Trade Product Pack	Drug	AMT
1	opioid	43321439	782691000168108	Palexia Ir 50 Mg Tablet: Film-Coated, 5	Trade Product Pack	Drug	AMT
1	opioid	43321437	783031000168106	Palexia Ir 50 Mg Tablet: Film-Coated, 100, Blister Pack	Containered Pack	Drug	AMT
1	opioid	43321436	782671000168107	Palexia Ir 50 Mg Tablet: Film-Coated	Trade Product Unit	Drug	AMT
1	opioid	43321247	34289011000036107	Pethidine Hydrochloride (Dbl) 500 Mg/10 Ml Injection: Solution, 10 X 10 Ml Vials	Trade Product Pack	Drug	AMT
1	opioid	43321235	34210011000036104	Pethidine Hydrochloride (Dbl) 50 Mg/Ml Injection: Solution, 5 X 1 Ml Ampoules	Trade Product Pack	Drug	AMT
1	opioid	43321190	13437011000036105	Oxynorm 20 Mg Hard Capsule, 20	Trade Product Pack	Drug	AMT
1	opioid	43321234	34290011000036100	Pethidine Hydrochloride (Dbl) 25 Mg/Ml Injection: Solution, 5 X 1 Ml Ampoules	Trade Product Pack	Drug	AMT
1	opioid	43321163	158361000036102	Oxycontin Reformulation 20 Mg Modified Release Tablet	Trade Product Unit	Drug	AMT
1	opioid	43321162	19995011000036109	Oxycontin 80 Mg Modified Release Tablet, 20, Bottle	Containered Pack	Drug	AMT
1	opioid	43321159	34357011000036100	Oxycontin 40 Mg Modified Release Tablet, 60	Trade Product Pack	Drug	AMT
1	opioid	43321133	66868011000036106	Oxycontin 30 Mg Modified Release Tablet, 20	Trade Product Pack	Drug	AMT
1	opioid	43321128	789961000168100	Oxycontin 20 Mg Modified Release Tablet, 10, Bottle	Containered Pack	Drug	AMT
1	opioid	43321126	928884011000036101	Oxycontin 15 Mg Modified Release Tablet, 28, Blister Pack	Containered Pack	Drug	AMT
1	opioid	43321096	13229011000036104	Oxycontin 10 Mg Modified Release Tablet, 20	Trade Product Pack	Drug	AMT
1	opioid	43321124	789891000168100	Oxycontin 15 Mg Modified Release Tablet, 100	Trade Product Pack	Drug	AMT
1	opioid	43321091	764171000168109	Oxycodone Mr (Terry White Chemists) 15 Mg Modified Release Tablet, 28, Blister Pack	Containered Pack	Drug	AMT
1	opioid	43321090	764161000168103	Oxycodone Mr (Terry White Chemists) 15 Mg Modified Release Tablet, 28	Trade Product Pack	Drug	AMT
1	opioid	43321071	778691000168101	Oxycodone Mr (Chemmart) 40 Mg Modified Release Tablet, 60	Trade Product Pack	Drug	AMT
1	opioid	43321027	778431000168103	Oxycodone Mr (Apo) 20 Mg Modified Release Tablet, 60	Trade Product Pack	Drug	AMT
1	opioid	43321056	762921000168104	Oxycodone Mr (Chemmart) 10 Mg Modified Release Tablet, 28, Blister Pack	Containered Pack	Drug	AMT
1	opioid	43321055	786881000168105	Oxycodone Mr (Apotex) 30 Mg Modified Release Tablet, 28, Blister Pack	Containered Pack	Drug	AMT
1	opioid	43321070	762871000168108	Oxycodone Mr (Chemmart) 30 Mg Modified Release Tablet, 60, Blister Pack	Containered Pack	Drug	AMT
1	opioid	43321053	786681000168106	Oxycodone Mr (Apotex) 15 Mg Modified Release Tablet, 60	Trade Product Pack	Drug	AMT
1	opioid	43321028	778441000168107	Oxycodone Mr (Apo) 20 Mg Modified Release Tablet, 60, Blister Pack	Containered Pack	Drug	AMT
1	opioid	43321026	778661000168108	Oxycodone Mr (Apo) 15 Mg Modified Release Tablet, 20, Blister Pack	Containered Pack	Drug	AMT
1	opioid	43321025	778651000168106	Oxycodone Mr (Apo) 15 Mg Modified Release Tablet, 20	Trade Product Pack	Drug	AMT
1	opioid	43321002	752341000168100	Oxycodone (Wt) 5 Mg Hard Capsule, 60, Bottle	Containered Pack	Drug	AMT
1	opioid	43320997	676361000168105	Oxycodone (Sandoz) 40 Mg Modified Release Tablet, 28, Blister Pack	Containered Pack	Drug	AMT
1	opioid	43320995	676381000168101	Oxycodone (Sandoz) 20 Mg Modified Release Tablet, 28	Trade Product Pack	Drug	AMT
1	opioid	43320973	789601000168105	Oxycodone (Hx) 80 Mg Modified Release Tablet	Trade Product Unit	Drug	AMT
1	opioid	43320975	754381000168102	Oxycodone (Medis) 10 Mg Hard Capsule, 60, Blister Pack	Containered Pack	Drug	AMT
1	opioid	43320921	754581000168109	Oxycodone (As) 20 Mg Hard Capsule, 60, Blister Pack	Containered Pack	Drug	AMT
1	opioid	43320919	754491000168108	Oxycodone (As) 10 Mg Hard Capsule, 20, Blister Pack	Containered Pack	Drug	AMT
1	opioid	43320703	5071011000036100	Morphine Tartrate (Dbl) 120 Mg/1.5 Ml Injection: Solution, 1.5 Ml Ampoule	Trade Product Unit	Drug	AMT
1	opioid	43320701	933223581000036104	Morphine Sulfate Mr (Apotex) 30 Mg Modified Release Tablet, 28	Trade Product Pack	Drug	AMT
1	opioid	43320702	933223601000036109	Morphine Sulfate Mr (Apotex) 60 Mg Modified Release Tablet, 20	Trade Product Pack	Drug	AMT
1	opioid	43320700	933223571000036101	Morphine Sulfate Mr (Apotex) 30 Mg Modified Release Tablet, 20	Trade Product Pack	Drug	AMT
1	opioid	43320681	933223541000036108	Morphine Sulfate Mr (Apotex) 10 Mg Modified Release Tablet, 20	Trade Product Pack	Drug	AMT
1	opioid	43320682	933219691000036108	Morphine Sulfate Mr (Apotex) 100 Mg Modified Release Tablet	Trade Product Unit	Drug	AMT
1	opioid	43320680	933219661000036101	Morphine Sulfate Mr (Apotex) 10 Mg Modified Release Tablet	Trade Product Unit	Drug	AMT
1	opioid	43320679	34652011000036107	Morphine Sulfate (Phebra) 10 Mg/Ml Injection: Solution, 50 X 1 Ml Ampoules	Containered Pack	Drug	AMT
1	opioid	43320678	746501000168108	Morphine Sulfate (Hospira) 5 Mg/Ml Injection: Solution, 5 X 1 Ml Ampoules	Containered Pack	Drug	AMT
1	opioid	43320620	748201000168105	Morphine Mr (Ch) 100 Mg Modified Release Tablet, 28	Trade Product Pack	Drug	AMT
1	opioid	43320676	34323011000036108	Morphine Sulfate (Dbl) 50 Mg/5 Ml Injection: Solution, 50 X 5 Ml Ampoules	Trade Product Pack	Drug	AMT
1	opioid	43320675	5759011000036102	Morphine Sulfate (Dbl) 30 Mg/Ml Injection: Solution, Ampoule	Trade Product Unit	Drug	AMT
1	opioid	43320648	34206011000036104	Morphine Sulfate (Dbl) 10 Mg/Ml Injection: Solution, 50 X 1 Ml Ampoules	Trade Product Pack	Drug	AMT
1	opioid	43320647	11182011000036106	Morphine Sulfate (Dbl) 10 Mg/Ml Injection: Solution, 5 X 1 Ml Ampoules	Trade Product Pack	Drug	AMT
1	opioid	43320644	748371000168108	Morphine Mr (Ch) 30 Mg Modified Release Tablet, 28	Trade Product Pack	Drug	AMT
1	opioid	43320645	747681000168104	Morphine Mr (Scp) 100 Mg Modified Release Tablet, 28, Blister Pack	Containered Pack	Drug	AMT
1	opioid	43320616	743091000168102	Morphine Mr (An) 100 Mg Modified Release Tablet, 20, Blister Pack	Containered Pack	Drug	AMT
1	opioid	43320595	88161000036104	Morphine Hydrochloride (Phebra) 200 Microgram/Ml Intrathecal Injection, Vial	Trade Product Unit	Drug	AMT
1	opioid	43320593	707101000168108	Morphine (Juno) 50 Mg/5 Ml Injection: Solution, 5 X 5 Ml Ampoules	Trade Product Pack	Drug	AMT
1	opioid	43320594	91141000036107	Morphine Hydrochloride (Phebra) 200 Microgram/Ml Intrathecal Injection, 10 X 1 Ml Vials	Containered Pack	Drug	AMT
1	opioid	43320588	748741000168100	Morphine (Jn) 50 Mg/5 Ml Injection: Solution, 5 Ml Ampoule	Trade Product Unit	Drug	AMT
1	opioid	43320488	78804011000036106	Momex Sr 10 Mg Modified Release Tablet, 20	Trade Product Pack	Drug	AMT
1	opioid	43320417	20230011000036108	Ms Mono 60 Mg Modified Release Capsule, 10, Bottle	Containered Pack	Drug	AMT
1	opioid	43320402	6725011000036103	Ms Mono 30 Mg Modified Release Capsule	Trade Product Unit	Drug	AMT
1	opioid	43320397	929707011000036107	Ms Contin Suspension 200 Mg Modified Release Granules, 28 Sachets	Containered Pack	Drug	AMT
1	opioid	43320396	6399011000036108	Ms Contin Suspension 100 Mg Modified Release Granules, 1 Sachet	Trade Product Unit	Drug	AMT
1	opioid	43320377	4735011000036105	Ms Contin 30 Mg Modified Release Tablet	Trade Product Unit	Drug	AMT
1	opioid	43320395	929540011000036101	Ms Contin 5 Mg Modified Release Tablet, 28	Trade Product Pack	Drug	AMT
1	opioid	43319982	34330011000036102	Kapanol 20 Mg Modified Release Capsule, 60	Trade Product Pack	Drug	AMT
1	opioid	43319980	34359011000036107	Kapanol 10 Mg Modified Release Capsule, 60	Trade Product Pack	Drug	AMT
1	opioid	43319921	73274011000036105	Jurnista 8 Mg Modified Release Tablet, 28, Blister Pack	Containered Pack	Drug	AMT
1	opioid	43319919	73312011000036101	Jurnista 64 Mg Modified Release Tablet, 60, Blister Pack	Containered Pack	Drug	AMT
1	opioid	43319894	72957011000036105	Jurnista 64 Mg Modified Release Tablet	Trade Product Unit	Drug	AMT
1	opioid	43319893	921871011000036101	Jurnista 4 Mg Modified Release Tablet, 14, Blister Pack	Containered Pack	Drug	AMT
1	opioid	43319891	73294011000036102	Jurnista 32 Mg Modified Release Tablet, 14, Blister Pack	Containered Pack	Drug	AMT
1	opioid	43319890	73092011000036103	Jurnista 32 Mg Modified Release Tablet, 14	Trade Product Pack	Drug	AMT
1	opioid	43319583	795411000168108	Instanyl 200 Microgram/Actuation Nasal Spray, 10 X 1 Actuation, Pump Packs	Containered Pack	Drug	AMT
1	opioid	43319557	795141000168103	Instanyl 100 Microgram/Actuation Nasal Spray, 2 X 1 Actuation	Trade Product Pack	Drug	AMT
1	opioid	43319120	786031000168104	Fentanyl (Watson) 100 Microgram/Hour Patch	Trade Product Unit	Drug	AMT
1	opioid	43319118	933239031000036105	Fentanyl (Sandoz) 75 Microgram/Hour Patch, 2, Sachet	Containered Pack	Drug	AMT
1	opioid	43319093	933235791000036106	Fentanyl (Sandoz) 25 Microgram/Hour Patch, 4	Trade Product Pack	Drug	AMT
1	opioid	43319091	933236141000036107	Fentanyl (Sandoz) 12 Microgram/Hour Patch, 8	Trade Product Pack	Drug	AMT
1	opioid	43319069	933236011000036105	Fentanyl (Sandoz) 12 Microgram/Hour Patch, 1	Trade Product Pack	Drug	AMT
1	opioid	43319070	933236071000036104	Fentanyl (Sandoz) 12 Microgram/Hour Patch, 3	Trade Product Pack	Drug	AMT
1	opioid	43319035	780181000168100	Fentanyl (Apo) 50 Microgram/Hour Patch, 1, Sachet	Containered Pack	Drug	AMT
1	opioid	43319034	780911000168108	Fentanyl (Apo) 37 Microgram/Hour Patch, 8	Trade Product Pack	Drug	AMT
1	opioid	43319018	780741000168109	Fentanyl (Apo) 37 Microgram/Hour Patch, 1, Sachet	Containered Pack	Drug	AMT
1	opioid	43319017	780731000168100	Fentanyl (Apo) 37 Microgram/Hour Patch, 1	Trade Product Pack	Drug	AMT
1	opioid	43319013	779991000168104	Fentanyl (Apo) 25 Microgram/Hour Patch, 1, Sachet	Containered Pack	Drug	AMT
1	opioid	43318985	779531000168109	Fentanyl (Apo) 100 Microgram/Hour Patch, 2	Trade Product Pack	Drug	AMT
1	opioid	43318982	933219811000036104	Fenpatch 12 Microgram/Hour Patch	Trade Product Unit	Drug	AMT
1	opioid	43318983	933229931000036108	Fenpatch 25 Microgram/Hour Patch, 5, Sachet	Containered Pack	Drug	AMT
1	opioid	43318824	84751000036105	Dutran 25 Microgram/Hour Patch, 5	Trade Product Pack	Drug	AMT
1	opioid	43318822	84781000036103	Dutran 100 Microgram/Hour Patch, 5	Trade Product Pack	Drug	AMT
1	opioid	43318821	49608011000036101	Durotram Xr (Once A Day) 300 Mg Modified Release Tablet, 30	Trade Product Pack	Drug	AMT
1	opioid	43318820	49607011000036102	Durotram Xr (Once A Day) 300 Mg Modified Release Tablet, 3	Trade Product Pack	Drug	AMT
1	opioid	43318817	50564011000036109	Durotram Xr (Once A Day) 200 Mg Modified Release Tablet, 10, Blister Pack	Containered Pack	Drug	AMT
1	opioid	43318818	49600011000036103	Durotram Xr (Once A Day) 200 Mg Modified Release Tablet, 20	Trade Product Pack	Drug	AMT
1	opioid	43318794	11444011000036106	Durogesic 100 Microgram/Hour Patch, 5	Trade Product Pack	Drug	AMT
1	opioid	43318798	49597011000036107	Durotram Xr (Once A Day) 100 Mg Modified Release Tablet, 5	Trade Product Pack	Drug	AMT
1	opioid	43318283	34346011000036100	Dilaudid 2 Mg Uncoated Tablet, 60	Trade Product Pack	Drug	AMT
1	opioid	43318156	933215051000036105	Denpax 75 Microgram/Hour Patch, 5, Sachet	Containered Pack	Drug	AMT
1	opioid	43317604	36792011000036104	Capadex Hard Capsule, 20	Trade Product Pack	Drug	AMT
1	opioid	43316973	12307011000036101	Anamorph 30 Mg Uncoated Tablet, 20	Trade Product Pack	Drug	AMT
1	opioid	43316689	744671000168108	Abstral 200 Microgram Sublingual Tablet, 30	Trade Product Pack	Drug	AMT
1	opioid	43316687	744541000168102	Abstral 100 Microgram Sublingual Tablet	Trade Product Unit	Drug	AMT
1	opioid	43316531	134541000036103	Tapentadol 50 Mg Modified Release Tablet	Med Product Unit	Drug	AMT
1	opioid	43316529	135081000036101	Tapentadol 200 Mg Modified Release Tablet, 28	Med Product Pack	Drug	AMT
1	opioid	43316118	789721000168108	Oxycodone Hydrochloride 60 Mg Modified Release Tablet, 28	Med Product Pack	Drug	AMT
1	opioid	43316116	790301000168105	Oxycodone Hydrochloride 60 Mg Modified Release Tablet, 10	Med Product Pack	Drug	AMT
1	opioid	43316113	28126011000036108	Oxycodone Hydrochloride 5 Mg Modified Release Tablet, 20	Med Product Pack	Drug	AMT
1	opioid	43316112	23435011000036104	Oxycodone Hydrochloride 5 Mg Modified Release Tablet	Med Product Unit	Drug	AMT
1	opioid	43316081	71472011000036108	Oxycodone Hydrochloride 15 Mg Modified Release Tablet, 60	Med Product Pack	Drug	AMT
1	opioid	43316079	789841000168108	Oxycodone Hydrochloride 15 Mg Modified Release Tablet, 10	Med Product Pack	Drug	AMT
1	opioid	43316063	35096011000036104	Pethidine Hydrochloride 50 Mg/Ml Injection, 50 X 1 Ml Ampoules	Med Product Pack	Drug	AMT
1	opioid	43316019	34888011000036105	Morphine Tartrate 400 Mg/5 Ml Injection, Ampoule	Med Product Unit	Drug	AMT
1	opioid	43316012	35188011000036106	Morphine Sulfate 5 Mg Modified Release Tablet, 60	Med Product Pack	Drug	AMT
1	opioid	43315988	929769011000036104	Morphine Sulfate 15 Mg Modified Release Tablet, 28	Med Product Pack	Drug	AMT
1	opioid	43315985	89451000036104	Morphine Hydrochloride 500 Microgram/Ml Intrathecal Injection, 10 X 1 Ml Vials	Med Product Pack	Drug	AMT
1	opioid	43315966	785461000168107	Morphine Hydrochloride 40 Mg/Ml Oral Liquid, 200 Ml	Med Product Pack	Drug	AMT
1	opioid	43315753	787051000168107	Hydromorphone Hydrochloride 12 Mg Modified Release Capsule	Med Product Unit	Drug	AMT
1	opioid	43315410	73469011000036102	Hydromorphone Hydrochloride 8 Mg Modified Release Tablet, 20	Med Product Pack	Drug	AMT
1	opioid	43315408	73505011000036105	Hydromorphone Hydrochloride 64 Mg Modified Release Tablet, 35	Med Product Pack	Drug	AMT
1	opioid	43315407	73500011000036101	Hydromorphone Hydrochloride 64 Mg Modified Release Tablet, 100	Med Product Pack	Drug	AMT
1	opioid	43315063	780871000168105	Fentanyl 37 Microgram/Hour Patch, 7	Med Product Pack	Drug	AMT
1	opioid	43315081	933235931000036108	Fentanyl 50 Microgram/Hour Patch, 3	Med Product Pack	Drug	AMT
1	opioid	43315058	933235801000036105	Fentanyl 25 Microgram/Hour Patch, 4	Med Product Pack	Drug	AMT
1	opioid	43315050	46681011000036103	Dextropropoxyphene Hydrochloride 32.5 Mg + Paracetamol 325 Mg Tablet, 20	Med Product Pack	Drug	AMT
1	opioid	43315033	933236061000036107	Fentanyl 12 Microgram/Hour Patch, 2	Med Product Pack	Drug	AMT
1	opioid	43315035	933205941000036109	Fentanyl 1600 Microgram Lozenge On Handle, 30	Med Product Pack	Drug	AMT
1	opioid	43315029	795131000168107	Fentanyl 100 Microgram/Actuation Nasal Spray, 2 X 1 Actuation	Med Product Pack	Drug	AMT
1	opioid	43315031	933236321000036101	Fentanyl 100 Microgram/Hour Patch, 8	Med Product Pack	Drug	AMT
1	opioid	43314301	11460011000036106	Tramedo 50 Mg Capsule, 20	Trade Product Pack	Drug	AMT
1	opioid	43314278	20321011000036106	Tramal Sr 150 Mg Modified Release Tablet, 20, Blister Pack	Containered Pack	Drug	AMT
1	opioid	43314274	933079011000036107	Tramadol Hydrochloride Sr (Terry White Chemists) 200 Mg Modified Release Tablet, 20, Blister Pack	Containered Pack	Drug	AMT
1	opioid	43314273	932875011000036104	Tramadol Hydrochloride Sr (Terry White Chemists) 150 Mg Modified Release Tablet, 20	Trade Product Pack	Drug	AMT
1	opioid	43314259	927920011000036103	Tramadol Hydrochloride Sr (Scp) 100 Mg Modified Release Tablet	Trade Product Unit	Drug	AMT
1	opioid	43314258	91731000036103	Tramadol Hydrochloride Sr (Generic Health) 100 Mg Modified Release Tablet, 20, Blister Pack	Containered Pack	Drug	AMT
1	opioid	43314237	933071011000036108	Tramadol Hydrochloride Sr (Apo) 100 Mg Modified Release Tablet, 20, Blister Pack	Containered Pack	Drug	AMT
1	opioid	43314236	666911000168100	Tramadol Hydrochloride Sr (An) 150 Mg Modified Release Tablet, 20, Blister Pack	Containered Pack	Drug	AMT
1	opioid	43313428	59741011000036102	Rikodeine 19 Mg/10 Ml Oral Liquid: Solution, 200 Ml, Bottle	Containered Pack	Drug	AMT
1	opioid	43313408	59676011000036100	Rikodeine 19 Mg/10 Ml Oral Liquid: Solution, 100 Ml, Bottle	Containered Pack	Drug	AMT
1	opioid	43312592	787041000168105	Palladone Xl 16 Mg Modified Release Capsule, 30, Bottle	Containered Pack	Drug	AMT
1	opioid	43312590	134511000036104	Palexia Sr 250 Mg Modified Release Tablet	Trade Product Unit	Drug	AMT
1	opioid	43312574	783381000168105	Palexia Ir 75 Mg Tablet: Film-Coated, 90, Blister Pack	Containered Pack	Drug	AMT
1	opioid	43312572	782901000168106	Palexia Ir 50 Mg Tablet: Film-Coated, 50	Trade Product Pack	Drug	AMT
1	opioid	43312549	783431000168103	Palexia Ir 100 Mg Tablet: Film-Coated	Trade Product Unit	Drug	AMT
1	opioid	43312571	782841000168104	Palexia Ir 50 Mg Tablet: Film-Coated, 30	Trade Product Pack	Drug	AMT
1	opioid	43312295	20220011000036105	Oxynorm 20 Mg Hard Capsule, 20, Bottle	Containered Pack	Drug	AMT
1	opioid	43312292	160441000036103	Oxycontin Reformulation 40 Mg Modified Release Tablet, 28, Blister Pack	Containered Pack	Drug	AMT
1	opioid	43312272	158371000036105	Oxycontin Reformulation 10 Mg Modified Release Tablet	Trade Product Unit	Drug	AMT
1	opioid	43312270	34831011000036107	Oxycontin 5 Mg Modified Release Tablet, 60, Blister Pack	Containered Pack	Drug	AMT
1	opioid	43312248	928481011000036107	Oxycontin 20 Mg Modified Release Tablet, 28	Trade Product Pack	Drug	AMT
1	opioid	43312247	789861000168107	Oxycontin 15 Mg Modified Release Tablet, 10, Bottle	Containered Pack	Drug	AMT
1	opioid	43312223	788791000168104	Oxycodone Mr (Terry White Chemists) 40 Mg Modified Release Tablet	Trade Product Unit	Drug	AMT
1	opioid	43312224	34355011000036105	Oxycontin 10 Mg Modified Release Tablet, 60	Trade Product Pack	Drug	AMT
1	opioid	43312220	764131000168106	Oxycodone Mr (Terry White Chemists) 15 Mg Modified Release Tablet	Trade Product Unit	Drug	AMT
1	opioid	43312219	764601000168106	Oxycodone Mr (Terry White Chemists) 10 Mg Modified Release Tablet, 60, Blister Pack	Containered Pack	Drug	AMT
1	opioid	43312217	764581000168102	Oxycodone Mr (Terry White Chemists) 10 Mg Modified Release Tablet, 28, Blister Pack	Containered Pack	Drug	AMT
1	opioid	43312213	18067011000036106	Ordine 2 Mg/Ml Oral Liquid: Solution, 200 Ml, Bottle	Containered Pack	Drug	AMT
1	opioid	43312177	763021000168105	Oxycodone Mr (Chemmart) 15 Mg Modified Release Tablet, 20, Blister Pack	Containered Pack	Drug	AMT
1	opioid	43312176	762901000168108	Oxycodone Mr (Chemmart) 10 Mg Modified Release Tablet, 20, Blister Pack	Containered Pack	Drug	AMT
1	opioid	43312174	786831000168109	Oxycodone Mr (Apotex) 20 Mg Modified Release Tablet, 60, Blister Pack	Containered Pack	Drug	AMT
1	opioid	43312175	786871000168107	Oxycodone Mr (Apotex) 30 Mg Modified Release Tablet, 28	Trade Product Pack	Drug	AMT
1	opioid	43312131	752501000168106	Oxycodone (Wt) 10 Mg Hard Capsule, 20	Trade Product Pack	Drug	AMT
1	opioid	43312130	785871000168104	Oxycodone (Sandoz) 20 Mg Modified Release Tablet, 28, Bottle	Containered Pack	Drug	AMT
1	opioid	43312093	789401000168108	Oxycodone (Hx) 10 Mg Modified Release Tablet, 20	Trade Product Pack	Drug	AMT
1	opioid	43312091	753021000168101	Oxycodone (Gx) 20 Mg Hard Capsule, 20	Trade Product Pack	Drug	AMT
1	opioid	43312086	752251000168108	Oxycodone (Actavis) 20 Mg Hard Capsule, 60	Trade Product Pack	Drug	AMT
1	opioid	43312084	752161000168104	Oxycodone (Actavis) 10 Mg Hard Capsule, 20	Trade Product Pack	Drug	AMT
1	opioid	43311836	34740011000036104	Morphine Tartrate (Dbl) 400 Mg/5 Ml Injection: Solution, 5 X 5 Ml Ampoules	Containered Pack	Drug	AMT
1	opioid	43311815	933223631000036102	Morphine Sulfate Mr (Apotex) 100 Mg Modified Release Tablet, 20	Trade Product Pack	Drug	AMT
1	opioid	43311811	746531000168101	Morphine Sulfate (Hospira) 10 Mg/Ml Injection: Solution, 5 X 1 Ml Ampoules	Containered Pack	Drug	AMT
1	opioid	43311810	33974011000036103	Morphine Sulfate (Dbl) 5 Mg/Ml Injection: Solution, Ampoule	Trade Product Unit	Drug	AMT
1	opioid	43311787	747571000168101	Morphine Mr (Scp) 10 Mg Modified Release Tablet	Trade Product Unit	Drug	AMT
1	opioid	43311808	17804011000036106	Morphine Sulfate (Dbl) 30 Mg/Ml Injection: Solution, 5 X 1 Ml Ampoules	Containered Pack	Drug	AMT
1	opioid	43311790	4559011000036107	Morphine Sulfate (Dbl) 10 Mg/Ml Injection: Solution, Ampoule	Trade Product Unit	Drug	AMT
1	opioid	43311789	747821000168104	Morphine Mr (Scp) 30 Mg Modified Release Tablet, 28, Blister Pack	Containered Pack	Drug	AMT
1	opioid	43311786	748461000168107	Morphine Mr (Ch) 60 Mg Modified Release Tablet, 20, Blister Pack	Containered Pack	Drug	AMT
1	opioid	43311785	748321000168107	Morphine Mr (Ch) 30 Mg Modified Release Tablet, 20, Blister Pack	Containered Pack	Drug	AMT
1	opioid	43311628	78809011000036107	Momex Sr 60 Mg Modified Release Tablet, 60	Trade Product Pack	Drug	AMT
1	opioid	43311758	34702011000036109	Morphine Hydrochloride (Ramprie Labs) 2 Mg/Ml Oral Liquid: Solution, 500 Ml, Bottle	Containered Pack	Drug	AMT
1	opioid	43311627	929487011000036102	Momex Sr 30 Mg Modified Release Tablet, 28	Trade Product Pack	Drug	AMT
1	opioid	43311570	17871011000036104	Norspan 10 Microgram/Hour Patch, 2, Sachet	Containered Pack	Drug	AMT
1	opioid	43311546	929547011000036100	Ms Mono 30 Mg Modified Release Capsule, 14	Trade Product Pack	Drug	AMT
1	opioid	43311521	13115011000036109	Ms Contin Suspension 60 Mg Modified Release Granules, 20 Sachets	Trade Product Pack	Drug	AMT
1	opioid	43311519	929700011000036106	Ms Contin 60 Mg Modified Release Tablet, 28, Blister Pack	Containered Pack	Drug	AMT
1	opioid	43311518	929536011000036102	Ms Contin 60 Mg Modified Release Tablet, 28	Trade Product Pack	Drug	AMT
1	opioid	43311134	46201000036103	Kapanol 10 Mg Modified Release Capsule, 28, Blister Pack	Containered Pack	Drug	AMT
1	opioid	43311091	73077011000036105	Jurnista 8 Mg Modified Release Tablet, 60	Trade Product Pack	Drug	AMT
1	opioid	43311088	73072011000036108	Jurnista 8 Mg Modified Release Tablet, 28	Trade Product Pack	Drug	AMT
1	opioid	43311071	73097011000036101	Jurnista 32 Mg Modified Release Tablet, 40	Trade Product Pack	Drug	AMT
1	opioid	43338094	72934011000036103	Jurnista 8 Mg Modified Release Tablet	Trade Product Unit	Drug	AMT
1	opioid	43348756	154891000036105	Pecfent 100 Microgram/Actuation Nasal Spray, Actuation	Trade Product Unit	Drug	AMT
1	opioid	43314277	73144011000036107	Tramal 50 Mg/Ml Injection: Solution, 5 X 1 Ml Ampoules	Trade Product Pack	Drug	AMT
1	opioid	43303314	928247011000036107	Oxycontin 30 Mg Modified Release Tablet, 28	Trade Product Pack	Drug	AMT
1	opioid	43320487	78628011000036102	Momex Sr 10 Mg Modified Release Tablet	Trade Product Unit	Drug	AMT
1	opioid	43303308	789871000168101	Oxycontin 15 Mg Modified Release Tablet, 28, Bottle	Containered Pack	Drug	AMT
1	opioid	43303289	6511011000036106	Oxycontin 10 Mg Modified Release Tablet	Trade Product Unit	Drug	AMT
1	opioid	43315036	34910011000036103	Fentanyl 200 Microgram Lozenge On Handle	Med Product Unit	Drug	AMT
1	opioid	43303254	778581000168103	Oxycodone Mr (Chemmart) 40 Mg Modified Release Tablet	Trade Product Unit	Drug	AMT
1	opioid	43316528	783501000168106	Tapentadol 100 Mg Tablet, 14	Med Product Pack	Drug	AMT
1	opioid	43303187	676281000168105	Oxycodone (Sandoz) 80 Mg Modified Release Tablet	Trade Product Unit	Drug	AMT
1	opioid	43320999	752521000168102	Oxycodone (Wt) 10 Mg Hard Capsule, 60	Trade Product Pack	Drug	AMT
1	opioid	43337195	780581000168105	Fentanyl (Apo) 12 Microgram/Hour Patch, 3, Sachet	Containered Pack	Drug	AMT
1	opioid	43303163	789631000168103	Oxycodone (Hx) 80 Mg Modified Release Tablet, 28	Trade Product Pack	Drug	AMT
1	opioid	43355282	933236051000036109	Fentanyl (Sandoz) 12 Microgram/Hour Patch, 2	Trade Product Pack	Drug	AMT
1	opioid	43303161	788351000168108	Oxycodone (Hx) 5 Mg Modified Release Tablet, 28	Trade Product Pack	Drug	AMT
1	opioid	43315030	795191000168106	Fentanyl 100 Microgram/Actuation Nasal Spray, 8 X 1 Actuation	Med Product Pack	Drug	AMT
1	opioid	43303120	754401000168102	Oxycodone (As) 5 Mg Hard Capsule	Trade Product Unit	Drug	AMT
1	opioid	43314124	34037011000036100	Temgesic 200 Microgram Sublingual Tablet	Trade Product Unit	Drug	AMT
1	opioid	43302805	743011000168106	Morphine Mr (An) 10 Mg Modified Release Tablet, 20	Trade Product Pack	Drug	AMT
1	opioid	43311048	747441000168107	Junomorph 50 Mg/5 Ml Injection: Solution, 5 X 5 Ml Ampoules	Containered Pack	Drug	AMT
1	opioid	43311046	747461000168106	Junomorph 50 Mg/5 Ml Injection: Solution, 10 X 5 Ml Ampoules	Containered Pack	Drug	AMT
1	opioid	43302131	43851000036106	Kapanol 100 Mg Modified Release Capsule, 28	Trade Product Pack	Drug	AMT
1	opioid	43319895	73303011000036106	Jurnista 64 Mg Modified Release Tablet, 10, Blister Pack	Containered Pack	Drug	AMT
1	opioid	43302057	73105011000036104	Jurnista 64 Mg Modified Release Tablet, 28	Trade Product Pack	Drug	AMT
1	opioid	43302053	73096011000036104	Jurnista 32 Mg Modified Release Tablet, 35	Trade Product Pack	Drug	AMT
1	opioid	43302048	73290011000036107	Jurnista 16 Mg Modified Release Tablet, 60, Blister Pack	Containered Pack	Drug	AMT
1	opioid	43312615	787201000168103	Palladone Xl 32 Mg Modified Release Capsule, 30, Bottle	Containered Pack	Drug	AMT
1	opioid	43314526	754111000168105	Xedone 10 Mg Hard Capsule, 60, Bottle	Containered Pack	Drug	AMT
1	opioid	43302027	747291000168103	Junomorph 20 Mg/Ml Injection: Solution, 5 X 1 Ml Ampoules	Containered Pack	Drug	AMT
1	opioid	43348614	782871000168106	Palexia Ir 50 Mg Tablet: Film-Coated, 40	Trade Product Pack	Drug	AMT
1	opioid	43301251	933239081000036109	Fentanyl (Sandoz) 75 Microgram/Hour Patch, 8, Sachet	Containered Pack	Drug	AMT
1	opioid	43301249	933235601000036106	Fentanyl (Sandoz) 75 Microgram/Hour Patch, 2	Trade Product Pack	Drug	AMT
1	opioid	43312591	135091000036104	Palexia Sr 250 Mg Modified Release Tablet, 28	Trade Product Pack	Drug	AMT
1	opioid	43301218	786371000168103	Fentanyl (Sandoz) 37 Microgram/Hour Patch, 2	Trade Product Pack	Drug	AMT
1	opioid	43314279	18717011000036107	Tramal Sr 50 Mg Modified Release Tablet, 20, Blister Pack	Containered Pack	Drug	AMT
1	opioid	43336518	19951011000036103	Dilaudid 4 Mg Uncoated Tablet, 20, Bottle	Containered Pack	Drug	AMT
1	opioid	43301215	933238911000036108	Fentanyl (Sandoz) 12 Microgram/Hour Patch, 7, Sachet	Containered Pack	Drug	AMT
1	opioid	43348279	790251000168104	Oxycontin 30 Mg Modified Release Tablet, 100	Trade Product Pack	Drug	AMT
1	opioid	43301172	780221000168108	Fentanyl (Apo) 50 Microgram/Hour Patch, 3, Sachet	Containered Pack	Drug	AMT
1	opioid	43312589	757231000168104	Palexia Sr 25 Mg Modified Release Tablet, 28	Trade Product Pack	Drug	AMT
1	opioid	43301154	780831000168107	Fentanyl (Apo) 37 Microgram/Hour Patch, 4, Sachet	Containered Pack	Drug	AMT
1	opioid	43301149	779561000168101	Fentanyl (Apo) 100 Microgram/Hour Patch, 3, Sachet	Containered Pack	Drug	AMT
1	opioid	43366652	783631000168100	Palexia Ir 100 Mg Tablet: Film-Coated, 40	Trade Product Pack	Drug	AMT
1	opioid	43334566	28312011000036108	Tramadol Hydrochloride 150 Mg Modified Release Tablet, 20	Med Product Pack	Drug	AMT
1	opioid	43313407	53614011000036103	Rikodeine 19 Mg/10 Ml Oral Liquid: Solution, 10 Ml	Trade Product Unit	Drug	AMT
1	opioid	43300916	785531000168100	Endone Xr 80 Mg Modified Release Tablet, 28, Blister Pack	Containered Pack	Drug	AMT
1	opioid	43300914	785621000168104	Endone Xr 5 Mg Modified Release Tablet, 60, Blister Pack	Containered Pack	Drug	AMT
1	opioid	43312573	783221000168100	Palexia Ir 75 Mg Tablet: Film-Coated, 30	Trade Product Pack	Drug	AMT
1	opioid	43300422	6477011000036104	Dilaudid 4 Mg Uncoated Tablet	Trade Product Unit	Drug	AMT
1	opioid	43352659	782831000168108	Tapentadol 50 Mg Tablet, 30	Med Product Pack	Drug	AMT
1	opioid	43348258	928480011000036100	Oxycontin 10 Mg Modified Release Tablet, 28	Trade Product Pack	Drug	AMT
1	opioid	43300257	34046011000036104	Dicodin 120 Mg Modified Release Tablet	Trade Product Unit	Drug	AMT
1	opioid	43299933	60454011000036109	Codox Soluble Tablet, 24, Strip Pack	Containered Pack	Drug	AMT
1	opioid	43313409	55719011000036102	Rikodeine 19 Mg/10 Ml Oral Liquid: Solution, 200 Ml	Trade Product Pack	Drug	AMT
1	opioid	43312587	757141000168100	Palexia Sr 25 Mg Modified Release Tablet, 10	Trade Product Pack	Drug	AMT
1	opioid	43298758	34825011000036107	Actiq 200 Microgram Lozenge On Handle, 3, Blister Pack	Containered Pack	Drug	AMT
1	opioid	43334247	929210011000036100	Oxycodone Hydrochloride 30 Mg Modified Release Tablet, 28	Med Product Pack	Drug	AMT
1	opioid	43348180	753451000168100	Oxycodone (Zp) 5 Mg Hard Capsule, 20, Bottle	Containered Pack	Drug	AMT
1	opioid	43350352	18132011000036108	Tramedo 50 Mg Capsule, 20, Blister Pack	Containered Pack	Drug	AMT
1	opioid	43348159	752321000168106	Oxycodone (Wt) 5 Mg Hard Capsule, 20, Bottle	Containered Pack	Drug	AMT
1	opioid	43312550	783641000168109	Palexia Ir 100 Mg Tablet: Film-Coated, 40, Blister Pack	Containered Pack	Drug	AMT
1	opioid	43366676	783411000168108	Palexia Ir 75 Mg Tablet: Film-Coated, 100, Blister Pack	Containered Pack	Drug	AMT
1	opioid	43312578	40235011000036102	Paradex Uncoated Tablet	Trade Product Unit	Drug	AMT
1	opioid	43312296	34788011000036108	Oxynorm 20 Mg Hard Capsule, 60, Blister Pack	Containered Pack	Drug	AMT
1	opioid	43314302	18408011000036104	Tramedo 50 Mg Capsule, 20, Bottle	Containered Pack	Drug	AMT
1	opioid	43312298	13439011000036103	Oxynorm 5 Mg Hard Capsule, 20	Trade Product Pack	Drug	AMT
1	opioid	43332433	43796011000036106	Zydol Sr 50 Mg Modified Release Tablet, 20, Blister Pack	Containered Pack	Drug	AMT
1	opioid	43310247	933239061000036104	Fentanyl (Sandoz) 75 Microgram/Hour Patch, 5, Sachet	Containered Pack	Drug	AMT
1	opioid	43348157	785831000168102	Oxycodone (Sandoz) 80 Mg Modified Release Tablet, 60	Trade Product Pack	Drug	AMT
1	opioid	43314251	923365011000036103	Targin 10/5 Mg Modified Release Tablet, 20	Trade Product Pack	Drug	AMT
1	opioid	43312156	778641000168109	Oxycodone Mr (Apo) 15 Mg Modified Release Tablet	Trade Product Unit	Drug	AMT
1	opioid	43348154	785791000168108	Oxycodone (Sandoz) 5 Mg Modified Release Tablet, 60, Bottle	Containered Pack	Drug	AMT
1	opioid	43314267	775901000168107	Targin 30/15 Mg Modified Release Tablet, 60, Blister Pack	Containered Pack	Drug	AMT
1	opioid	43312205	780991000168104	Oxycodone Mr (Genrx) 20 Mg Modified Release Tablet, 28	Trade Product Pack	Drug	AMT
1	opioid	43366681	783351000168103	Palexia Ir 75 Mg Tablet: Film-Coated, 60, Blister Pack	Containered Pack	Drug	AMT
1	opioid	43368415	774001000168105	Targin 15/7.5 Mg Modified Release Tablet	Trade Product Unit	Drug	AMT
1	opioid	43307104	790271000168108	Oxycodone Hydrochloride 30 Mg Modified Release Tablet, 120	Med Product Pack	Drug	AMT
1	opioid	43348132	754311000168108	Oxycodone (Medis) 5 Mg Hard Capsule, 60, Bottle	Containered Pack	Drug	AMT
1	opioid	43312132	752541000168108	Oxycodone (Wt) 10 Mg Hard Capsule, 20, Blister Pack	Containered Pack	Drug	AMT
1	opioid	43311626	79005011000036106	Momex Sr 10 Mg Modified Release Tablet, 60, Blister Pack	Containered Pack	Drug	AMT
1	opioid	43348338	34367011000036109	Oxynorm 10 Mg Hard Capsule, 60	Trade Product Pack	Drug	AMT
1	opioid	43348130	754211000168100	Oxycodone (Medis) 20 Mg Hard Capsule, 60	Trade Product Pack	Drug	AMT
1	opioid	43312113	754321000168101	Oxycodone (Medis) 10 Mg Hard Capsule	Trade Product Unit	Drug	AMT
1	opioid	43348098	752211000168107	Oxycodone (Actavis) 10 Mg Hard Capsule, 60, Blister Pack	Containered Pack	Drug	AMT
1	opioid	43312094	789431000168101	Oxycodone (Hx) 10 Mg Modified Release Tablet, 28, Bottle	Containered Pack	Drug	AMT
1	opioid	43310770	795071000168109	Instanyl 50 Microgram/Actuation Nasal Spray, 10 X 1 Actuation, Pump Packs	Containered Pack	Drug	AMT
1	opioid	43310229	933239161000036103	Fentanyl (Sandoz) 25 Microgram/Hour Patch, 8, Sachet	Containered Pack	Drug	AMT
1	opioid	43310227	933239091000036106	Fentanyl (Sandoz) 25 Microgram/Hour Patch, 1, Sachet	Containered Pack	Drug	AMT
1	opioid	43310199	933236201000036104	Fentanyl (Sandoz) 100 Microgram/Hour Patch, 2	Trade Product Pack	Drug	AMT
1	opioid	43310197	933236161000036108	Fentanyl (Sandoz) 100 Microgram/Hour Patch, 1	Trade Product Pack	Drug	AMT
1	opioid	43310172	780171000168103	Fentanyl (Apo) 50 Microgram/Hour Patch, 1	Trade Product Pack	Drug	AMT
1	opioid	43310143	780101000168108	Fentanyl (Apo) 25 Microgram/Hour Patch, 7	Trade Product Pack	Drug	AMT
1	opioid	43310140	780461000168102	Fentanyl (Apo) 12 Microgram/Hour Patch	Trade Product Unit	Drug	AMT
1	opioid	43310125	933223741000036103	Fenpatch 50 Microgram/Hour Patch, 5	Trade Product Pack	Drug	AMT
1	opioid	43309950	50573011000036100	Durotram Xr (Once A Day) 300 Mg Modified Release Tablet, 3, Blister Pack	Containered Pack	Drug	AMT
1	opioid	43309949	49603011000036106	Durotram Xr (Once A Day) 200 Mg Modified Release Tablet, 5	Trade Product Pack	Drug	AMT
1	opioid	43309947	50566011000036101	Durotram Xr (Once A Day) 200 Mg Modified Release Tablet, 20, Blister Pack	Containered Pack	Drug	AMT
1	opioid	43309925	5159011000036109	Durogesic 25 Microgram/Hour Patch	Trade Product Unit	Drug	AMT
1	opioid	43309902	778151000168101	Endone Xr 40 Mg Modified Release Tablet, 60	Trade Product Pack	Drug	AMT
1	opioid	43309819	12047011000036105	Doloxene Pulvule (Dextropropoxyphene Napsilate Monohydrate 100 Mg) Hard Capsule, 10 Capsules	Trade Product Pack	Drug	AMT
1	opioid	43309818	80610011000036105	Doloxene (Dextropropoxyphene Napsilate Monohydrate 100 Mg) Hard Capsule, 10 Capsules	Trade Product Pack	Drug	AMT
1	opioid	43309905	785541000168109	Endone Xr 80 Mg Modified Release Tablet, 60	Trade Product Pack	Drug	AMT
1	opioid	43309298	34647011000036107	Depodur 10 Mg/Ml Modified Release Injection, 5 X 1 Ml Vials	Containered Pack	Drug	AMT
1	opioid	43309297	34236011000036107	Depodur 10 Mg/Ml Modified Release Injection, 5 X 1 Ml Vials	Trade Product Pack	Drug	AMT
1	opioid	43307777	31511000036106	Actiq 1600 Microgram Lozenge On Handle, 9, Blister Pack	Containered Pack	Drug	AMT
1	opioid	43307775	34079011000036109	Actiq 1200 Microgram Lozenge On Handle	Trade Product Unit	Drug	AMT
1	opioid	43307603	783151000168101	Tapentadol 75 Mg Tablet, 20	Med Product Pack	Drug	AMT
1	opioid	43307601	782681000168105	Tapentadol 50 Mg Tablet, 5	Med Product Pack	Drug	AMT
1	opioid	43307761	744701000168109	Abstral 300 Microgram Sublingual Tablet	Trade Product Unit	Drug	AMT
1	opioid	43307576	134481000036106	Tapentadol 150 Mg Modified Release Tablet	Med Product Unit	Drug	AMT
1	opioid	43318282	34345011000036107	Dilaudid 2 Mg Uncoated Tablet, 500	Trade Product Pack	Drug	AMT
1	opioid	43307424	73524011000036100	Tramadol Hydrochloride 50 Mg/Ml Injection, 5 X 1 Ml Ampoules	Med Product Pack	Drug	AMT
1	opioid	43307573	134031000036101	Tapentadol	AU Substance	Drug	AMT
1	opioid	43307423	22133011000036107	Tramadol Hydrochloride 50 Mg Modified Release Tablet	Med Product Unit	Drug	AMT
1	opioid	43309438	19955011000036101	Dilaudid-Hp 50 Mg/5 Ml Injection: Solution, 5 X 5 Ml Ampoules	Containered Pack	Drug	AMT
1	opioid	43307419	28292011000036103	Tramadol Hydrochloride 100 Mg/Ml Oral Liquid, 10 Ml	Med Product Pack	Drug	AMT
1	opioid	43307421	51506011000036108	Tramadol Hydrochloride 200 Mg Modified Release Tablet, 5	Med Product Pack	Drug	AMT
1	opioid	43307575	783651000168106	Tapentadol 100 Mg Tablet, 50	Med Product Pack	Drug	AMT
1	opioid	43307127	929278011000036105	Oxycodone Hydrochloride 5 Mg Modified Release Tablet, 28	Med Product Pack	Drug	AMT
1	opioid	43307128	826971000168106	Oxycodone Hydrochloride 80 Mg + Naloxone Hydrochloride 40 Mg Modified Release Tablet	Med Product Unit	Drug	AMT
1	opioid	43307126	933223991000036107	Oxycodone Hydrochloride 5 Mg + Naloxone Hydrochloride 2.5 Mg Modified Release Tablet, 28	Med Product Pack	Drug	AMT
1	opioid	43307103	775801000168102	Oxycodone Hydrochloride 30 Mg + Naloxone Hydrochloride 15 Mg Modified Release Tablet	Med Product Unit	Drug	AMT
1	opioid	43307105	71473011000036101	Oxycodone Hydrochloride 30 Mg Modified Release Tablet, 20	Med Product Pack	Drug	AMT
1	opioid	43307102	35204011000036100	Oxycodone Hydrochloride 20 Mg Modified Release Tablet, 60	Med Product Pack	Drug	AMT
1	opioid	43318825	84761000036108	Dutran 50 Microgram/Hour Patch, 5	Trade Product Pack	Drug	AMT
1	opioid	43307085	35139011000036107	Pethidine Hydrochloride 25 Mg/Ml Injection, 5 X 1 Ml Ampoules	Med Product Pack	Drug	AMT
1	opioid	43307086	35169011000036101	Pethidine Hydrochloride 75 Mg/1.5 Ml Injection, 5 X 1.5 Ml Ampoules	Med Product Pack	Drug	AMT
1	opioid	43307080	27633011000036108	Oxycodone Hydrochloride 10 Mg Modified Release Tablet, 20	Med Product Pack	Drug	AMT
1	opioid	43307106	929274011000036103	Oxycodone Hydrochloride 40 Mg Modified Release Tablet, 28	Med Product Pack	Drug	AMT
1	opioid	43307051	929762011000036109	Morphine Sulfate 60 Mg Modified Release Granules, 28 Sachets	Med Product Pack	Drug	AMT
1	opioid	43307050	929767011000036106	Morphine Sulfate 60 Mg Modified Release Capsule, 14	Med Product Pack	Drug	AMT
1	opioid	43307101	27744011000036103	Oxycodone Hydrochloride 20 Mg Capsule, 20	Med Product Pack	Drug	AMT
1	opioid	43319012	780671000168106	Fentanyl (Apo) 12 Microgram/Hour Patch, 8, Sachet	Containered Pack	Drug	AMT
1	opioid	43307046	929760011000036105	Morphine Sulfate 30 Mg Modified Release Granules, 28 Sachets	Med Product Pack	Drug	AMT
1	opioid	43307047	22621011000036108	Morphine Sulfate 5 Mg Modified Release Tablet	Med Product Unit	Drug	AMT
1	opioid	43307029	26555011000036104	Morphine Sulfate 15 Mg/Ml Injection, 5 X 1 Ml Ampoules	Med Product Pack	Drug	AMT
1	opioid	43307026	35207011000036106	Morphine Sulfate 10 Mg Modified Release Capsule, 60	Med Product Pack	Drug	AMT
1	opioid	43307027	35173011000036106	Morphine Sulfate 10 Mg Tablet, 56	Med Product Pack	Drug	AMT
1	opioid	43307024	707091000168103	Morphine Hydrochloride 50 Mg/5 Ml Injection, 5 X 5 Ml Ampoules	Med Product Pack	Drug	AMT
1	opioid	43319036	780201000168104	Fentanyl (Apo) 50 Microgram/Hour Patch, 2, Sachet	Containered Pack	Drug	AMT
1	opioid	43307007	89431000036107	Morphine Hydrochloride 200 Microgram/Ml Intrathecal Injection, 10 X 1 Ml Vials	Med Product Pack	Drug	AMT
1	opioid	43307006	785311000168100	Morphine Hydrochloride 20 Mg/Ml Oral Liquid	Med Product Unit	Drug	AMT
1	opioid	43307005	35099011000036108	Morphine Hydrochloride 1 Mg/Ml Oral Liquid, 200 Ml	Med Product Pack	Drug	AMT
1	opioid	43307049	35171011000036105	Morphine Sulfate 50 Mg/5 Ml Injection, 50 X 5 Ml Ampoules	Med Product Pack	Drug	AMT
1	opioid	43306827	922560011000036101	Hydromorphone Hydrochloride 4 Mg Modified Release Tablet, 14	Med Product Pack	Drug	AMT
1	opioid	43306828	22950011000036101	Hydromorphone Hydrochloride 500 Mg/50 Ml Injection, Vial	Med Product Unit	Drug	AMT
1	opioid	43307008	22035011000036100	Morphine Hydrochloride 5 Mg/Ml Oral Liquid	Med Product Unit	Drug	AMT
1	opioid	43319090	933236121000036104	Fentanyl (Sandoz) 12 Microgram/Hour Patch, 7	Trade Product Pack	Drug	AMT
1	opioid	43306823	787231000168105	Hydromorphone Hydrochloride 24 Mg Modified Release Capsule, 10	Med Product Pack	Drug	AMT
1	opioid	43306824	73489011000036104	Hydromorphone Hydrochloride 32 Mg Modified Release Tablet, 100	Med Product Pack	Drug	AMT
1	opioid	43306822	73481011000036103	Hydromorphone Hydrochloride 16 Mg Modified Release Tablet, 28	Med Product Pack	Drug	AMT
1	opioid	43319094	786501000168104	Fentanyl (Sandoz) 37 Microgram/Hour Patch, 10, Sachet	Containered Pack	Drug	AMT
1	opioid	43306486	73501011000036108	Hydromorphone Hydrochloride 64 Mg Modified Release Tablet, 14	Med Product Pack	Drug	AMT
1	opioid	43306805	22948011000036101	Hydromorphone Hydrochloride 10 Mg/Ml Injection, Ampoule	Med Product Unit	Drug	AMT
1	opioid	43306200	63115011000036101	Dihydrocodeine Tartrate 19 Mg/10 Ml Oral Liquid, 200 Ml	Med Product Pack	Drug	AMT
1	opioid	43306140	794871000168104	Fentanyl 50 Microgram/Actuation Nasal Spray, Actuation	Med Product Unit	Drug	AMT
1	opioid	43306166	933235651000036107	Fentanyl 75 Microgram/Hour Patch, 4	Med Product Pack	Drug	AMT
1	opioid	43306137	26649011000036106	Fentanyl 25 Microgram/Hour Patch, 5	Med Product Pack	Drug	AMT
1	opioid	43306825	73493011000036103	Hydromorphone Hydrochloride 32 Mg Modified Release Tablet, 30	Med Product Pack	Drug	AMT
1	opioid	43306122	46433011000036107	Dextropropoxyphene Hydrochloride 32.5 Mg + Paracetamol 325 Mg Tablet, 2	Med Product Pack	Drug	AMT
1	opioid	43306123	2014011000036106	Dextropropoxyphene Napsilate Monohydrate	AU Substance	Drug	AMT
1	opioid	43306168	34913011000036106	Fentanyl 800 Microgram Lozenge On Handle	Med Product Unit	Drug	AMT
1	opioid	43306109	744551000168100	Fentanyl 100 Microgram Sublingual Tablet, 10	Med Product Pack	Drug	AMT
1	opioid	43306110	933236131000036102	Fentanyl 12 Microgram/Hour Patch, 7	Med Product Pack	Drug	AMT
1	opioid	43305592	753891000168107	Xedone 5 Mg Hard Capsule	Trade Product Unit	Drug	AMT
1	opioid	43320946	753221000168109	Oxycodone (Gx) 5 Mg Hard Capsule, 60, Blister Pack	Containered Pack	Drug	AMT
1	opioid	43305377	13786011000036108	Zydol Sr 100 Mg Modified Release Tablet, 20	Trade Product Pack	Drug	AMT
1	opioid	43305568	754071000168103	Xedone 10 Mg Hard Capsule, 20, Blister Pack	Containered Pack	Drug	AMT
1	opioid	43306111	933205921000036101	Fentanyl 1200 Microgram Lozenge On Handle, 30	Med Product Pack	Drug	AMT
1	opioid	43306121	45260011000036108	Dextropropoxyphene Hydrochloride 32.5 Mg + Paracetamol 325 Mg Tablet	Med Product Unit	Drug	AMT
1	opioid	43305318	932943011000036106	Tramal Drops 100 Mg/Ml Oral Liquid: Solution, 10 Ml	Trade Product Pack	Drug	AMT
1	opioid	43305341	37506011000036102	Tramedo Sr 150 Mg Modified Release Tablet, 20, Blister Pack	Containered Pack	Drug	AMT
1	opioid	43305316	72974011000036101	Tramal 50 Mg/Ml Injection: Solution, Ampoule	Trade Product Unit	Drug	AMT
1	opioid	43305301	933230191000036103	Targin 40/20 Mg Modified Release Tablet, 28, Blister Pack	Containered Pack	Drug	AMT
1	opioid	43305300	923821011000036109	Targin 40/20 Mg Modified Release Tablet, 20, Blister Pack	Containered Pack	Drug	AMT
1	opioid	43305298	775121000168101	Targin 2.5/1.25 Mg Modified Release Tablet, 60	Trade Product Pack	Drug	AMT
1	opioid	43305299	923366011000036105	Targin 20/10 Mg Modified Release Tablet, 20	Trade Product Pack	Drug	AMT
1	opioid	43305285	933082011000036106	Tramadol Hydrochloride Sr (Ga) 200 Mg Modified Release Tablet, 20, Blister Pack	Containered Pack	Drug	AMT
1	opioid	43305284	933081011000036100	Tramadol Hydrochloride Sr (Ga) 150 Mg Modified Release Tablet, 20, Blister Pack	Containered Pack	Drug	AMT
1	opioid	43303641	135001000036107	Palexia Sr 50 Mg Modified Release Tablet, 28	Trade Product Pack	Drug	AMT
1	opioid	43305263	932872011000036107	Tramadol Hydrochloride Sr (Chemmart) 150 Mg Modified Release Tablet, 20	Trade Product Pack	Drug	AMT
1	opioid	43305260	932870011000036108	Tramadol Hydrochloride Sr (Apo) 200 Mg Modified Release Tablet, 20	Trade Product Pack	Drug	AMT
1	opioid	43304316	5400011000036107	Sevredol 20 Mg Tablet: Film-Coated	Trade Product Unit	Drug	AMT
1	opioid	43305235	7505011000036107	Tramadol Hydrochloride (Chemmart) 50 Mg Hard Capsule	Trade Product Unit	Drug	AMT
1	opioid	43305234	923843011000036108	Tramadol Hydrochloride (Apo) 50 Mg Hard Capsule, 20, Blister Pack	Containered Pack	Drug	AMT
1	opioid	43303642	787221000168107	Palladone Xl 24 Mg Modified Release Capsule	Trade Product Unit	Drug	AMT
1	opioid	43303640	134531000036108	Palexia Sr 50 Mg Modified Release Tablet	Trade Product Unit	Drug	AMT
1	opioid	43303639	757421000168103	Palexia Sr 25 Mg Modified Release Tablet, 90, Blister Pack	Containered Pack	Drug	AMT
1	opioid	43303638	757381000168107	Palexia Sr 25 Mg Modified Release Tablet, 60	Trade Product Pack	Drug	AMT
1	opioid	43303619	782911000168109	Palexia Ir 50 Mg Tablet: Film-Coated, 50, Blister Pack	Containered Pack	Drug	AMT
1	opioid	43303617	782731000168101	Palexia Ir 50 Mg Tablet: Film-Coated, 10, Blister Pack	Containered Pack	Drug	AMT
1	opioid	43303595	783511000168109	Palexia Ir 100 Mg Tablet: Film-Coated, 14	Trade Product Pack	Drug	AMT
1	opioid	43303363	34790011000036107	Oxynorm 10 Mg Hard Capsule, 60, Blister Pack	Containered Pack	Drug	AMT
1	opioid	43303315	66869011000036103	Oxycontin 30 Mg Modified Release Tablet, 60	Trade Product Pack	Drug	AMT
1	opioid	43303313	790291000168109	Oxycontin 30 Mg Modified Release Tablet, 120, Bottle	Containered Pack	Drug	AMT
1	opioid	43303309	66867011000036105	Oxycontin 15 Mg Modified Release Tablet, 60	Trade Product Pack	Drug	AMT
1	opioid	43303290	789761000168103	Oxycontin 10 Mg Modified Release Tablet, 10	Trade Product Pack	Drug	AMT
1	opioid	43303287	764721000168109	Oxycodone Mr (Terry White Chemists) 20 Mg Modified Release Tablet, 28, Blister Pack	Containered Pack	Drug	AMT
1	opioid	43303279	785481000168103	Ordine 40 Mg/Ml Oral Liquid: Solution, 200 Ml, Bottle	Containered Pack	Drug	AMT
1	opioid	43303261	780981000168102	Oxycodone Mr (Genrx) 20 Mg Modified Release Tablet, 20, Blister Pack	Containered Pack	Drug	AMT
1	opioid	43303260	781431000168102	Oxycodone Mr (Genrx) 15 Mg Modified Release Tablet, 60, Blister Pack	Containered Pack	Drug	AMT
1	opioid	43303255	781161000168103	Oxycodone Mr (Genrx) 10 Mg Modified Release Tablet, 20	Trade Product Pack	Drug	AMT
1	opioid	43303236	786661000168102	Oxycodone Mr (Apotex) 15 Mg Modified Release Tablet, 28	Trade Product Pack	Drug	AMT
1	opioid	43303239	778571000168101	Oxycodone Mr (Apotex) 40 Mg Modified Release Tablet, 60, Blister Pack	Containered Pack	Drug	AMT
1	opioid	43303238	786891000168108	Oxycodone Mr (Apotex) 30 Mg Modified Release Tablet, 60	Trade Product Pack	Drug	AMT
1	opioid	43303234	777951000168103	Oxycodone Mr (Apo) 40 Mg Modified Release Tablet, 20, Blister Pack	Containered Pack	Drug	AMT
1	opioid	43303210	778681000168104	Oxycodone Mr (Apo) 15 Mg Modified Release Tablet, 28, Blister Pack	Containered Pack	Drug	AMT
1	opioid	43303190	752601000168107	Oxycodone (Wt) 20 Mg Hard Capsule, 60, Bottle	Containered Pack	Drug	AMT
1	opioid	43303191	753381000168104	Oxycodone (Zp) 10 Mg Hard Capsule, 20, Blister Pack	Containered Pack	Drug	AMT
1	opioid	43303167	785671000168103	Oxycodone (Sandoz) 10 Mg Modified Release Tablet, 60, Bottle	Containered Pack	Drug	AMT
1	opioid	43303165	754271000168108	Oxycodone (Medis) 5 Mg Hard Capsule, 20, Blister Pack	Containered Pack	Drug	AMT
1	opioid	43303162	789621000168101	Oxycodone (Hx) 80 Mg Modified Release Tablet, 20, Bottle	Containered Pack	Drug	AMT
1	opioid	43303160	789551000168108	Oxycodone (Hx) 40 Mg Modified Release Tablet, 20, Bottle	Containered Pack	Drug	AMT
1	opioid	43302884	34291011000036107	Morphine Tartrate (Dbl) 120 Mg/1.5 Ml Injection: Solution, 50 X 1.5 Ml Ampoules	Trade Product Pack	Drug	AMT
1	opioid	43302862	93361000036106	Morphine Sulfate (Wockhardt) 10 Mg/Ml Injection: Solution, Ampoule	Trade Product Unit	Drug	AMT
1	opioid	43302830	748471000168101	Morphine Mr (Ch) 60 Mg Modified Release Tablet, 28	Trade Product Pack	Drug	AMT
1	opioid	43302860	34243011000036100	Morphine Sulfate (Phebra) 30 Mg/Ml Injection: Solution, 50 X 1 Ml Ampoules	Trade Product Pack	Drug	AMT
1	opioid	43302835	34617011000036101	Morphine Sulfate (Dbl) 10 Mg/Ml Injection: Solution, 50 X 1 Ml Ampoules	Containered Pack	Drug	AMT
1	opioid	43302832	747581000168103	Morphine Mr (Scp) 10 Mg Modified Release Tablet, 20	Trade Product Pack	Drug	AMT
1	opioid	43302833	747591000168100	Morphine Mr (Scp) 10 Mg Modified Release Tablet, 20, Blister Pack	Containered Pack	Drug	AMT
1	opioid	43302834	747771000168106	Morphine Mr (Scp) 60 Mg Modified Release Tablet, 60, Blister Pack	Containered Pack	Drug	AMT
1	opioid	43302828	748311000168100	Morphine Mr (Ch) 30 Mg Modified Release Tablet, 20	Trade Product Pack	Drug	AMT
1	opioid	43302809	748301000168103	Morphine Mr (Ch) 30 Mg Modified Release Tablet	Trade Product Unit	Drug	AMT
1	opioid	43302807	747921000168107	Morphine Mr (Ch) 10 Mg Modified Release Tablet, 60, Blister Pack	Containered Pack	Drug	AMT
1	opioid	43302808	748211000168108	Morphine Mr (Ch) 100 Mg Modified Release Tablet, 28, Blister Pack	Containered Pack	Drug	AMT
1	opioid	43302784	706971000168103	Morphine (Juno) 100 Mg/5 Ml Injection: Solution, 10 X 5 Ml Ampoules	Trade Product Pack	Drug	AMT
1	opioid	43302783	707031000168102	Morphine (Juno) 10 Mg/Ml Injection: Solution, 5 X 1 Ml Ampoules	Containered Pack	Drug	AMT
1	opioid	43302781	747541000168108	Morphine (Jn) 100 Mg/5 Ml Injection: Solution, 10 X 5 Ml Ampoules	Trade Product Pack	Drug	AMT
1	opioid	43302685	78807011000036100	Momex Sr 30 Mg Modified Release Tablet, 60	Trade Product Pack	Drug	AMT
1	opioid	43302591	929709011000036100	Ms Mono 90 Mg Modified Release Capsule, 14, Blister Pack	Containered Pack	Drug	AMT
1	opioid	43302566	929708011000036108	Ms Mono 120 Mg Modified Release Capsule, 14, Blister Pack	Containered Pack	Drug	AMT
1	opioid	43302564	929541011000036108	Ms Contin Suspension 60 Mg Modified Release Granules, 28 Sachets	Trade Product Pack	Drug	AMT
1	opioid	43302563	19870011000036103	Ms Contin Suspension 200 Mg Modified Release Granules, 20 Sachets	Containered Pack	Drug	AMT
1	opioid	43302278	933069011000036104	Lodam Sr 150 Mg Modified Release Tablet, 20, Blister Pack	Containered Pack	Drug	AMT
1	opioid	43302130	43871000036101	Kapanol 10 Mg Modified Release Capsule, 28	Trade Product Pack	Drug	AMT
1	opioid	43302056	82782011000036106	Jurnista 4 Mg Modified Release Tablet, 10	Trade Product Pack	Drug	AMT
1	opioid	43302054	73099011000036108	Jurnista 32 Mg Modified Release Tablet, 60	Trade Product Pack	Drug	AMT
1	opioid	43302049	73291011000036100	Jurnista 16 Mg Modified Release Tablet, 7, Blister Pack	Containered Pack	Drug	AMT
1	opioid	43302047	73286011000036109	Jurnista 16 Mg Modified Release Tablet, 30, Blister Pack	Containered Pack	Drug	AMT
1	opioid	43301771	795001000168104	Instanyl 50 Microgram/Actuation Nasal Spray, 6 X 1 Actuation	Trade Product Pack	Drug	AMT
1	opioid	43302026	747281000168101	Junomorph 20 Mg/Ml Injection: Solution, 5 X 1 Ml Ampoules	Trade Product Pack	Drug	AMT
1	opioid	43301220	933234481000036101	Fentanyl (Sandoz) 50 Microgram/Hour Patch	Trade Product Unit	Drug	AMT
1	opioid	43301219	786381000168100	Fentanyl (Sandoz) 37 Microgram/Hour Patch, 2, Sachet	Containered Pack	Drug	AMT
1	opioid	43301216	933235751000036102	Fentanyl (Sandoz) 25 Microgram/Hour Patch, 2	Trade Product Pack	Drug	AMT
1	opioid	43301190	933238861000036103	Fentanyl (Sandoz) 12 Microgram/Hour Patch, 10, Sachet	Containered Pack	Drug	AMT
1	opioid	43301153	780821000168109	Fentanyl (Apo) 37 Microgram/Hour Patch, 4	Trade Product Pack	Drug	AMT
1	opioid	43301151	780471000168108	Fentanyl (Apo) 12 Microgram/Hour Patch, 1	Trade Product Pack	Drug	AMT
1	opioid	43301148	779551000168103	Fentanyl (Apo) 100 Microgram/Hour Patch, 3	Trade Product Pack	Drug	AMT
1	opioid	43301136	933229951000036100	Fenpatch 75 Microgram/Hour Patch, 5, Sachet	Containered Pack	Drug	AMT
1	opioid	43300969	50567011000036103	Durotram Xr (Once A Day) 200 Mg Modified Release Tablet, 3, Blister Pack	Containered Pack	Drug	AMT
1	opioid	43300970	49606011000036100	Durotram Xr (Once A Day) 300 Mg Modified Release Tablet, 20	Trade Product Pack	Drug	AMT
1	opioid	43300966	48787011000036107	Durotram Xr (Once A Day) 200 Mg Modified Release Tablet	Trade Product Unit	Drug	AMT
1	opioid	43300967	49598011000036108	Durotram Xr (Once A Day) 200 Mg Modified Release Tablet, 10	Trade Product Pack	Drug	AMT
1	opioid	43300941	49596011000036109	Durotram Xr (Once A Day) 100 Mg Modified Release Tablet, 30	Trade Product Pack	Drug	AMT
1	opioid	43300940	49593011000036103	Durotram Xr (Once A Day) 100 Mg Modified Release Tablet, 10	Trade Product Pack	Drug	AMT
1	opioid	43300915	785521000168103	Endone Xr 80 Mg Modified Release Tablet, 28	Trade Product Pack	Drug	AMT
1	opioid	43300913	777991000168108	Endone Xr 20 Mg Modified Release Tablet, 28	Trade Product Pack	Drug	AMT
1	opioid	43300423	19952011000036109	Dilaudid 8 Mg Uncoated Tablet, 20, Bottle	Containered Pack	Drug	AMT
1	opioid	43300258	34328011000036103	Dicodin 90 Mg Modified Release Tablet, 56	Trade Product Pack	Drug	AMT
1	opioid	43300249	933215111000036107	Denpax 25 Microgram/Hour Patch, 5, Sachet	Containered Pack	Drug	AMT
1	opioid	43300248	933204121000036104	Denpax 12 Microgram/Hour Patch, 5	Trade Product Pack	Drug	AMT
1	opioid	43298759	933216221000036100	Actiq 600 Microgram Lozenge On Handle, 30, Blister Pack	Containered Pack	Drug	AMT
1	opioid	43298757	933216241000036108	Actiq 1200 Microgram Lozenge On Handle, 30, Blister Pack	Containered Pack	Drug	AMT
1	opioid	43320489	929489011000036109	Momex Sr 100 Mg Modified Release Tablet, 28	Trade Product Pack	Drug	AMT
1	opioid	43312087	752081000168107	Oxycodone (Actavis) 5 Mg Hard Capsule	Trade Product Unit	Drug	AMT
1	opioid	43312293	158321000036106	Oxycontin Reformulation 80 Mg Modified Release Tablet	Trade Product Unit	Drug	AMT
1	opioid	43357247	789901000168101	Oxycontin 15 Mg Modified Release Tablet, 100, Bottle	Containered Pack	Drug	AMT
1	opioid	43320617	742941000168104	Morphine Mr (An) 30 Mg Modified Release Tablet, 60	Trade Product Pack	Drug	AMT
1	opioid	43310124	933223721000036106	Fenpatch 12 Microgram/Hour Patch, 5	Trade Product Pack	Drug	AMT
1	opioid	43320401	13440011000036108	Ms Mono 120 Mg Modified Release Capsule, 10	Trade Product Pack	Drug	AMT
1	opioid	43312092	753061000168106	Oxycodone (Gx) 20 Mg Hard Capsule, 20, Blister Pack	Containered Pack	Drug	AMT
1	opioid	43311090	73278011000036103	Jurnista 8 Mg Modified Release Tablet, 50, Blister Pack	Containered Pack	Drug	AMT
1	opioid	43366397	789741000168102	Oxycontin 60 Mg Modified Release Tablet, 28, Blister Pack	Containered Pack	Drug	AMT
1	opioid	43320589	707001000168109	Morphine (Juno) 10 Mg/Ml Injection: Solution, Ampoule	Trade Product Unit	Drug	AMT
1	opioid	43312085	752271000168104	Oxycodone (Actavis) 20 Mg Hard Capsule, 20, Blister Pack	Containered Pack	Drug	AMT
1	opioid	43312069	754951000168108	Oxycodone (As) 10 Mg Hard Capsule, 60, Bottle	Containered Pack	Drug	AMT
1	opioid	43357250	19993011000036108	Oxycontin 40 Mg Modified Release Tablet, 20, Bottle	Containered Pack	Drug	AMT
1	opioid	43311547	929711011000036102	Ms Mono 30 Mg Modified Release Capsule, 14, Blister Pack	Containered Pack	Drug	AMT
1	opioid	43311153	34750011000036102	Kapanol 50 Mg Modified Release Capsule, 60, Blister Pack	Containered Pack	Drug	AMT
1	opioid	43320416	13442011000036107	Ms Mono 60 Mg Modified Release Capsule, 10	Trade Product Pack	Drug	AMT
1	opioid	43311501	13663011000036108	Ms Contin 200 Mg Modified Release Tablet, 20	Trade Product Pack	Drug	AMT
1	opioid	43351145	795161000168104	Fentanyl 100 Microgram/Actuation Nasal Spray, 6 X 1 Actuation	Med Product Pack	Drug	AMT
1	opioid	43348638	135071000036103	Palexia Sr 200 Mg Modified Release Tablet, 28	Trade Product Pack	Drug	AMT
1	opioid	43320394	19371011000036107	Ms Contin 5 Mg Modified Release Tablet, 20, Blister Pack	Containered Pack	Drug	AMT
1	opioid	43320373	929537011000036104	Ms Contin 100 Mg Modified Release Tablet, 28	Trade Product Pack	Drug	AMT
1	opioid	43347115	73273011000036108	Jurnista 8 Mg Modified Release Tablet, 20, Blister Pack	Containered Pack	Drug	AMT
1	opioid	43311135	5235011000036105	Kapanol 100 Mg Modified Release Capsule	Trade Product Unit	Drug	AMT
1	opioid	43311047	747421000168101	Junomorph 50 Mg/5 Ml Injection: Solution, 5 Ml Ampoule	Trade Product Unit	Drug	AMT
1	opioid	43307079	789811000168109	Oxycodone Hydrochloride 10 Mg Modified Release Tablet, 120	Med Product Pack	Drug	AMT
1	opioid	43347112	73110011000036106	Jurnista 64 Mg Modified Release Tablet, 60	Trade Product Pack	Drug	AMT
1	opioid	43357284	20222011000036109	Oxynorm 10 Mg Hard Capsule, 20, Bottle	Containered Pack	Drug	AMT
1	opioid	43310771	794881000168101	Instanyl 50 Microgram/Actuation Nasal Spray, Actuation	Trade Product Unit	Drug	AMT
1	opioid	43319993	12550011000036108	Kapanol 50 Mg Modified Release Capsule, 20	Trade Product Pack	Drug	AMT
1	opioid	43347093	73106011000036106	Jurnista 64 Mg Modified Release Tablet, 30	Trade Product Pack	Drug	AMT
1	opioid	43311517	34734011000036108	Ms Contin 30 Mg Modified Release Tablet, 60, Blister Pack	Containered Pack	Drug	AMT
1	opioid	43311092	73280011000036106	Jurnista 8 Mg Modified Release Tablet, 7, Blister Pack	Containered Pack	Drug	AMT
1	opioid	43319892	73093011000036105	Jurnista 32 Mg Modified Release Tablet, 20	Trade Product Pack	Drug	AMT
1	opioid	43347088	73094011000036107	Jurnista 32 Mg Modified Release Tablet, 28	Trade Product Pack	Drug	AMT
1	opioid	43368418	923364011000036102	Targin 5/2.5 Mg Modified Release Tablet, 20	Trade Product Pack	Drug	AMT
1	opioid	43347084	73087011000036102	Jurnista 16 Mg Modified Release Tablet, 50	Trade Product Pack	Drug	AMT
1	opioid	43347082	73086011000036100	Jurnista 16 Mg Modified Release Tablet, 40	Trade Product Pack	Drug	AMT
1	opioid	43310228	933239121000036107	Fentanyl (Sandoz) 25 Microgram/Hour Patch, 3, Sachet	Containered Pack	Drug	AMT
1	opioid	43357548	783251000168108	Palexia Ir 75 Mg Tablet: Film-Coated, 40	Trade Product Pack	Drug	AMT
1	opioid	43310230	786451000168101	Fentanyl (Sandoz) 37 Microgram/Hour Patch, 7	Trade Product Pack	Drug	AMT
1	opioid	43310198	933238941000036109	Fentanyl (Sandoz) 100 Microgram/Hour Patch, 10, Sachet	Containered Pack	Drug	AMT
1	opioid	43310142	780691000168107	Fentanyl (Apo) 12 Microgram/Hour Patch, 10, Sachet	Containered Pack	Drug	AMT
1	opioid	43320128	932866011000036101	Lodam Sr 150 Mg Modified Release Tablet, 20	Trade Product Pack	Drug	AMT
1	opioid	43357575	787141000168109	Palladone Xl 32 Mg Modified Release Capsule	Trade Product Unit	Drug	AMT
1	opioid	43347056	72935011000036104	Jurnista 16 Mg Modified Release Tablet	Trade Product Unit	Drug	AMT
1	opioid	43310173	780191000168102	Fentanyl (Apo) 50 Microgram/Hour Patch, 2	Trade Product Pack	Drug	AMT
1	opioid	43310171	780881000168108	Fentanyl (Apo) 37 Microgram/Hour Patch, 7	Trade Product Pack	Drug	AMT
1	opioid	43307577	782661000168101	Tapentadol 50 Mg Tablet	Med Product Unit	Drug	AMT
1	opioid	43319920	73069011000036106	Jurnista 8 Mg Modified Release Tablet, 100	Trade Product Pack	Drug	AMT
1	opioid	43309409	19950011000036105	Dilaudid 2 Mg Uncoated Tablet, 20, Bottle	Containered Pack	Drug	AMT
1	opioid	43311070	73298011000036109	Jurnista 32 Mg Modified Release Tablet, 35, Blister Pack	Containered Pack	Drug	AMT
1	opioid	43355305	933235771000036107	Fentanyl (Sandoz) 25 Microgram/Hour Patch, 3	Trade Product Pack	Drug	AMT
1	opioid	43309953	84111000036105	Dutran 25 Microgram/Hour Patch	Trade Product Unit	Drug	AMT
1	opioid	43310126	779861000168104	Fentanyl (Apo) 100 Microgram/Hour Patch, 10, Sachet	Containered Pack	Drug	AMT
1	opioid	43348641	757351000168100	Palexia Sr 25 Mg Modified Release Tablet, 56	Trade Product Pack	Drug	AMT
1	opioid	43351171	795021000168108	Fentanyl 50 Microgram/Actuation Nasal Spray, 8 X 1 Actuation	Med Product Pack	Drug	AMT
1	opioid	43368438	20320011000036104	Tramal Sr 100 Mg Modified Release Tablet, 20, Blister Pack	Containered Pack	Drug	AMT
1	opioid	43329562	929545011000036105	Ms Mono 90 Mg Modified Release Capsule, 14	Trade Product Pack	Drug	AMT
1	opioid	43369222	22056011000036108	Fentanyl 100 Microgram/Hour Patch	Med Product Unit	Drug	AMT
1	opioid	43307778	933205891000036105	Actiq 800 Microgram Lozenge On Handle, 30	Trade Product Pack	Drug	AMT
1	opioid	43310232	933235881000036104	Fentanyl (Sandoz) 50 Microgram/Hour Patch, 10	Trade Product Pack	Drug	AMT
1	opioid	43319981	19261011000036106	Kapanol 100 Mg Modified Release Capsule, 20, Blister Pack	Containered Pack	Drug	AMT
1	opioid	43346234	933234471000036103	Fentanyl (Sandoz) 25 Microgram/Hour Patch	Trade Product Unit	Drug	AMT
1	opioid	43307762	744751000168108	Abstral 300 Microgram Sublingual Tablet, 30	Trade Product Pack	Drug	AMT
1	opioid	43307602	783121000168109	Tapentadol 75 Mg Tablet, 14	Med Product Pack	Drug	AMT
1	opioid	43307759	744591000168105	Abstral 100 Microgram Sublingual Tablet, 30	Trade Product Pack	Drug	AMT
1	opioid	43329545	929544011000036106	Ms Mono 120 Mg Modified Release Capsule, 14	Trade Product Pack	Drug	AMT
1	opioid	43329544	20225011000036101	Ms Mono 120 Mg Modified Release Capsule, 10, Blister Pack	Containered Pack	Drug	AMT
1	opioid	43329522	13662011000036101	Ms Contin 15 Mg Modified Release Tablet, 20	Trade Product Pack	Drug	AMT
1	opioid	43307574	783561000168107	Tapentadol 100 Mg Tablet, 28	Med Product Pack	Drug	AMT
1	opioid	43329521	12418011000036108	Ms Contin 100 Mg Modified Release Tablet, 20	Trade Product Pack	Drug	AMT
1	opioid	43329295	79468011000036108	Lodam 50 Mg Hard Capsule, 20	Trade Product Pack	Drug	AMT
1	opioid	43329177	4575011000036108	Kapanol 20 Mg Modified Release Capsule	Trade Product Unit	Drug	AMT
1	opioid	43348644	787011000168106	Palladone Xl 16 Mg Modified Release Capsule, 10, Bottle	Containered Pack	Drug	AMT
1	opioid	43329087	73095011000036106	Jurnista 32 Mg Modified Release Tablet, 30	Trade Product Pack	Drug	AMT
1	opioid	43329085	73292011000036106	Jurnista 32 Mg Modified Release Tablet, 10, Blister Pack	Containered Pack	Drug	AMT
1	opioid	43346155	933229961000036102	Fenpatch 100 Microgram/Hour Patch, 5, Sachet	Containered Pack	Drug	AMT
1	opioid	43369239	933235781000036109	Fentanyl 25 Microgram/Hour Patch, 3	Med Product Pack	Drug	AMT
1	opioid	43366223	676341000168106	Oxycodone (Sandoz) 40 Mg Modified Release Tablet	Trade Product Unit	Drug	AMT
1	opioid	43329069	747311000168104	Junomorph 20 Mg/Ml Injection: Solution, 10 X 1 Ml Ampoules	Containered Pack	Drug	AMT
1	opioid	43329068	747301000168102	Junomorph 20 Mg/Ml Injection: Solution, 10 X 1 Ml Ampoules	Trade Product Pack	Drug	AMT
1	opioid	43328793	795031000168106	Instanyl 50 Microgram/Actuation Nasal Spray, 8 X 1 Actuation	Trade Product Pack	Drug	AMT
1	opioid	43310176	778961000168102	Fentanyl (Apo) 75 Microgram/Hour Patch, 3, Sachet	Containered Pack	Drug	AMT
1	opioid	43358815	685831000168105	Subutex 400 Microgram Sublingual Tablet, 100, Bottle	Containered Pack	Drug	AMT
1	opioid	43328792	795011000168101	Instanyl 50 Microgram/Actuation Nasal Spray, 6 X 1 Actuation, Pump Packs	Containered Pack	Drug	AMT
1	opioid	43328791	794911000168101	Instanyl 50 Microgram/Actuation Nasal Spray, 1 Actuation, Pump Pack	Containered Pack	Drug	AMT
1	opioid	43328790	795381000168105	Instanyl 200 Microgram/Actuation Nasal Spray, 8 X 1 Actuation, Pump Packs	Containered Pack	Drug	AMT
1	opioid	43328289	786021000168102	Fentanyl (Watson) 50 Microgram/Hour Patch, 5, Sachet	Containered Pack	Drug	AMT
1	opioid	43328266	933235961000036102	Fentanyl (Sandoz) 50 Microgram/Hour Patch, 5	Trade Product Pack	Drug	AMT
1	opioid	43370034	22949011000036109	Hydromorphone Hydrochloride 50 Mg/5 Ml Injection, Ampoule	Med Product Unit	Drug	AMT
1	opioid	43307422	51509011000036104	Tramadol Hydrochloride 300 Mg Modified Release Tablet, 20	Med Product Pack	Drug	AMT
1	opioid	43309926	18407011000036100	Durogesic 75 Microgram/Hour Patch, 5, Sachet	Containered Pack	Drug	AMT
1	opioid	43356102	73098011000036100	Jurnista 32 Mg Modified Release Tablet, 50	Trade Product Pack	Drug	AMT
1	opioid	43359241	774111000168107	Targin 15/7.5 Mg Modified Release Tablet, 28, Blister Pack	Containered Pack	Drug	AMT
1	opioid	43370211	785441000168108	Morphine Hydrochloride 40 Mg/Ml Oral Liquid	Med Product Unit	Drug	AMT
1	opioid	43352677	783211000168107	Tapentadol 75 Mg Tablet, 30	Med Product Pack	Drug	AMT
1	opioid	43370270	23081011000036100	Morphine Sulfate 30 Mg Modified Release Capsule	Med Product Unit	Drug	AMT
1	opioid	43346172	779691000168107	Fentanyl (Apo) 100 Microgram/Hour Patch, 5	Trade Product Pack	Drug	AMT
1	opioid	43359281	37509011000036106	Tramedo Sr 200 Mg Modified Release Tablet, 60, Blister Pack	Containered Pack	Drug	AMT
1	opioid	43315776	35192011000036109	Hydromorphone Hydrochloride 2 Mg Tablet, 100	Med Product Pack	Drug	AMT
1	opioid	43359309	20606011000036101	Zydol Sr 150 Mg Modified Release Tablet, 20, Blister Pack	Containered Pack	Drug	AMT
1	opioid	43352844	34405011000036107	Actiq 1600 Microgram Lozenge On Handle, 3	Trade Product Pack	Drug	AMT
1	opioid	43309436	34767011000036105	Dilaudid 4 Mg Uncoated Tablet, 500, Bottle	Containered Pack	Drug	AMT
1	opioid	43352846	933205851000036101	Actiq 400 Microgram Lozenge On Handle, 30	Trade Product Pack	Drug	AMT
1	opioid	43307420	51504011000036100	Tramadol Hydrochloride 200 Mg Modified Release Tablet, 3	Med Product Pack	Drug	AMT
1	opioid	43309901	34287011000036100	Endone 5 Mg Uncoated Tablet, 500	Trade Product Pack	Drug	AMT
1	opioid	43309407	6476011000036102	Dilaudid 2 Mg Uncoated Tablet	Trade Product Unit	Drug	AMT
1	opioid	43356125	73271011000036107	Jurnista 8 Mg Modified Release Tablet, 100, Blister Pack	Containered Pack	Drug	AMT
1	opioid	43359879	685871000168108	Buprenorphine 400 Microgram Sublingual Tablet, 7	Med Product Pack	Drug	AMT
1	opioid	43309277	933196291000036100	Denpax 12 Microgram/Hour Patch	Trade Product Unit	Drug	AMT
1	opioid	43360077	2108011000036105	Fentanyl	AU Substance	Drug	AMT
1	opioid	43356165	6519011000036105	Kapanol 10 Mg Modified Release Capsule	Trade Product Unit	Drug	AMT
1	opioid	43355004	34703011000036102	Endone 5 Mg Uncoated Tablet, 500, Blister Pack	Containered Pack	Drug	AMT
1	opioid	43307776	34829011000036109	Actiq 1200 Microgram Lozenge On Handle, 3, Blister Pack	Containered Pack	Drug	AMT
1	opioid	43346177	780951000168109	Fentanyl (Apo) 37 Microgram/Hour Patch, 10, Sachet	Containered Pack	Drug	AMT
1	opioid	43345535	44137011000036106	Di-Gesic Tablet: Film-Coated, 20, Blister Pack	Containered Pack	Drug	AMT
1	opioid	43345511	13194011000036106	Dilaudid 4 Mg Uncoated Tablet, 20	Trade Product Pack	Drug	AMT
1	opioid	43303340	34780011000036106	Oxycontin 80 Mg Modified Release Tablet, 60, Blister Pack	Containered Pack	Drug	AMT
1	opioid	43366651	783551000168105	Palexia Ir 100 Mg Tablet: Film-Coated, 20, Blister Pack	Containered Pack	Drug	AMT
1	opioid	43345345	933215091000036101	Denpax 100 Microgram/Hour Patch, 5, Sachet	Containered Pack	Drug	AMT
1	opioid	43330582	783451000168109	Palexia Ir 100 Mg Tablet: Film-Coated, 5	Trade Product Pack	Drug	AMT
1	opioid	43343792	29351000036101	Actiq 800 Microgram Lozenge On Handle, 9	Trade Product Pack	Drug	AMT
1	opioid	43343790	29391000036105	Actiq 1600 Microgram Lozenge On Handle, 9	Trade Product Pack	Drug	AMT
1	opioid	43370305	27745011000036104	Oxycodone Hydrochloride 10 Mg Capsule, 20	Med Product Pack	Drug	AMT
1	opioid	43360087	31107011000036105	Dextropropoxyphene Hydrochloride	AU Substance	Drug	AMT
1	opioid	43343589	757081000168109	Tapentadol 25 Mg Modified Release Tablet	Med Product Unit	Drug	AMT
1	opioid	43343453	51502011000036109	Tramadol Hydrochloride 200 Mg Modified Release Tablet, 10	Med Product Pack	Drug	AMT
1	opioid	43343152	35206011000036108	Oxycodone Hydrochloride 80 Mg Modified Release Tablet, 60	Med Product Pack	Drug	AMT
1	opioid	43366490	34738011000036101	Pethidine Hydrochloride (Dbl) 75 Mg/1.5 Ml Injection: Solution, 50 X 1.5 Ml Ampoules	Containered Pack	Drug	AMT
1	opioid	43370314	34862011000036105	Pethidine Hydrochloride 500 Mg/10 Ml Injection, Vial	Med Product Unit	Drug	AMT
1	opioid	43343105	34886011000036106	Pethidine Hydrochloride 75 Mg/1.5 Ml Injection, Ampoule	Med Product Unit	Drug	AMT
1	opioid	43343006	35135011000036105	Morphine Hydrochloride 2 Mg/Ml Oral Liquid, 500 Ml	Med Product Pack	Drug	AMT
1	opioid	43360826	35195011000036101	Hydromorphone Hydrochloride 4 Mg Tablet, 100	Med Product Pack	Drug	AMT
1	opioid	43366396	20917011000036101	Oxycontin 5 Mg Modified Release Tablet, 20, Blister Pack	Containered Pack	Drug	AMT
1	opioid	43342127	35243011000036107	Fentanyl 1200 Microgram Lozenge On Handle, 3	Med Product Pack	Drug	AMT
1	opioid	43342125	933236081000036102	Fentanyl 12 Microgram/Hour Patch, 3	Med Product Pack	Drug	AMT
1	opioid	43346236	933235841000036108	Fentanyl (Sandoz) 25 Microgram/Hour Patch, 8	Trade Product Pack	Drug	AMT
1	opioid	43361047	22034011000036104	Morphine Hydrochloride 2 Mg/Ml Oral Liquid	Med Product Unit	Drug	AMT
1	opioid	43355019	17923011000036106	Durogesic 100 Microgram/Hour Patch, 5, Sachet	Containered Pack	Drug	AMT
1	opioid	43361064	27109011000036102	Morphine Sulfate 100 Mg Modified Release Tablet, 20	Med Product Pack	Drug	AMT
1	opioid	43303364	34793011000036104	Oxynorm 5 Mg Hard Capsule, 60, Bottle	Containered Pack	Drug	AMT
1	opioid	43361096	35167011000036108	Morphine Sulfate 60 Mg Modified Release Tablet, 60	Med Product Pack	Drug	AMT
1	opioid	43342119	795101000168100	Fentanyl 100 Microgram/Actuation Nasal Spray, 1 Actuation	Med Product Pack	Drug	AMT
1	opioid	43370622	23625011000036103	Tramadol Hydrochloride 100 Mg Modified Release Tablet	Med Product Unit	Drug	AMT
1	opioid	43341299	923367011000036108	Targin 40/20 Mg Modified Release Tablet, 20	Trade Product Pack	Drug	AMT
1	opioid	43305339	5066011000036100	Tramedo 50 Mg Capsule	Trade Product Unit	Drug	AMT
1	opioid	43315032	22081011000036108	Fentanyl 12 Microgram/Hour Patch	Med Product Unit	Drug	AMT
1	opioid	43341144	34314011000036102	Temgesic 200 Microgram Sublingual Tablet, 50	Trade Product Pack	Drug	AMT
1	opioid	43303596	783581000168103	Palexia Ir 100 Mg Tablet: Film-Coated, 28, Blister Pack	Containered Pack	Drug	AMT
1	opioid	43355024	4783011000036101	Durogesic 75 Microgram/Hour Patch	Trade Product Unit	Drug	AMT
1	opioid	43339643	787281000168106	Palladone Xl 24 Mg Modified Release Capsule, 30, Bottle	Containered Pack	Drug	AMT
1	opioid	43370775	757401000168107	Tapentadol 25 Mg Modified Release Tablet, 90	Med Product Pack	Drug	AMT
1	opioid	43370797	783041000168102	Tapentadol 75 Mg Tablet	Med Product Unit	Drug	AMT
1	opioid	43370798	783091000168105	Tapentadol 75 Mg Tablet, 10	Med Product Pack	Drug	AMT
1	opioid	43370777	782771000168103	Tapentadol 50 Mg Tablet, 20	Med Product Pack	Drug	AMT
1	opioid	43370774	757131000168109	Tapentadol 25 Mg Modified Release Tablet, 10	Med Product Pack	Drug	AMT
1	opioid	43370773	783681000168104	Tapentadol 100 Mg Tablet, 56	Med Product Pack	Drug	AMT
1	opioid	43370332	27634011000036105	Oxycodone Hydrochloride 20 Mg Modified Release Tablet, 20	Med Product Pack	Drug	AMT
1	opioid	43366367	790101000168107	Oxycontin 40 Mg Modified Release Tablet, 120, Bottle	Containered Pack	Drug	AMT
1	opioid	43339618	783231000168102	Palexia Ir 75 Mg Tablet: Film-Coated, 30, Blister Pack	Containered Pack	Drug	AMT
1	opioid	43370331	35214011000036103	Oxycodone Hydrochloride 20 Mg Capsule, 60	Med Product Pack	Drug	AMT
1	opioid	43356544	4460011000036102	Ms Contin 5 Mg Modified Release Tablet	Trade Product Unit	Drug	AMT
1	opioid	43339596	783521000168102	Palexia Ir 100 Mg Tablet: Film-Coated, 14, Blister Pack	Containered Pack	Drug	AMT
1	opioid	43370328	775051000168105	Oxycodone Hydrochloride 2.5 Mg + Naloxone Hydrochloride 1.25 Mg Modified Release Tablet, 20	Med Product Pack	Drug	AMT
1	opioid	43356546	929706011000036109	Ms Contin Suspension 100 Mg Modified Release Granules, 28 Sachets	Containered Pack	Drug	AMT
1	opioid	43370329	933224041000036103	Oxycodone Hydrochloride 20 Mg + Naloxone Hydrochloride 10 Mg Modified Release Tablet, 28	Med Product Pack	Drug	AMT
1	opioid	43370277	27749011000036102	Morphine Sulfate 60 Mg Modified Release Capsule, 10	Med Product Pack	Drug	AMT
1	opioid	43366366	790071000168103	Oxycontin 40 Mg Modified Release Tablet, 100, Bottle	Containered Pack	Drug	AMT
1	opioid	43361809	31501000036109	Actiq 1200 Microgram Lozenge On Handle, 9, Blister Pack	Containered Pack	Drug	AMT
1	opioid	43366489	34039011000036107	Pethidine Hydrochloride (Dbl) 75 Mg/1.5 Ml Injection: Solution, 1.5 Ml Ampoule	Trade Product Unit	Drug	AMT
1	opioid	43302565	6722011000036106	Ms Mono 120 Mg Modified Release Capsule	Trade Product Unit	Drug	AMT
1	opioid	43339318	13232011000036107	Oxycontin 80 Mg Modified Release Tablet, 20	Trade Product Pack	Drug	AMT
1	opioid	43370275	35114011000036101	Morphine Sulfate 30 Mg/Ml Injection, 50 X 1 Ml Ampoules	Med Product Pack	Drug	AMT
1	opioid	43370272	27107011000036109	Morphine Sulfate 30 Mg Modified Release Tablet, 20	Med Product Pack	Drug	AMT
1	opioid	43370271	27131011000036108	Morphine Sulfate 30 Mg Modified Release Granules, 20 Sachets	Med Product Pack	Drug	AMT
1	opioid	43366361	790021000168104	Oxycontin 20 Mg Modified Release Tablet, 120, Bottle	Containered Pack	Drug	AMT
1	opioid	43366360	789921000168105	Oxycontin 15 Mg Modified Release Tablet, 120	Trade Product Pack	Drug	AMT
1	opioid	43339246	763071000168106	Oxycodone Mr (Chemmart) 15 Mg Modified Release Tablet, 60	Trade Product Pack	Drug	AMT
1	opioid	43366331	789791000168105	Oxycontin 10 Mg Modified Release Tablet, 100	Trade Product Pack	Drug	AMT
1	opioid	43366333	929119011000036108	Oxycontin 10 Mg Modified Release Tablet, 28, Blister Pack	Containered Pack	Drug	AMT
1	opioid	43339220	778561000168107	Oxycodone Mr (Apotex) 40 Mg Modified Release Tablet, 60	Trade Product Pack	Drug	AMT
1	opioid	43339196	777931000168109	Oxycodone Mr (Apo) 40 Mg Modified Release Tablet	Trade Product Unit	Drug	AMT
1	opioid	43366307	780261000168103	Oxycodone Mr (Genrx) 30 Mg Modified Release Tablet, 20	Trade Product Pack	Drug	AMT
1	opioid	43370267	27558011000036106	Morphine Sulfate 200 Mg Modified Release Granules, 20 Sachets	Med Product Pack	Drug	AMT
1	opioid	43305591	754081000168100	Xedone 10 Mg Hard Capsule, 60	Trade Product Pack	Drug	AMT
1	opioid	43366306	781201000168108	Oxycodone Mr (Genrx) 10 Mg Modified Release Tablet, 28, Blister Pack	Containered Pack	Drug	AMT
1	opioid	43330584	783721000168105	Palexia Ir 100 Mg Tablet: Film-Coated, 60	Trade Product Pack	Drug	AMT
1	opioid	43366303	778591000168100	Oxycodone Mr (Chemmart) 40 Mg Modified Release Tablet, 20	Trade Product Pack	Drug	AMT
1	opioid	43330603	782941000168108	Palexia Ir 50 Mg Tablet: Film-Coated, 56, Blister Pack	Containered Pack	Drug	AMT
1	opioid	43303618	782781000168100	Palexia Ir 50 Mg Tablet: Film-Coated, 20	Trade Product Pack	Drug	AMT
1	opioid	43366302	763661000168105	Oxycodone Mr (Chemmart) 20 Mg Modified Release Tablet, 20, Blister Pack	Containered Pack	Drug	AMT
1	opioid	43339170	752481000168102	Oxycodone (Wt) 5 Mg Hard Capsule, 60, Blister Pack	Containered Pack	Drug	AMT
1	opioid	43366280	778551000168105	Oxycodone Mr (Apotex) 40 Mg Modified Release Tablet, 20, Blister Pack	Containered Pack	Drug	AMT
1	opioid	43366279	778541000168108	Oxycodone Mr (Apotex) 40 Mg Modified Release Tablet, 20	Trade Product Pack	Drug	AMT
1	opioid	43366276	786721000168100	Oxycodone Mr (Apotex) 10 Mg Modified Release Tablet, 20, Blister Pack	Containered Pack	Drug	AMT
1	opioid	43366275	778051000168100	Oxycodone Mr (Apo) 40 Mg Modified Release Tablet, 20, Bottle	Containered Pack	Drug	AMT
1	opioid	43366251	718461000168103	Oxycodone Ir (Mayne Pharma) 5 Mg Tablet, 20	Trade Product Pack	Drug	AMT
1	opioid	43366249	753421000168108	Oxycodone (Zp) 5 Mg Hard Capsule, 20, Blister Pack	Containered Pack	Drug	AMT
1	opioid	43339164	785681000168100	Oxycodone (Sandoz) 40 Mg Modified Release Tablet, 20	Trade Product Pack	Drug	AMT
1	opioid	43366228	752301000168102	Oxycodone (Wt) 5 Mg Hard Capsule	Trade Product Unit	Drug	AMT
1	opioid	43366227	752571000168101	Oxycodone (Wt) 20 Mg Hard Capsule, 20	Trade Product Pack	Drug	AMT
1	opioid	43366224	679361000168100	Oxycodone (Sandoz) 5 Mg Modified Release Tablet, 28	Trade Product Pack	Drug	AMT
1	opioid	43339143	789541000168106	Oxycodone (Hx) 40 Mg Modified Release Tablet, 20	Trade Product Pack	Drug	AMT
1	opioid	43339124	753191000168103	Oxycodone (Gx) 5 Mg Hard Capsule, 20	Trade Product Pack	Drug	AMT
1	opioid	43366198	785651000168107	Oxycodone (Sandoz) 10 Mg Modified Release Tablet, 28, Bottle	Containered Pack	Drug	AMT
1	opioid	43366195	754351000168109	Oxycodone (Medis) 10 Mg Hard Capsule, 60	Trade Product Pack	Drug	AMT
1	opioid	43339104	754551000168102	Oxycodone (As) 20 Mg Hard Capsule, 60	Trade Product Pack	Drug	AMT
1	opioid	43366196	754231000168105	Oxycodone (Medis) 20 Mg Hard Capsule, 20, Bottle	Containered Pack	Drug	AMT
1	opioid	43366175	789391000168106	Oxycodone (Hx) 10 Mg Modified Release Tablet	Trade Product Unit	Drug	AMT
1	opioid	43338802	743001000168108	Morphine Mr (An) 10 Mg Modified Release Tablet	Trade Product Unit	Drug	AMT
1	opioid	43366173	753201000168100	Oxycodone (Gx) 5 Mg Hard Capsule, 20, Blister Pack	Containered Pack	Drug	AMT
1	opioid	43366170	753161000168105	Oxycodone (Gx) 10 Mg Hard Capsule, 20, Bottle	Containered Pack	Drug	AMT
1	opioid	43366168	752101000168100	Oxycodone (Actavis) 5 Mg Hard Capsule, 20, Bottle	Containered Pack	Drug	AMT
1	opioid	43365950	18614011000036105	Morphine Tartrate (Dbl) 120 Mg/1.5 Ml Injection: Solution, 5 X 1.5 Ml Ampoules	Containered Pack	Drug	AMT
1	opioid	43338609	18592011000036105	Norspan 20 Microgram/Hour Patch, 2, Sachet	Containered Pack	Drug	AMT
1	opioid	43330610	134451000036104	Palexia Sr 100 Mg Modified Release Tablet	Trade Product Unit	Drug	AMT
1	opioid	43365949	933219681000036106	Morphine Sulfate Mr (Apotex) 60 Mg Modified Release Tablet	Trade Product Unit	Drug	AMT
1	opioid	43365931	34651011000036101	Morphine Sulfate (Phebra) 10 Mg/Ml Injection: Solution, 5 X 1 Ml Ampoules	Containered Pack	Drug	AMT
1	opioid	43330607	783081000168107	Palexia Ir 75 Mg Tablet: Film-Coated, 5, Blister Pack	Containered Pack	Drug	AMT
1	opioid	43365932	933223561000036109	Morphine Sulfate Mr (Apotex) 10 Mg Modified Release Tablet, 60	Trade Product Pack	Drug	AMT
1	opioid	43365906	747711000168103	Morphine Mr (Scp) 60 Mg Modified Release Tablet	Trade Product Unit	Drug	AMT
1	opioid	43338280	932727011000036105	Lodam Sr 150 Mg Modified Release Tablet	Trade Product Unit	Drug	AMT
1	opioid	43365884	747871000168103	Morphine Mr (Ch) 10 Mg Modified Release Tablet, 20	Trade Product Pack	Drug	AMT
1	opioid	43365739	78630011000036101	Momex Sr 60 Mg Modified Release Tablet	Trade Product Unit	Drug	AMT
1	opioid	43346239	786421000168109	Fentanyl (Sandoz) 37 Microgram/Hour Patch, 4, Sachet	Containered Pack	Drug	AMT
1	opioid	43365881	743041000168105	Morphine Mr (An) 10 Mg Modified Release Tablet, 28, Blister Pack	Containered Pack	Drug	AMT
1	opioid	43365854	706981000168100	Morphine (Juno) 100 Mg/5 Ml Injection: Solution, 10 X 5 Ml Ampoules	Containered Pack	Drug	AMT
1	opioid	43338066	72933011000036100	Jurnista 32 Mg Modified Release Tablet	Trade Product Unit	Drug	AMT
1	opioid	43364238	780641000168104	Fentanyl (Apo) 12 Microgram/Hour Patch, 7	Trade Product Pack	Drug	AMT
1	opioid	43366423	20223011000036102	Oxynorm 5 Mg Hard Capsule, 20, Blister Pack	Containered Pack	Drug	AMT
1	opioid	43365853	707061000168105	Morphine (Juno) 10 Mg/Ml Injection: Solution, 10 X 1 Ml Ampoules	Containered Pack	Drug	AMT
1	opioid	43365852	748801000168109	Morphine (Jn) 50 Mg/5 Ml Injection: Solution, 10 X 5 Ml Ampoules	Trade Product Pack	Drug	AMT
1	opioid	43365851	747511000168109	Morphine (Jn) 100 Mg/5 Ml Injection: Solution, 5 Ml Ampoule	Trade Product Unit	Drug	AMT
1	opioid	43337261	786431000168107	Fentanyl (Sandoz) 37 Microgram/Hour Patch, 5	Trade Product Pack	Drug	AMT
1	opioid	43365653	13116011000036102	Ms Contin Suspension 100 Mg Modified Release Granules, 20 Sachets	Trade Product Pack	Drug	AMT
1	opioid	43365651	34318011000036109	Ms Contin 30 Mg Modified Release Tablet, 60	Trade Product Pack	Drug	AMT
1	opioid	43365631	34381011000036103	Ms Contin 15 Mg Modified Release Tablet, 60	Trade Product Pack	Drug	AMT
1	opioid	43365630	929712011000036108	Ms Contin 15 Mg Modified Release Tablet, 28, Blister Pack	Containered Pack	Drug	AMT
1	opioid	43365218	34749011000036105	Kapanol 20 Mg Modified Release Capsule, 60, Blister Pack	Containered Pack	Drug	AMT
1	opioid	43365217	46171000036104	Kapanol 20 Mg Modified Release Capsule, 28, Blister Pack	Containered Pack	Drug	AMT
1	opioid	43365161	73070011000036109	Jurnista 8 Mg Modified Release Tablet, 14	Trade Product Pack	Drug	AMT
1	opioid	43365142	73307011000036102	Jurnista 64 Mg Modified Release Tablet, 28, Blister Pack	Containered Pack	Drug	AMT
1	opioid	43366422	34789011000036100	Oxynorm 20 Mg Hard Capsule, 60, Bottle	Containered Pack	Drug	AMT
1	opioid	43365119	747451000168109	Junomorph 50 Mg/5 Ml Injection: Solution, 10 X 5 Ml Ampoules	Trade Product Pack	Drug	AMT
1	opioid	43302590	6724011000036102	Ms Mono 60 Mg Modified Release Capsule	Trade Product Unit	Drug	AMT
1	opioid	43370235	26860011000036100	Morphine Sulfate 10 Mg Modified Release Tablet, 20	Med Product Pack	Drug	AMT
1	opioid	43303166	754301000168105	Oxycodone (Medis) 5 Mg Hard Capsule, 20, Bottle	Containered Pack	Drug	AMT
1	opioid	43365118	747271000168104	Junomorph 20 Mg/Ml Injection: Solution, Ampoule	Trade Product Unit	Drug	AMT
1	opioid	43300424	19954011000036100	Dilaudid-Hp 10 Mg/Ml Injection: Solution, 5 X 1 Ml Ampoules	Containered Pack	Drug	AMT
1	opioid	43337020	85661000036101	Dutran 12 Microgram/Hour Patch, 5, Sachet	Containered Pack	Drug	AMT
1	opioid	43364841	795371000168107	Instanyl 200 Microgram/Actuation Nasal Spray, 8 X 1 Actuation	Trade Product Pack	Drug	AMT
1	opioid	43364245	780851000168101	Fentanyl (Apo) 37 Microgram/Hour Patch, 5	Trade Product Pack	Drug	AMT
1	opioid	43336974	778081000168107	Endone Xr 40 Mg Modified Release Tablet, 20, Blister Pack	Containered Pack	Drug	AMT
1	opioid	43356557	20232011000036107	Ms Mono 30 Mg Modified Release Capsule, 10, Bottle	Containered Pack	Drug	AMT
1	opioid	43364840	795401000168105	Instanyl 200 Microgram/Actuation Nasal Spray, 10 X 1 Actuation	Trade Product Pack	Drug	AMT
1	opioid	43364353	785961000168103	Fentanyl (Watson) 25 Microgram/Hour Patch, 5, Sachet	Containered Pack	Drug	AMT
1	opioid	43364352	785931000168106	Fentanyl (Watson) 12 Microgram/Hour Patch, 5, Sachet	Containered Pack	Drug	AMT
1	opioid	43364348	933234461000036106	Fentanyl (Sandoz) 75 Microgram/Hour Patch	Trade Product Unit	Drug	AMT
1	opioid	43364328	933235941000036103	Fentanyl (Sandoz) 50 Microgram/Hour Patch, 4	Trade Product Pack	Drug	AMT
1	opioid	43364320	933235731000036105	Fentanyl (Sandoz) 25 Microgram/Hour Patch, 10	Trade Product Pack	Drug	AMT
1	opioid	43364319	933238901000036106	Fentanyl (Sandoz) 12 Microgram/Hour Patch, 5, Sachet	Containered Pack	Drug	AMT
1	opioid	43336522	13199011000036107	Dilaudid-Hp 500 Mg/50 Ml Injection: Solution, 50 Ml Vial	Trade Product Pack	Drug	AMT
1	opioid	43364297	933234501000036106	Fentanyl (Sandoz) 100 Microgram/Hour Patch	Trade Product Unit	Drug	AMT
1	opioid	43364276	778951000168104	Fentanyl (Apo) 75 Microgram/Hour Patch, 3	Trade Product Pack	Drug	AMT
1	opioid	43364243	780711000168105	Fentanyl (Apo) 37 Microgram/Hour Patch	Trade Product Unit	Drug	AMT
1	opioid	43364242	780061000168105	Fentanyl (Apo) 25 Microgram/Hour Patch, 4	Trade Product Pack	Drug	AMT
1	opioid	43364239	779971000168100	Fentanyl (Apo) 25 Microgram/Hour Patch	Trade Product Unit	Drug	AMT
1	opioid	43364237	780611000168103	Fentanyl (Apo) 12 Microgram/Hour Patch, 5	Trade Product Pack	Drug	AMT
1	opioid	43363514	19957011000036106	Dilaudid 1 Mg/Ml Oral Liquid, 473 Ml, Bottle	Containered Pack	Drug	AMT
1	opioid	43364048	50561011000036106	Durotram Xr (Once A Day) 100 Mg Modified Release Tablet, 20, Blister Pack	Containered Pack	Drug	AMT
1	opioid	43364046	50560011000036104	Durotram Xr (Once A Day) 100 Mg Modified Release Tablet, 2, Blister Pack	Containered Pack	Drug	AMT
1	opioid	43370232	26629011000036108	Morphine Hydrochloride 5 Mg/Ml Oral Liquid, 200 Ml	Med Product Pack	Drug	AMT
1	opioid	43316695	933205911000036108	Actiq 1200 Microgram Lozenge On Handle, 30	Trade Product Pack	Drug	AMT
1	opioid	43370210	707041000168106	Morphine Hydrochloride 10 Mg/Ml Injection, 10 X 1 Ml Ampoules	Med Product Pack	Drug	AMT
1	opioid	43363565	41613011000036102	Di-Gesic Tablet: Film-Coated, 20	Trade Product Pack	Drug	AMT
1	opioid	43334899	31491000036102	Actiq 800 Microgram Lozenge On Handle, 9, Blister Pack	Containered Pack	Drug	AMT
1	opioid	43364044	50559011000036100	Durotram Xr (Once A Day) 100 Mg Modified Release Tablet, 10, Blister Pack	Containered Pack	Drug	AMT
1	opioid	43334897	29311000036100	Actiq 400 Microgram Lozenge On Handle, 9	Trade Product Pack	Drug	AMT
1	opioid	43334887	744651000168104	Abstral 200 Microgram Sublingual Tablet, 10, Blister Pack	Containered Pack	Drug	AMT
1	opioid	43334696	783441000168107	Tapentadol 100 Mg Tablet, 5	Med Product Pack	Drug	AMT
1	opioid	43301770	795061000168103	Instanyl 50 Microgram/Actuation Nasal Spray, 10 X 1 Actuation	Trade Product Pack	Drug	AMT
1	opioid	43370031	73372011000036107	Hydromorphone Hydrochloride 32 Mg Modified Release Tablet	Med Product Unit	Drug	AMT
1	opioid	43300821	80208011000036107	Doloxene (Dextropropoxyphene Napsilate Monohydrate 100 Mg) Hard Capsule	Trade Product Unit	Drug	AMT
1	opioid	43300456	44138011000036107	Di-Gesic Tablet: Film-Coated, 50, Blister Pack	Containered Pack	Drug	AMT
1	opioid	43361158	71471011000036102	Oxycodone Hydrochloride 15 Mg Modified Release Tablet, 20	Med Product Pack	Drug	AMT
1	opioid	43361133	789781000168107	Oxycodone Hydrochloride 10 Mg Modified Release Tablet, 100	Med Product Pack	Drug	AMT
1	opioid	43361132	35215011000036104	Oxycodone Hydrochloride 10 Mg Capsule, 60	Med Product Pack	Drug	AMT
1	opioid	43307004	2360011000036104	Morphine	AU Substance	Drug	AMT
1	opioid	43301250	933235661000036105	Fentanyl (Sandoz) 75 Microgram/Hour Patch, 5	Trade Product Pack	Drug	AMT
1	opioid	43301248	933238831000036109	Fentanyl (Sandoz) 50 Microgram/Hour Patch, 7, Sachet	Containered Pack	Drug	AMT
1	opioid	43302806	747881000168100	Morphine Mr (Ch) 10 Mg Modified Release Tablet, 20, Blister Pack	Containered Pack	Drug	AMT
1	opioid	43305375	7075011000036102	Zydol 50 Mg Hard Capsule	Trade Product Unit	Drug	AMT
1	opioid	43361095	929757011000036102	Morphine Sulfate 60 Mg Modified Release Tablet, 28	Med Product Pack	Drug	AMT
1	opioid	43361097	27748011000036105	Morphine Sulfate 90 Mg Modified Release Capsule, 10	Med Product Pack	Drug	AMT
1	opioid	43361065	929758011000036101	Morphine Sulfate 100 Mg Modified Release Tablet, 28	Med Product Pack	Drug	AMT
1	opioid	43305317	932776011000036108	Tramal Drops 100 Mg/Ml Oral Liquid: Solution, 1 Drop	Trade Product Unit	Drug	AMT
1	opioid	43302686	79006011000036104	Momex Sr 60 Mg Modified Release Tablet, 20, Blister Pack	Containered Pack	Drug	AMT
1	opioid	43361063	27557011000036105	Morphine Sulfate 100 Mg Modified Release Granules, 20 Sachets	Med Product Pack	Drug	AMT
1	opioid	43361049	88171000036107	Morphine Hydrochloride 200 Microgram/Ml Intrathecal Injection, Vial	Med Product Unit	Drug	AMT
1	opioid	43305303	826621000168101	Targin 60/30 Mg Modified Release Tablet, 28, Blister Pack	Containered Pack	Drug	AMT
1	opioid	43334221	2433011000036105	Oxycodone Hydrochloride	AU Substance	Drug	AMT
1	opioid	43303620	782971000168101	Palexia Ir 50 Mg Tablet: Film-Coated, 60, Blister Pack	Containered Pack	Drug	AMT
1	opioid	43361048	785331000168105	Morphine Hydrochloride 20 Mg/Ml Oral Liquid, 200 Ml	Med Product Pack	Drug	AMT
1	opioid	43360828	35202011000036109	Hydromorphone Hydrochloride 50 Mg/5 Ml Injection, 10 X 5 Ml Ampoules	Med Product Pack	Drug	AMT
1	opioid	43334178	43841000036108	Morphine Sulfate 50 Mg Modified Release Capsule, 28	Med Product Pack	Drug	AMT
1	opioid	43360827	27606011000036105	Hydromorphone Hydrochloride 4 Mg Tablet, 20	Med Product Pack	Drug	AMT
1	opioid	43360096	744691000168109	Fentanyl 300 Microgram Sublingual Tablet	Med Product Unit	Drug	AMT
1	opioid	43360825	787151000168106	Hydromorphone Hydrochloride 32 Mg Modified Release Capsule, 10	Med Product Pack	Drug	AMT
1	opioid	43360821	73482011000036109	Hydromorphone Hydrochloride 16 Mg Modified Release Tablet, 30	Med Product Pack	Drug	AMT
1	opioid	43360123	933235911000036104	Fentanyl 50 Microgram/Hour Patch, 2	Med Product Pack	Drug	AMT
1	opioid	43360454	73373011000036100	Hydromorphone Hydrochloride 64 Mg Modified Release Tablet	Med Product Unit	Drug	AMT
1	opioid	43360800	35201011000036103	Hydromorphone Hydrochloride 10 Mg/Ml Injection, 10 X 1 Ml Ampoules	Med Product Pack	Drug	AMT
1	opioid	43360455	73502011000036102	Hydromorphone Hydrochloride 64 Mg Modified Release Tablet, 20	Med Product Pack	Drug	AMT
1	opioid	43360124	933235981000036107	Fentanyl 50 Microgram/Hour Patch, 7	Med Product Pack	Drug	AMT
1	opioid	43360095	22053011000036102	Fentanyl 25 Microgram/Hour Patch	Med Product Unit	Drug	AMT
1	opioid	43360097	794891000168103	Fentanyl 50 Microgram/Actuation Nasal Spray, 1 Actuation	Med Product Pack	Drug	AMT
1	opioid	43359538	754151000168106	Xedone 20 Mg Hard Capsule, 60	Trade Product Pack	Drug	AMT
1	opioid	43359312	41266011000036107	Zydol Sr 50 Mg Modified Release Tablet, 20	Trade Product Pack	Drug	AMT
1	opioid	43359298	680621000168102	Zaldiar Combination Therapy Tablet: Film-Coated, 20	Trade Product Pack	Drug	AMT
1	opioid	43359280	37507011000036104	Tramedo Sr 150 Mg Modified Release Tablet, 60, Blister Pack	Containered Pack	Drug	AMT
1	opioid	43359251	933078011000036104	Tramadol Hydrochloride Sr (Terry White Chemists) 150 Mg Modified Release Tablet, 20, Blister Pack	Containered Pack	Drug	AMT
1	opioid	43359250	932874011000036103	Tramadol Hydrochloride Sr (Terry White Chemists) 100 Mg Modified Release Tablet, 20	Trade Product Pack	Drug	AMT
1	opioid	43359244	775891000168108	Targin 30/15 Mg Modified Release Tablet, 60	Trade Product Pack	Drug	AMT
1	opioid	43359242	923037011000036104	Targin 20/10 Mg Modified Release Tablet	Trade Product Unit	Drug	AMT
1	opioid	43334146	35227011000036100	Morphine Sulfate 15 Mg Modified Release Tablet, 60	Med Product Pack	Drug	AMT
1	opioid	43359211	932729011000036103	Tramadol Hydrochloride Sr (Apo) 100 Mg Modified Release Tablet	Trade Product Unit	Drug	AMT
1	opioid	43359210	666891000168102	Tramadol Hydrochloride Sr (An) 150 Mg Modified Release Tablet	Trade Product Unit	Drug	AMT
1	opioid	43359183	21076011000036109	Tramadol Hydrochloride (Chemmart) 50 Mg Hard Capsule, 20, Blister Pack	Containered Pack	Drug	AMT
1	opioid	43334144	27747011000036109	Morphine Sulfate 120 Mg Modified Release Capsule, 10	Med Product Pack	Drug	AMT
1	opioid	43359182	177151000036101	Tramadol Hydrochloride (Actavis) 50 Mg Hard Capsule, 20, Blister Pack	Containered Pack	Drug	AMT
1	opioid	43357574	757361000168103	Palexia Sr 25 Mg Modified Release Tablet, 56, Blister Pack	Containered Pack	Drug	AMT
1	opioid	43357573	134491000036108	Palexia Sr 200 Mg Modified Release Tablet	Trade Product Unit	Drug	AMT
1	opioid	43357547	782851000168102	Palexia Ir 50 Mg Tablet: Film-Coated, 30, Blister Pack	Containered Pack	Drug	AMT
1	opioid	43357550	135671000036105	Palexia Sr 100 Mg Modified Release Tablet, 28, Blister Pack	Containered Pack	Drug	AMT
1	opioid	43357286	786301000168108	Oxynorm 200 Mg/20 Ml Injection: Solution, 20 Ml Ampoule	Trade Product Unit	Drug	AMT
1	opioid	43357285	33969011000036105	Oxynorm 10 Mg/Ml Injection: Solution, Ampoule	Trade Product Unit	Drug	AMT
1	opioid	43332366	933224051000036100	Targin 40/20 Mg Modified Release Tablet, 28	Trade Product Pack	Drug	AMT
1	opioid	43357267	158331000036108	Oxycontin Reformulation 15 Mg Modified Release Tablet	Trade Product Unit	Drug	AMT
1	opioid	43357266	160481000036107	Oxycontin Reformulation 10 Mg Modified Release Tablet, 28, Blister Pack	Containered Pack	Drug	AMT
1	opioid	43357263	928488011000036103	Oxycontin 5 Mg Modified Release Tablet, 28	Trade Product Pack	Drug	AMT
1	opioid	43357262	14071011000036107	Oxycontin 5 Mg Modified Release Tablet, 20	Trade Product Pack	Drug	AMT
1	opioid	43357248	789991000168107	Oxycontin 20 Mg Modified Release Tablet, 100, Bottle	Containered Pack	Drug	AMT
1	opioid	43357249	790091000168102	Oxycontin 40 Mg Modified Release Tablet, 120	Trade Product Pack	Drug	AMT
1	opioid	43357204	781021000168107	Oxycodone Mr (Genrx) 20 Mg Modified Release Tablet, 60, Blister Pack	Containered Pack	Drug	AMT
1	opioid	43357203	781401000168109	Oxycodone Mr (Genrx) 15 Mg Modified Release Tablet, 28	Trade Product Pack	Drug	AMT
1	opioid	43357201	778601000168107	Oxycodone Mr (Chemmart) 40 Mg Modified Release Tablet, 20, Blister Pack	Containered Pack	Drug	AMT
1	opioid	43357199	763641000168106	Oxycodone Mr (Chemmart) 20 Mg Modified Release Tablet	Trade Product Unit	Drug	AMT
1	opioid	43357171	778091000168105	Oxycodone Mr (Apo) 40 Mg Modified Release Tablet, 60, Bottle	Containered Pack	Drug	AMT
1	opioid	43357173	786761000168105	Oxycodone Mr (Apotex) 10 Mg Modified Release Tablet, 60, Blister Pack	Containered Pack	Drug	AMT
1	opioid	43357151	778141000168103	Oxycodone Mr (Apo) 40 Mg Modified Release Tablet, 100, Bottle	Containered Pack	Drug	AMT
1	opioid	43357172	786751000168108	Oxycodone Mr (Apotex) 10 Mg Modified Release Tablet, 60	Trade Product Pack	Drug	AMT
1	opioid	43357131	752581000168103	Oxycodone (Wt) 20 Mg Hard Capsule, 20, Bottle	Containered Pack	Drug	AMT
1	opioid	43357130	676291000168108	Oxycodone (Sandoz) 80 Mg Modified Release Tablet, 28	Trade Product Pack	Drug	AMT
1	opioid	43357109	676321000168100	Oxycodone (Sandoz) 10 Mg Modified Release Tablet, 28	Trade Product Pack	Drug	AMT
1	opioid	43357108	676311000168107	Oxycodone (Sandoz) 10 Mg Modified Release Tablet	Trade Product Unit	Drug	AMT
1	opioid	43357102	789511000168107	Oxycodone (Hx) 20 Mg Modified Release Tablet, 60	Trade Product Pack	Drug	AMT
1	opioid	43357084	789461000168109	Oxycodone (Hx) 20 Mg Modified Release Tablet	Trade Product Unit	Drug	AMT
1	opioid	43357080	709001000168103	Oxycodone (Aspen) 5 Mg Uncoated Tablet, 20, Blister Pack	Containered Pack	Drug	AMT
1	opioid	43357079	752121000168109	Oxycodone (Actavis) 5 Mg Hard Capsule, 60, Bottle	Containered Pack	Drug	AMT
1	opioid	43303189	752591000168100	Oxycodone (Wt) 20 Mg Hard Capsule, 60	Trade Product Pack	Drug	AMT
1	opioid	43303186	785751000168103	Oxycodone (Sandoz) 5 Mg Modified Release Tablet, 20, Bottle	Containered Pack	Drug	AMT
1	opioid	43303339	6514011000036109	Oxycontin 80 Mg Modified Release Tablet	Trade Product Unit	Drug	AMT
1	opioid	43303337	790351000168109	Oxycontin 60 Mg Modified Release Tablet, 100	Trade Product Pack	Drug	AMT
1	opioid	43357058	754481000168105	Oxycodone (As) 10 Mg Hard Capsule, 20	Trade Product Pack	Drug	AMT
1	opioid	43356846	12105011000036103	Morphine Tartrate (Dbl) 120 Mg/1.5 Ml Injection: Solution, 5 X 1.5 Ml Ampoules	Trade Product Pack	Drug	AMT
1	opioid	43356844	933229681000036100	Morphine Sulfate Mr (Apotex) 60 Mg Modified Release Tablet, 28, Blister Pack	Containered Pack	Drug	AMT
1	opioid	43356843	933229671000036102	Morphine Sulfate Mr (Apotex) 30 Mg Modified Release Tablet, 28, Blister Pack	Containered Pack	Drug	AMT
1	opioid	43356762	743031000168101	Morphine Mr (An) 10 Mg Modified Release Tablet, 28	Trade Product Pack	Drug	AMT
1	opioid	43356824	933229721000036108	Morphine Sulfate Mr (Apotex) 10 Mg Modified Release Tablet, 60, Blister Pack	Containered Pack	Drug	AMT
1	opioid	43356821	34654011000036103	Morphine Sulfate (Phebra) 30 Mg/Ml Injection: Solution, 50 X 1 Ml Ampoules	Containered Pack	Drug	AMT
1	opioid	43356823	933229621000036101	Morphine Sulfate Mr (Apotex) 10 Mg Modified Release Tablet, 20, Blister Pack	Containered Pack	Drug	AMT
1	opioid	43356817	746551000168107	Morphine Sulfate (Hospira) 15 Mg/Ml Injection: Solution, 5 X 1 Ml Ampoules	Trade Product Pack	Drug	AMT
1	opioid	43356816	34231011000036102	Morphine Sulfate (Dbl) 5 Mg/Ml Injection: Solution, 5 X 1 Ml Ampoules	Trade Product Pack	Drug	AMT
1	opioid	43356803	747751000168102	Morphine Mr (Scp) 60 Mg Modified Release Tablet, 28, Blister Pack	Containered Pack	Drug	AMT
1	opioid	43356802	747721000168105	Morphine Mr (Scp) 60 Mg Modified Release Tablet, 20	Trade Product Pack	Drug	AMT
1	opioid	43356799	748481000168103	Morphine Mr (Ch) 60 Mg Modified Release Tablet, 28, Blister Pack	Containered Pack	Drug	AMT
1	opioid	43356798	748401000168106	Morphine Mr (Ch) 30 Mg Modified Release Tablet, 60, Blister Pack	Containered Pack	Drug	AMT
1	opioid	43356766	748191000168107	Morphine Mr (Ch) 100 Mg Modified Release Tablet, 20, Blister Pack	Containered Pack	Drug	AMT
1	opioid	43356767	748291000168104	Morphine Mr (Ch) 100 Mg Modified Release Tablet, 60, Blister Pack	Containered Pack	Drug	AMT
1	opioid	43356761	34011011000036104	Morphine Hydrochloride (Ramprie Labs) 2 Mg/Ml Oral Liquid: Solution	Trade Product Unit	Drug	AMT
1	opioid	43356740	89441000036102	Morphine Hydrochloride (Phebra) 500 Microgram/Ml Intrathecal Injection, 10 X 1 Ml Vials	Trade Product Pack	Drug	AMT
1	opioid	43356738	707021000168100	Morphine (Juno) 10 Mg/Ml Injection: Solution, 5 X 1 Ml Ampoules	Trade Product Pack	Drug	AMT
1	opioid	43356739	707111000168106	Morphine (Juno) 50 Mg/5 Ml Injection: Solution, 5 X 5 Ml Ampoules	Containered Pack	Drug	AMT
1	opioid	43356649	78806011000036103	Momex Sr 30 Mg Modified Release Tablet, 20	Trade Product Pack	Drug	AMT
1	opioid	43356648	78810011000036103	Momex Sr 100 Mg Modified Release Tablet, 20	Trade Product Pack	Drug	AMT
1	opioid	43356558	20229011000036104	Ms Mono 60 Mg Modified Release Capsule, 10, Blister Pack	Containered Pack	Drug	AMT
1	opioid	43356582	11533011000036103	Norspan 5 Microgram/Hour Patch, 2	Trade Product Pack	Drug	AMT
1	opioid	43356101	73289011000036100	Jurnista 16 Mg Modified Release Tablet, 50, Blister Pack	Containered Pack	Drug	AMT
1	opioid	43356100	73084011000036108	Jurnista 16 Mg Modified Release Tablet, 30	Trade Product Pack	Drug	AMT
1	opioid	43356083	73281011000036104	Jurnista 16 Mg Modified Release Tablet, 10, Blister Pack	Containered Pack	Drug	AMT
1	opioid	43356082	747351000168103	Junomorph 100 Mg/5 Ml Injection: Solution, 10 X 5 Ml Ampoules	Trade Product Pack	Drug	AMT
1	opioid	43355799	795201000168109	Instanyl 100 Microgram/Actuation Nasal Spray, 8 X 1 Actuation	Trade Product Pack	Drug	AMT
1	opioid	43355328	785921000168108	Fentanyl (Watson) 12 Microgram/Hour Patch, 5	Trade Product Pack	Drug	AMT
1	opioid	43355326	933235621000036101	Fentanyl (Sandoz) 75 Microgram/Hour Patch, 3	Trade Product Pack	Drug	AMT
1	opioid	43355306	786411000168102	Fentanyl (Sandoz) 37 Microgram/Hour Patch, 4	Trade Product Pack	Drug	AMT
1	opioid	43303310	34356011000036103	Oxycontin 20 Mg Modified Release Tablet, 60	Trade Product Pack	Drug	AMT
1	opioid	43355226	780621000168105	Fentanyl (Apo) 12 Microgram/Hour Patch, 5, Sachet	Containered Pack	Drug	AMT
1	opioid	43303338	789731000168106	Oxycontin 60 Mg Modified Release Tablet, 28	Trade Product Pack	Drug	AMT
1	opioid	43303312	65415011000036105	Oxycontin 30 Mg Modified Release Tablet	Trade Product Unit	Drug	AMT
1	opioid	43305289	928284011000036109	Tramadol Hydrochloride Sr (Scp) 150 Mg Modified Release Tablet, 20	Trade Product Pack	Drug	AMT
1	opioid	43305288	88331000036108	Tramadol Hydrochloride Sr (Generic Health) 100 Mg Modified Release Tablet	Trade Product Unit	Drug	AMT
1	opioid	43310201	933236291000036107	Fentanyl (Sandoz) 100 Microgram/Hour Patch, 7	Trade Product Pack	Drug	AMT
1	opioid	43302592	34742011000036100	Ms Normal 20 Mg Tablet: Film-Coated, 56, Bottle	Containered Pack	Drug	AMT
1	opioid	43370030	787181000168104	Hydromorphone Hydrochloride 32 Mg Modified Release Capsule, 30	Med Product Pack	Drug	AMT
1	opioid	43302050	73091011000036109	Jurnista 32 Mg Modified Release Tablet, 100	Trade Product Pack	Drug	AMT
1	opioid	43370009	27609011000036101	Hydromorphone Hydrochloride 10 Mg/Ml Injection, 5 X 1 Ml Ampoules	Med Product Pack	Drug	AMT
1	opioid	43301221	933235901000036101	Fentanyl (Sandoz) 50 Microgram/Hour Patch, 2	Trade Product Pack	Drug	AMT
1	opioid	43319065	933236181000036103	Fentanyl (Sandoz) 100 Microgram/Hour Patch, 10	Trade Product Pack	Drug	AMT
1	opioid	43366229	753331000168100	Oxycodone (Zp) 10 Mg Hard Capsule	Trade Product Unit	Drug	AMT
1	opioid	43301152	780941000168107	Fentanyl (Apo) 37 Microgram/Hour Patch, 10	Trade Product Pack	Drug	AMT
1	opioid	43300455	41612011000036109	Di-Gesic Tablet: Film-Coated, 2	Trade Product Pack	Drug	AMT
1	opioid	43369631	73470011000036104	Hydromorphone Hydrochloride 8 Mg Modified Release Tablet, 28	Med Product Pack	Drug	AMT
1	opioid	43298751	744761000168105	Abstral 300 Microgram Sublingual Tablet, 30, Blister Pack	Containered Pack	Drug	AMT
1	opioid	43369280	933235591000036104	Fentanyl 75 Microgram/Hour Patch, 10	Med Product Pack	Drug	AMT
1	opioid	43316699	933216231000036103	Actiq 800 Microgram Lozenge On Handle, 30, Blister Pack	Containered Pack	Drug	AMT
1	opioid	43364321	933239111000036100	Fentanyl (Sandoz) 25 Microgram/Hour Patch, 2, Sachet	Containered Pack	Drug	AMT
1	opioid	43310246	933235561000036106	Fentanyl (Sandoz) 75 Microgram/Hour Patch, 1	Trade Product Pack	Drug	AMT
1	opioid	43312159	778261000168105	Oxycodone Mr (Apo) 30 Mg Modified Release Tablet, 60, Blister Pack	Containered Pack	Drug	AMT
1	opioid	43311761	743131000168100	Morphine Mr (An) 100 Mg Modified Release Tablet, 60, Blister Pack	Containered Pack	Drug	AMT
1	opioid	43348639	757201000168106	Palexia Sr 25 Mg Modified Release Tablet, 20	Trade Product Pack	Drug	AMT
1	opioid	43355225	780601000168101	Fentanyl (Apo) 12 Microgram/Hour Patch, 4, Sachet	Containered Pack	Drug	AMT
1	opioid	43355207	933219841000036103	Fenpatch 75 Microgram/Hour Patch	Trade Product Unit	Drug	AMT
1	opioid	43355205	933219821000036106	Fenpatch 25 Microgram/Hour Patch	Trade Product Unit	Drug	AMT
1	opioid	43355023	18027011000036101	Durogesic 25 Microgram/Hour Patch, 5, Sachet	Containered Pack	Drug	AMT
1	opioid	43355021	11547011000036106	Durogesic 12 Microgram/Hour Patch, 5	Trade Product Pack	Drug	AMT
1	opioid	43355005	778001000168104	Endone Xr 20 Mg Modified Release Tablet, 28, Blister Pack	Containered Pack	Drug	AMT
1	opioid	43354511	13195011000036105	Dilaudid 8 Mg Uncoated Tablet, 20	Trade Product Pack	Drug	AMT
1	opioid	43352845	933205831000036109	Actiq 200 Microgram Lozenge On Handle, 30	Trade Product Pack	Drug	AMT
1	opioid	43352843	29371000036106	Actiq 1200 Microgram Lozenge On Handle, 9	Trade Product Pack	Drug	AMT
1	opioid	43309904	785511000168105	Endone Xr 80 Mg Modified Release Tablet, 20, Blister Pack	Containered Pack	Drug	AMT
1	opioid	43352678	783271000168104	Tapentadol 75 Mg Tablet, 50	Med Product Pack	Drug	AMT
1	opioid	43352676	782951000168105	Tapentadol 50 Mg Tablet, 60	Med Product Pack	Drug	AMT
1	opioid	43352655	135021000036102	Tapentadol 50 Mg Modified Release Tablet, 28	Med Product Pack	Drug	AMT
1	opioid	43352654	757371000168109	Tapentadol 25 Mg Modified Release Tablet, 60	Med Product Pack	Drug	AMT
1	opioid	43352516	26740011000036107	Tramadol Hydrochloride 50 Mg Modified Release Tablet, 20	Med Product Pack	Drug	AMT
1	opioid	43352515	23536011000036104	Tramadol Hydrochloride 50 Mg Capsule	Med Product Unit	Drug	AMT
1	opioid	43311814	933229651000036107	Morphine Sulfate Mr (Apotex) 10 Mg Modified Release Tablet, 28, Blister Pack	Containered Pack	Drug	AMT
1	opioid	43352229	790171000168102	Oxycodone Hydrochloride 80 Mg Modified Release Tablet, 120	Med Product Pack	Drug	AMT
1	opioid	43352228	22973011000036107	Oxycodone Hydrochloride 80 Mg Modified Release Tablet	Med Product Unit	Drug	AMT
1	opioid	43352224	23077011000036100	Oxycodone Hydrochloride 5 Mg Capsule	Med Product Unit	Drug	AMT
1	opioid	43352223	923973011000036102	Oxycodone Hydrochloride 5 Mg + Naloxone Hydrochloride 2.5 Mg Modified Release Tablet	Med Product Unit	Drug	AMT
1	opioid	43352170	815911000168102	Oxycodone Hydrochloride 1 Mg/Ml Oral Liquid	Med Product Unit	Drug	AMT
1	opioid	43352195	924164011000036107	Oxycodone Hydrochloride 20 Mg + Naloxone Hydrochloride 10 Mg Modified Release Tablet, 20	Med Product Pack	Drug	AMT
1	opioid	43352178	31738011000036107	Pethidine	AU Substance	Drug	AMT
1	opioid	43352194	775031000168104	Oxycodone Hydrochloride 2.5 Mg + Naloxone Hydrochloride 1.25 Mg Modified Release Tablet	Med Product Unit	Drug	AMT
1	opioid	43352134	27054011000036102	Morphine Sulfate 30 Mg Tablet, 20	Med Product Pack	Drug	AMT
1	opioid	43352133	929768011000036107	Morphine Sulfate 30 Mg Modified Release Capsule, 14	Med Product Pack	Drug	AMT
1	opioid	43352109	22553011000036104	Morphine Sulfate 20 Mg Modified Release Capsule	Med Product Unit	Drug	AMT
1	opioid	43352108	22896011000036103	Morphine Sulfate 100 Mg Modified Release Granules, 1 Sachet	Med Product Unit	Drug	AMT
1	opioid	43352089	706881000168106	Morphine Hydrochloride 20 Mg/Ml Injection, 10 X 1 Ml Ampoules	Med Product Pack	Drug	AMT
1	opioid	43352087	26627011000036101	Morphine Hydrochloride 10 Mg/Ml Oral Liquid, 200 Ml	Med Product Pack	Drug	AMT
1	opioid	43351891	787131000168100	Hydromorphone Hydrochloride 32 Mg Modified Release Capsule	Med Product Unit	Drug	AMT
1	opioid	43351890	27608011000036109	Hydromorphone Hydrochloride 2 Mg/Ml Injection, 5 X 1 Ml Ampoules	Med Product Pack	Drug	AMT
1	opioid	43351199	26651011000036105	Fentanyl 75 Microgram/Hour Patch, 5	Med Product Pack	Drug	AMT
1	opioid	43351521	73472011000036100	Hydromorphone Hydrochloride 8 Mg Modified Release Tablet, 35	Med Product Pack	Drug	AMT
1	opioid	43351519	73507011000036100	Hydromorphone Hydrochloride 64 Mg Modified Release Tablet, 50	Med Product Pack	Drug	AMT
1	opioid	43351518	73506011000036103	Hydromorphone Hydrochloride 64 Mg Modified Release Tablet, 40	Med Product Pack	Drug	AMT
1	opioid	43351198	933235631000036104	Fentanyl 75 Microgram/Hour Patch, 3	Med Product Pack	Drug	AMT
1	opioid	43351196	35241011000036106	Fentanyl 600 Microgram Lozenge On Handle, 3	Med Product Pack	Drug	AMT
1	opioid	43351168	780901000168105	Fentanyl 37 Microgram/Hour Patch, 8	Med Product Pack	Drug	AMT
1	opioid	43351172	22054011000036100	Fentanyl 50 Microgram/Hour Patch	Med Product Unit	Drug	AMT
1	opioid	43350640	754901000168109	Xedone 20 Mg Hard Capsule, 60, Blister Pack	Containered Pack	Drug	AMT
1	opioid	43350403	13787011000036106	Zydol Sr 200 Mg Modified Release Tablet, 20	Trade Product Pack	Drug	AMT
1	opioid	43350399	13789011000036104	Zydol 50 Mg Hard Capsule, 20	Trade Product Pack	Drug	AMT
1	opioid	43305297	774031000168103	Targin 15/7.5 Mg Modified Release Tablet, 20, Blister Pack	Containered Pack	Drug	AMT
1	opioid	43350355	36776011000036108	Tramedo Sr 200 Mg Modified Release Tablet, 20	Trade Product Pack	Drug	AMT
1	opioid	43350333	6814011000036108	Tramal Sr 200 Mg Modified Release Tablet	Trade Product Unit	Drug	AMT
1	opioid	43350332	73350011000036106	Tramal 50 Mg/Ml Injection: Solution, 5 X 1 Ml Ampoules	Containered Pack	Drug	AMT
1	opioid	43312157	778711000168103	Oxycodone Mr (Apo) 15 Mg Modified Release Tablet, 60	Trade Product Pack	Drug	AMT
1	opioid	43350327	7607011000036105	Tramahexal Sr 150 Mg Modified Release Tablet	Trade Product Unit	Drug	AMT
1	opioid	43350326	21179011000036106	Tramahexal Sr 100 Mg Modified Release Tablet, 20, Blister Pack	Containered Pack	Drug	AMT
1	opioid	43350317	826591000168103	Targin 60/30 Mg Modified Release Tablet	Trade Product Unit	Drug	AMT
1	opioid	43350316	933230161000036105	Targin 5/2.5 Mg Modified Release Tablet, 28, Blister Pack	Containered Pack	Drug	AMT
1	opioid	43350312	775871000168107	Targin 30/15 Mg Modified Release Tablet, 28, Blister Pack	Containered Pack	Drug	AMT
1	opioid	43350310	774171000168104	Targin 15/7.5 Mg Modified Release Tablet, 60, Blister Pack	Containered Pack	Drug	AMT
1	opioid	43350302	928285011000036108	Tramadol Hydrochloride Sr (Scp) 200 Mg Modified Release Tablet, 20	Trade Product Pack	Drug	AMT
1	opioid	43350301	88321000036106	Tramadol Hydrochloride Sr (Generic Health) 200 Mg Modified Release Tablet	Trade Product Unit	Drug	AMT
1	opioid	43350299	933195051000036108	Tramadol Hydrochloride Sr (Genrx) 150 Mg Modified Release Tablet	Trade Product Unit	Drug	AMT
1	opioid	43314829	685811000168100	Buprenorphine 400 Microgram Sublingual Tablet, 100	Med Product Pack	Drug	AMT
1	opioid	43312375	34705011000036101	Pethidine Hydrochloride (Dbl) 500 Mg/10 Ml Injection: Solution, 10 X 10 Ml Vials	Containered Pack	Drug	AMT
1	opioid	43299603	779731000168100	Bupradex 400 Microgram Sublingual Tablet, 7, Blister Pack	Containered Pack	Drug	AMT
1	opioid	43300426	6482011000036105	Dilaudid-Hp 500 Mg/50 Ml Injection: Solution, 50 Ml Vial	Trade Product Unit	Drug	AMT
1	opioid	43300942	50562011000036100	Durotram Xr (Once A Day) 100 Mg Modified Release Tablet, 30, Blister Pack	Containered Pack	Drug	AMT
1	opioid	43301135	933223731000036108	Fenpatch 25 Microgram/Hour Patch, 5	Trade Product Pack	Drug	AMT
1	opioid	43301188	933238951000036107	Fentanyl (Sandoz) 100 Microgram/Hour Patch, 2, Sachet	Containered Pack	Drug	AMT
1	opioid	43301224	933238821000036107	Fentanyl (Sandoz) 50 Microgram/Hour Patch, 5, Sachet	Containered Pack	Drug	AMT
1	opioid	43302562	13117011000036104	Ms Contin Suspension 200 Mg Modified Release Granules, 20 Sachets	Trade Product Pack	Drug	AMT
1	opioid	43302561	929538011000036103	Ms Contin Suspension 20 Mg Modified Release Granules, 28 Sachets	Trade Product Pack	Drug	AMT
1	opioid	43302684	929641011000036100	Momex Sr 10 Mg Modified Release Tablet, 28, Blister Pack	Containered Pack	Drug	AMT
1	opioid	43302804	34701011000036103	Morphine Hydrochloride (Ramprie Labs) 2 Mg/Ml Oral Liquid: Solution, 100 Ml, Bottle	Containered Pack	Drug	AMT
1	opioid	43302859	746511000168106	Morphine Sulfate (Hospira) 10 Mg/Ml Injection: Solution, Ampoule	Trade Product Unit	Drug	AMT
1	opioid	43303188	785811000168107	Oxycodone (Sandoz) 80 Mg Modified Release Tablet, 20, Bottle	Containered Pack	Drug	AMT
1	opioid	43303133	789411000168106	Oxycodone (Hx) 10 Mg Modified Release Tablet, 20, Bottle	Containered Pack	Drug	AMT
1	opioid	43303185	785741000168100	Oxycodone (Sandoz) 5 Mg Modified Release Tablet, 20	Trade Product Pack	Drug	AMT
1	opioid	43303259	781411000168107	Oxycodone Mr (Genrx) 15 Mg Modified Release Tablet, 28, Blister Pack	Containered Pack	Drug	AMT
1	opioid	43303258	781371000168106	Oxycodone Mr (Genrx) 15 Mg Modified Release Tablet, 20	Trade Product Pack	Drug	AMT
1	opioid	43303288	788811000168100	Oxycodone Mr (Terry White Chemists) 40 Mg Modified Release Tablet, 20, Blister Pack	Containered Pack	Drug	AMT
1	opioid	43303336	790321000168101	Oxycontin 60 Mg Modified Release Tablet, 10, Bottle	Containered Pack	Drug	AMT
1	opioid	43303631	41878011000036107	Paradex Uncoated Tablet, 20	Trade Product Pack	Drug	AMT
1	opioid	43305153	34730011000036103	Temgesic 200 Microgram Sublingual Tablet, 50, Blister Pack	Containered Pack	Drug	AMT
1	opioid	43305262	932871011000036101	Tramadol Hydrochloride Sr (Chemmart) 100 Mg Modified Release Tablet, 20	Trade Product Pack	Drug	AMT
1	opioid	43305287	933214151000036107	Tramadol Hydrochloride Sr (Genrx) 150 Mg Modified Release Tablet, 20, Blister Pack	Containered Pack	Drug	AMT
1	opioid	43312173	786771000168104	Oxycodone Mr (Apotex) 20 Mg Modified Release Tablet	Trade Product Unit	Drug	AMT
1	opioid	43307131	929275011000036104	Oxycodone Hydrochloride 80 Mg Modified Release Tablet, 28	Med Product Pack	Drug	AMT
1	opioid	43319585	794901000168104	Instanyl 50 Microgram/Actuation Nasal Spray, 1 Actuation	Trade Product Pack	Drug	AMT
1	opioid	43314828	35137011000036100	Buprenorphine 300 Microgram/Ml Injection, 5 X 1 Ml Ampoules	Med Product Pack	Drug	AMT
1	opioid	43314528	754891000168105	Xedone 20 Mg Hard Capsule, 20, Blister Pack	Containered Pack	Drug	AMT
1	opioid	43320944	753091000168104	Oxycodone (Gx) 10 Mg Hard Capsule, 20	Trade Product Pack	Drug	AMT
1	opioid	43319092	933235711000036101	Fentanyl (Sandoz) 25 Microgram/Hour Patch, 1	Trade Product Pack	Drug	AMT
1	opioid	43319068	933236281000036105	Fentanyl (Sandoz) 100 Microgram/Hour Patch, 5	Trade Product Pack	Drug	AMT
1	opioid	43316017	23079011000036107	Morphine Sulfate 90 Mg Modified Release Capsule	Med Product Unit	Drug	AMT
1	opioid	43319019	780761000168108	Fentanyl (Apo) 37 Microgram/Hour Patch, 2	Trade Product Pack	Drug	AMT
1	opioid	43316407	51510011000036108	Tramadol Hydrochloride 300 Mg Modified Release Tablet, 3	Med Product Pack	Drug	AMT
1	opioid	43318984	933229941000036103	Fenpatch 50 Microgram/Hour Patch, 5, Sachet	Containered Pack	Drug	AMT
1	opioid	43318776	777971000168107	Endone Xr 20 Mg Modified Release Tablet, 20	Trade Product Pack	Drug	AMT
1	opioid	43318823	84791000036101	Dutran 12 Microgram/Hour Patch, 5	Trade Product Pack	Drug	AMT
1	opioid	43318777	778161000168104	Endone Xr 40 Mg Modified Release Tablet, 60, Blister Pack	Containered Pack	Drug	AMT
1	opioid	43369278	933205881000036108	Fentanyl 600 Microgram Lozenge On Handle, 30	Med Product Pack	Drug	AMT
1	opioid	43364327	933235921000036106	Fentanyl (Sandoz) 50 Microgram/Hour Patch, 3	Trade Product Pack	Drug	AMT
1	opioid	43318155	933196311000036104	Denpax 25 Microgram/Hour Patch	Trade Product Unit	Drug	AMT
1	opioid	43316974	19000011000036109	Anamorph 30 Mg Uncoated Tablet, 20, Blister Pack	Containered Pack	Drug	AMT
1	opioid	43309410	34765011000036100	Dilaudid 2 Mg Uncoated Tablet, 60, Bottle	Containered Pack	Drug	AMT
1	opioid	43310745	795121000168109	Instanyl 100 Microgram/Actuation Nasal Spray, 1 Actuation, Pump Pack	Containered Pack	Drug	AMT
1	opioid	43309952	84061000036106	Dutran 100 Microgram/Hour Patch	Trade Product Unit	Drug	AMT
1	opioid	43310175	780311000168109	Fentanyl (Apo) 50 Microgram/Hour Patch, 7, Sachet	Containered Pack	Drug	AMT
1	opioid	43310233	933239191000036105	Fentanyl (Sandoz) 50 Microgram/Hour Patch, 2, Sachet	Containered Pack	Drug	AMT
1	opioid	43311763	743171000168102	Morphine Mr (An) 60 Mg Modified Release Tablet, 28	Trade Product Pack	Drug	AMT
1	opioid	43311500	929493011000036105	Ms Contin 10 Mg Modified Release Tablet, 28	Trade Product Pack	Drug	AMT
1	opioid	43311549	34043011000036105	Ms Normal 20 Mg Tablet: Film-Coated	Trade Product Unit	Drug	AMT
1	opioid	43311760	743061000168109	Morphine Mr (An) 10 Mg Modified Release Tablet, 60, Blister Pack	Containered Pack	Drug	AMT
1	opioid	43311792	5731011000036100	Morphine Sulfate (Dbl) 15 Mg/Ml Injection: Solution, Ampoule	Trade Product Unit	Drug	AMT
1	opioid	43311813	34653011000036100	Morphine Sulfate (Phebra) 30 Mg/Ml Injection: Solution, 5 X 1 Ml Ampoules	Containered Pack	Drug	AMT
1	opioid	43312089	753171000168104	Oxycodone (Gx) 10 Mg Hard Capsule, 60, Bottle	Containered Pack	Drug	AMT
1	opioid	43312154	718451000168100	Oxycodone Ir (Mayne Pharma) 5 Mg Tablet	Trade Product Unit	Drug	AMT
1	opioid	43312214	785351000168104	Ordine 20 Mg/Ml Oral Liquid: Solution, 200 Ml, Bottle	Containered Pack	Drug	AMT
1	opioid	43312222	764661000168107	Oxycodone Mr (Terry White Chemists) 30 Mg Modified Release Tablet, 60	Trade Product Pack	Drug	AMT
1	opioid	43312374	34627011000036105	Pethidine Hydrochloride (Dbl) 50 Mg/Ml Injection: Solution, 5 X 1 Ml Ampoules	Containered Pack	Drug	AMT
1	opioid	43312356	34014011000036101	Pethidine Hydrochloride (Dbl) 25 Mg/Ml Injection: Solution, Ampoule	Trade Product Unit	Drug	AMT
1	opioid	43314235	89461000036101	Tramadol Hydrochloride (Sandoz) 100 Mg/2 Ml Injection: Solution, 5 X 2 Ml Ampoules	Trade Product Pack	Drug	AMT
1	opioid	43314207	660451000168106	Tramadol Hydrochloride (An) 50 Mg Hard Capsule	Trade Product Unit	Drug	AMT
1	opioid	43314272	932736011000036105	Tramadol Hydrochloride Sr (Terry White Chemists) 150 Mg Modified Release Tablet	Trade Product Unit	Drug	AMT
1	opioid	43314527	754121000168103	Xedone 20 Mg Hard Capsule	Trade Product Unit	Drug	AMT
1	opioid	43316018	35140011000036102	Morphine Tartrate 120 Mg/1.5 Ml Injection, 50 X 1.5 Ml Ampoules	Med Product Pack	Drug	AMT
1	opioid	43318778	785581000168104	Endone Xr 5 Mg Modified Release Tablet, 20, Blister Pack	Containered Pack	Drug	AMT
1	opioid	43315964	706931000168101	Morphine Hydrochloride 100 Mg/5 Ml Injection, 5 X 5 Ml Ampoules	Med Product Pack	Drug	AMT
1	opioid	43316016	27556011000036107	Morphine Sulfate 60 Mg Modified Release Granules, 20 Sachets	Med Product Pack	Drug	AMT
1	opioid	43316085	933224061000036102	Oxycodone Hydrochloride 40 Mg + Naloxone Hydrochloride 20 Mg Modified Release Tablet, 28	Med Product Pack	Drug	AMT
1	opioid	43316406	38672011000036105	Tramadol Hydrochloride 100 Mg Modified Release Tablet, 60	Med Product Pack	Drug	AMT
1	opioid	43316698	34827011000036102	Actiq 600 Microgram Lozenge On Handle, 3, Blister Pack	Containered Pack	Drug	AMT
1	opioid	43318307	19956011000036108	Dilaudid-Hp 500 Mg/50 Ml Injection: Solution, 50 Ml Vial	Containered Pack	Drug	AMT
1	opioid	43320376	34382011000036109	Ms Contin 200 Mg Modified Release Tablet, 60	Trade Product Pack	Drug	AMT
1	opioid	43319067	933236261000036100	Fentanyl (Sandoz) 100 Microgram/Hour Patch, 4	Trade Product Pack	Drug	AMT
1	opioid	43320942	708991000168103	Oxycodone (Aspen) 5 Mg Uncoated Tablet, 20	Trade Product Pack	Drug	AMT
1	opioid	43319066	933236231000036106	Fentanyl (Sandoz) 100 Microgram/Hour Patch, 3	Trade Product Pack	Drug	AMT
1	opioid	43319866	73082011000036104	Jurnista 16 Mg Modified Release Tablet, 20	Trade Product Pack	Drug	AMT
1	opioid	43319864	747391000168108	Junomorph 10 Mg/Ml Injection: Solution, 5 X 1 Ml Ampoules	Containered Pack	Drug	AMT
1	opioid	43320374	20460011000036103	Ms Contin 15 Mg Modified Release Tablet, 20, Blister Pack	Containered Pack	Drug	AMT
1	opioid	43320372	19113011000036105	Ms Contin 100 Mg Modified Release Tablet, 20, Blister Pack	Containered Pack	Drug	AMT
1	opioid	43320592	707081000168101	Morphine (Juno) 50 Mg/5 Ml Injection: Solution, 5 Ml Ampoule	Trade Product Unit	Drug	AMT
1	opioid	43320591	706841000168101	Morphine (Juno) 20 Mg/Ml Injection: Solution, Ampoule	Trade Product Unit	Drug	AMT
1	opioid	43320674	11689011000036100	Morphine Sulfate (Dbl) 30 Mg/Ml Injection: Solution, 5 X 1 Ml Ampoules	Trade Product Pack	Drug	AMT
1	opioid	43320650	18176011000036105	Morphine Sulfate (Dbl) 15 Mg/Ml Injection: Solution, 5 X 1 Ml Ampoules	Containered Pack	Drug	AMT
1	opioid	43320939	752091000168105	Oxycodone (Actavis) 5 Mg Hard Capsule, 20	Trade Product Pack	Drug	AMT
1	opioid	43320375	929549011000036107	Ms Contin 200 Mg Modified Release Tablet, 28	Trade Product Pack	Drug	AMT
1	opioid	43321094	789771000168109	Oxycontin 10 Mg Modified Release Tablet, 10, Bottle	Containered Pack	Drug	AMT
1	opioid	43321054	786811000168104	Oxycodone Mr (Apotex) 20 Mg Modified Release Tablet, 28, Blister Pack	Containered Pack	Drug	AMT
1	opioid	43321471	757211000168109	Palexia Sr 25 Mg Modified Release Tablet, 20, Blister Pack	Containered Pack	Drug	AMT
1	opioid	43321087	4838011000036101	Ordine 2 Mg/Ml Oral Liquid: Solution	Trade Product Unit	Drug	AMT
1	opioid	43321192	6721011000036100	Oxynorm 5 Mg Hard Capsule	Trade Product Unit	Drug	AMT
1	opioid	43321191	786321000168104	Oxynorm 200 Mg/20 Ml Injection: Solution, 4 X 20 Ml Ampoules	Trade Product Pack	Drug	AMT
1	opioid	43321470	757441000168109	Palexia Sr 25 Mg Modified Release Tablet, 100	Trade Product Pack	Drug	AMT
1	opioid	43321468	757091000168107	Palexia Sr 25 Mg Modified Release Tablet	Trade Product Unit	Drug	AMT
1	opioid	43323150	90261000036108	Tramadol Hydrochloride Sr (Generic Health) 150 Mg Modified Release Tablet, 20	Trade Product Pack	Drug	AMT
1	opioid	43323133	932869011000036105	Tramadol Hydrochloride Sr (Apo) 150 Mg Modified Release Tablet, 20	Trade Product Pack	Drug	AMT
1	opioid	43323215	20604011000036109	Zydol Sr 100 Mg Modified Release Tablet, 20, Blister Pack	Containered Pack	Drug	AMT
1	opioid	43323427	754091000168102	Xedone 10 Mg Hard Capsule, 60, Blister Pack	Containered Pack	Drug	AMT
1	opioid	43324372	73504011000036106	Hydromorphone Hydrochloride 64 Mg Modified Release Tablet, 30	Med Product Pack	Drug	AMT
1	opioid	43324020	933235681000036100	Fentanyl 75 Microgram/Hour Patch, 7	Med Product Pack	Drug	AMT
1	opioid	43324746	82939011000036103	Hydromorphone Hydrochloride 4 Mg Modified Release Tablet	Med Product Unit	Drug	AMT
1	opioid	43325015	22132011000036100	Morphine Sulfate 30 Mg/Ml Injection, Ampoule	Med Product Unit	Drug	AMT
1	opioid	43325784	933216191000036108	Actiq 1600 Microgram Lozenge On Handle, 30, Blister Pack	Containered Pack	Drug	AMT
1	opioid	43325119	929214011000036105	Oxycodone Hydrochloride 50 Mg/Ml Injection, 5 X 1 Ml Ampoules	Med Product Pack	Drug	AMT
1	opioid	43325568	783531000168104	Tapentadol 100 Mg Tablet, 20	Med Product Pack	Drug	AMT
1	opioid	43325783	34404011000036108	Actiq 1200 Microgram Lozenge On Handle, 3	Trade Product Pack	Drug	AMT
1	opioid	43327960	785601000168108	Endone Xr 5 Mg Modified Release Tablet, 28, Blister Pack	Containered Pack	Drug	AMT
1	opioid	43327958	778111000168102	Endone Xr 40 Mg Modified Release Tablet, 28, Blister Pack	Containered Pack	Drug	AMT
1	opioid	43328184	779601000168101	Fentanyl (Apo) 100 Microgram/Hour Patch, 4	Trade Product Pack	Drug	AMT
1	opioid	43328195	780861000168104	Fentanyl (Apo) 37 Microgram/Hour Patch, 5, Sachet	Containered Pack	Drug	AMT
1	opioid	43329121	73076011000036107	Jurnista 8 Mg Modified Release Tablet, 50	Trade Product Pack	Drug	AMT
1	opioid	43328788	795311000168104	Instanyl 200 Microgram/Actuation Nasal Spray, 2 X 1 Actuation	Trade Product Pack	Drug	AMT
1	opioid	43329067	747331000168109	Junomorph 100 Mg/5 Ml Injection: Solution, 5 X 5 Ml Ampoules	Trade Product Pack	Drug	AMT
1	opioid	43329119	73310011000036100	Jurnista 64 Mg Modified Release Tablet, 40, Blister Pack	Containered Pack	Drug	AMT
1	opioid	43329543	19157011000036109	Ms Contin Suspension 30 Mg Modified Release Granules, 20 Sachets	Containered Pack	Drug	AMT
1	opioid	43329654	929640011000036107	Momex Sr 60 Mg Modified Release Tablet, 28, Blister Pack	Containered Pack	Drug	AMT
1	opioid	43329752	746911000168102	Morphine (Jn) 10 Mg/Ml Injection: Solution, 5 X 1 Ml Ampoules	Containered Pack	Drug	AMT
1	opioid	43329801	748441000168108	Morphine Mr (Ch) 60 Mg Modified Release Tablet	Trade Product Unit	Drug	AMT
1	opioid	43330111	789651000168109	Oxycodone (Hx) 80 Mg Modified Release Tablet, 60	Trade Product Pack	Drug	AMT
1	opioid	43330091	753231000168107	Oxycodone (Gx) 5 Mg Hard Capsule, 20, Bottle	Containered Pack	Drug	AMT
1	opioid	43330172	786841000168100	Oxycodone Mr (Apotex) 30 Mg Modified Release Tablet	Trade Product Unit	Drug	AMT
1	opioid	43330171	786701000168109	Oxycodone Mr (Apotex) 10 Mg Modified Release Tablet	Trade Product Unit	Drug	AMT
1	opioid	43330226	764141000168102	Oxycodone Mr (Terry White Chemists) 15 Mg Modified Release Tablet, 20	Trade Product Pack	Drug	AMT
1	opioid	43333231	795301000168102	Fentanyl 200 Microgram/Actuation Nasal Spray, 2 X 1 Actuation	Med Product Pack	Drug	AMT
1	opioid	43330251	69064011000036107	Oxycontin 15 Mg Modified Release Tablet, 20, Blister Pack	Containered Pack	Drug	AMT
1	opioid	43330286	34406011000036100	Oxycontin 5 Mg Modified Release Tablet, 60	Trade Product Pack	Drug	AMT
1	opioid	43330632	787111000168105	Palladone Xl 12 Mg Modified Release Capsule, 30	Trade Product Pack	Drug	AMT
1	opioid	43330631	757411000168105	Palexia Sr 25 Mg Modified Release Tablet, 90	Trade Product Pack	Drug	AMT
1	opioid	43332321	87302011000036107	Tramadol Hydrochloride (Sandoz) 50 Mg Hard Capsule	Trade Product Unit	Drug	AMT
1	opioid	43332327	932733011000036104	Tramadol Hydrochloride Sr (Chemmart) 150 Mg Modified Release Tablet	Trade Product Unit	Drug	AMT
1	opioid	43332352	925777011000036105	Tramadol Hydrochloride Sr (Sandoz) 100 Mg Modified Release Tablet	Trade Product Unit	Drug	AMT
1	opioid	43332377	5224011000036109	Tramahexal 100 Mg/2 Ml Injection: Solution, 2 Ml Ampoule	Trade Product Unit	Drug	AMT
1	opioid	43333003	685841000168101	Buprenorphine 400 Microgram Sublingual Tablet, 28	Med Product Pack	Drug	AMT
1	opioid	43333001	34861011000036104	Buprenorphine 300 Microgram/Ml Injection, Ampoule	Med Product Unit	Drug	AMT
1	opioid	43333922	22944011000036108	Hydromorphone Hydrochloride 2 Mg Tablet	Med Product Unit	Drug	AMT
1	opioid	43333230	744661000168102	Fentanyl 200 Microgram Sublingual Tablet, 30	Med Product Pack	Drug	AMT
1	opioid	43333927	27611011000036103	Hydromorphone Hydrochloride 500 Mg/50 Ml Injection, 50 Ml Vial	Med Product Pack	Drug	AMT
1	opioid	43334143	27193011000036102	Morphine Sulfate 100 Mg Modified Release Capsule, 20	Med Product Pack	Drug	AMT
1	opioid	43334246	70024011000036102	Oxycodone Hydrochloride 30 Mg Modified Release Tablet	Med Product Unit	Drug	AMT
1	opioid	43334245	786291000168107	Oxycodone Hydrochloride 200 Mg/20 Ml Injection, Ampoule	Med Product Unit	Drug	AMT
1	opioid	43334569	680611000168109	Tramadol Hydrochloride 37.5 Mg + Paracetamol 325 Mg Tablet, 20	Med Product Pack	Drug	AMT
1	opioid	43334893	34400011000036103	Actiq 200 Microgram Lozenge On Handle, 3	Trade Product Pack	Drug	AMT
1	opioid	43336970	778221000168100	Endone Xr 10 Mg Modified Release Tablet, 20, Blister Pack	Containered Pack	Drug	AMT
1	opioid	43336969	778211000168107	Endone Xr 10 Mg Modified Release Tablet, 20	Trade Product Pack	Drug	AMT
1	opioid	43337019	85651000036104	Dutran 100 Microgram/Hour Patch, 5, Sachet	Containered Pack	Drug	AMT
1	opioid	43337212	778901000168103	Fentanyl (Apo) 75 Microgram/Hour Patch	Trade Product Unit	Drug	AMT
1	opioid	43337262	933239171000036106	Fentanyl (Sandoz) 50 Microgram/Hour Patch, 1, Sachet	Containered Pack	Drug	AMT
1	opioid	43338093	73111011000036104	Jurnista 64 Mg Modified Release Tablet, 7	Trade Product Pack	Drug	AMT
1	opioid	43338569	12455011000036109	Ms Contin Suspension 20 Mg Modified Release Granules, 20 Sachets	Trade Product Pack	Drug	AMT
1	opioid	43338663	79009011000036108	Momex Sr 30 Mg Modified Release Tablet, 20, Blister Pack	Containered Pack	Drug	AMT
1	opioid	43338857	94111000036109	Morphine Sulfate (Wockhardt) 10 Mg/Ml Injection: Solution, 10 X 1 Ml Ampoules	Trade Product Pack	Drug	AMT
1	opioid	43338856	34241011000036101	Morphine Sulfate (Phebra) 10 Mg/Ml Injection: Solution, 50 X 1 Ml Ampoules	Trade Product Pack	Drug	AMT
1	opioid	43339171	753351000168106	Oxycodone (Zp) 10 Mg Hard Capsule, 20, Bottle	Containered Pack	Drug	AMT
1	opioid	43339169	752631000168100	Oxycodone (Wt) 20 Mg Hard Capsule, 20, Blister Pack	Containered Pack	Drug	AMT
1	opioid	43339278	764691000168100	Oxycodone Mr (Terry White Chemists) 20 Mg Modified Release Tablet, 20	Trade Product Pack	Drug	AMT
1	opioid	43339277	764181000168107	Oxycodone Mr (Terry White Chemists) 15 Mg Modified Release Tablet, 60	Trade Product Pack	Drug	AMT
1	opioid	43339316	790121000168103	Oxycontin 80 Mg Modified Release Tablet, 10	Trade Product Pack	Drug	AMT
1	opioid	43339427	34321011000036107	Pethidine Hydrochloride (Dbl) 75 Mg/1.5 Ml Injection: Solution, 5 X 1.5 Ml Ampoules	Trade Product Pack	Drug	AMT
1	opioid	43339644	787161000168108	Palladone Xl 32 Mg Modified Release Capsule, 10	Trade Product Pack	Drug	AMT
1	opioid	43339642	787251000168104	Palladone Xl 24 Mg Modified Release Capsule, 10, Bottle	Containered Pack	Drug	AMT
1	opioid	43341281	90271000036100	Tramadol Hydrochloride Sr (Generic Health) 200 Mg Modified Release Tablet, 20	Trade Product Pack	Drug	AMT
1	opioid	43341298	775071000168101	Targin 2.5/1.25 Mg Modified Release Tablet, 20, Blister Pack	Containered Pack	Drug	AMT
1	opioid	43342150	794991000168105	Fentanyl 50 Microgram/Actuation Nasal Spray, 6 X 1 Actuation	Med Product Pack	Drug	AMT
1	opioid	43342147	780931000168103	Fentanyl 37 Microgram/Hour Patch, 10	Med Product Pack	Drug	AMT
1	opioid	43342489	73468011000036105	Hydromorphone Hydrochloride 8 Mg Modified Release Tablet, 14	Med Product Pack	Drug	AMT
1	opioid	43342181	22055011000036101	Fentanyl 75 Microgram/Hour Patch	Med Product Unit	Drug	AMT
1	opioid	43343058	35109011000036102	Morphine Sulfate 5 Mg/Ml Injection, 5 X 1 Ml Ampoules	Med Product Pack	Drug	AMT
1	opioid	43343057	27265011000036100	Morphine Sulfate 5 Mg Modified Release Tablet, 20	Med Product Pack	Drug	AMT
1	opioid	43343124	27635011000036109	Oxycodone Hydrochloride 40 Mg Modified Release Tablet, 20	Med Product Pack	Drug	AMT
1	opioid	43343590	757161000168101	Tapentadol 25 Mg Modified Release Tablet, 14	Med Product Pack	Drug	AMT
1	opioid	43345957	5776011000036108	Endone 5 Mg Uncoated Tablet	Trade Product Unit	Drug	AMT
1	opioid	43345871	17874011000036101	Doloxene Pulvule (Dextropropoxyphene Napsilate Monohydrate 100 Mg) Hard Capsule, 10 Capsules, Blister Pack	Containered Pack	Drug	AMT
1	opioid	43345979	11442011000036102	Durogesic 50 Microgram/Hour Patch, 5	Trade Product Pack	Drug	AMT
1	opioid	43346191	779021000168100	Fentanyl (Apo) 75 Microgram/Hour Patch, 7, Sachet	Containered Pack	Drug	AMT
1	opioid	43346772	795171000168105	Instanyl 100 Microgram/Actuation Nasal Spray, 6 X 1 Actuation	Trade Product Pack	Drug	AMT
1	opioid	43346771	795151000168101	Instanyl 100 Microgram/Actuation Nasal Spray, 2 X 1 Actuation, Pump Packs	Containered Pack	Drug	AMT
1	opioid	43347055	747431000168103	Junomorph 50 Mg/5 Ml Injection: Solution, 5 X 5 Ml Ampoules	Trade Product Pack	Drug	AMT
1	opioid	43347089	73297011000036108	Jurnista 32 Mg Modified Release Tablet, 30, Blister Pack	Containered Pack	Drug	AMT
1	opioid	43347178	34332011000036103	Kapanol 100 Mg Modified Release Capsule, 60	Trade Product Pack	Drug	AMT
1	opioid	43347582	12417011000036107	Ms Contin 60 Mg Modified Release Tablet, 20	Trade Product Pack	Drug	AMT
1	opioid	43347589	6398011000036100	Ms Contin Suspension 60 Mg Modified Release Granules, 1 Sachet	Trade Product Unit	Drug	AMT
1	opioid	43347767	746931000168107	Morphine (Jn) 10 Mg/Ml Injection: Solution, 10 X 1 Ml Ampoules	Containered Pack	Drug	AMT
1	opioid	43348097	752181000168108	Oxycodone (Actavis) 10 Mg Hard Capsule, 60	Trade Product Pack	Drug	AMT
1	opioid	43347822	747631000168100	Morphine Mr (Scp) 10 Mg Modified Release Tablet, 60, Blister Pack	Containered Pack	Drug	AMT
1	opioid	43347862	933229641000036109	Morphine Sulfate Mr (Apotex) 60 Mg Modified Release Tablet, 20, Blister Pack	Containered Pack	Drug	AMT
1	opioid	43347617	5476011000036104	Norspan 10 Microgram/Hour Patch	Trade Product Unit	Drug	AMT
1	opioid	43348217	763041000168104	Oxycodone Mr (Chemmart) 15 Mg Modified Release Tablet, 28, Blister Pack	Containered Pack	Drug	AMT
1	opioid	43348153	785781000168105	Oxycodone (Sandoz) 5 Mg Modified Release Tablet, 60	Trade Product Pack	Drug	AMT
1	opioid	43348208	786901000168107	Oxycodone Mr (Apotex) 30 Mg Modified Release Tablet, 60, Blister Pack	Containered Pack	Drug	AMT
1	opioid	43348207	786801000168102	Oxycodone Mr (Apotex) 20 Mg Modified Release Tablet, 28	Trade Product Pack	Drug	AMT
1	opioid	43348256	788831000168105	Oxycodone Mr (Terry White Chemists) 40 Mg Modified Release Tablet, 60, Blister Pack	Containered Pack	Drug	AMT
1	opioid	43348255	788821000168107	Oxycodone Mr (Terry White Chemists) 40 Mg Modified Release Tablet, 60	Trade Product Pack	Drug	AMT
1	opioid	43348304	790311000168108	Oxycontin 60 Mg Modified Release Tablet, 10	Trade Product Pack	Drug	AMT
1	opioid	43348337	20221011000036103	Oxynorm 10 Mg Hard Capsule, 20, Blister Pack	Containered Pack	Drug	AMT
1	opioid	43348613	782761000168109	Palexia Ir 50 Mg Tablet: Film-Coated, 14, Blister Pack	Containered Pack	Drug	AMT
1	opioid	43348642	787061000168109	Palladone Xl 12 Mg Modified Release Capsule	Trade Product Unit	Drug	AMT
1	opioid	43350265	7504011000036108	Tramadol Hydrochloride (Genrx) 50 Mg Hard Capsule	Trade Product Unit	Drug	AMT
1	opioid	43350272	932868011000036102	Tramadol Hydrochloride Sr (Apo) 100 Mg Modified Release Tablet, 20	Trade Product Pack	Drug	AMT
1	opioid	43350320	827061000168104	Targin 80/40 Mg Modified Release Tablet, 60	Trade Product Pack	Drug	AMT
1	opioid	43350325	933077011000036100	Tramadol Hydrochloride Sr (Terry White Chemists) 100 Mg Modified Release Tablet, 20, Blister Pack	Containered Pack	Drug	AMT
1	opioid	43350354	36137011000036103	Tramedo Sr 150 Mg Modified Release Tablet	Trade Product Unit	Drug	AMT
1	opioid	43350961	685791000168104	Buprenorphine 400 Microgram Sublingual Tablet	Med Product Unit	Drug	AMT
1	opioid	43351889	35194011000036100	Hydromorphone Hydrochloride 2 Mg Tablet, 60	Med Product Pack	Drug	AMT
1	opioid	43351867	786991000168101	Hydromorphone Hydrochloride 16 Mg Modified Release Capsule, 10	Med Product Pack	Drug	AMT
1	opioid	43352106	27185011000036100	Morphine Sulfate 10 Mg Tablet, 20	Med Product Pack	Drug	AMT
1	opioid	43352171	923974011000036100	Oxycodone Hydrochloride 10 Mg + Naloxone Hydrochloride 5 Mg Modified Release Tablet	Med Product Unit	Drug	AMT
1	opioid	43352513	51507011000036106	Tramadol Hydrochloride 300 Mg Modified Release Tablet, 10	Med Product Pack	Drug	AMT
1	opioid	43352511	51503011000036102	Tramadol Hydrochloride 200 Mg Modified Release Tablet, 2	Med Product Pack	Drug	AMT
1	opioid	43352658	782801000168101	Tapentadol 50 Mg Tablet, 28	Med Product Pack	Drug	AMT
1	opioid	43354363	933204101000036109	Denpax 50 Microgram/Hour Patch, 5	Trade Product Pack	Drug	AMT
1	opioid	43355050	84041000036105	Dutran 12 Microgram/Hour Patch	Trade Product Unit	Drug	AMT
1	opioid	43355281	933236031000036101	Fentanyl (Sandoz) 12 Microgram/Hour Patch, 10	Trade Product Pack	Drug	AMT
1	opioid	43355820	795041000168102	Instanyl 50 Microgram/Actuation Nasal Spray, 8 X 1 Actuation, Pump Packs	Containered Pack	Drug	AMT
1	opioid	43356124	73068011000036103	Jurnista 8 Mg Modified Release Tablet, 10	Trade Product Pack	Drug	AMT
1	opioid	43356820	34242011000036107	Morphine Sulfate (Phebra) 30 Mg/Ml Injection: Solution, 5 X 1 Ml Ampoules	Trade Product Pack	Drug	AMT
1	opioid	43356764	743181000168104	Morphine Mr (An) 60 Mg Modified Release Tablet, 28, Blister Pack	Containered Pack	Drug	AMT
1	opioid	43356819	746581000168100	Morphine Sulfate (Hospira) 30 Mg/Ml Injection: Solution, 5 X 1 Ml Ampoules	Trade Product Pack	Drug	AMT
1	opioid	43356818	746541000168105	Morphine Sulfate (Hospira) 15 Mg/Ml Injection: Solution, Ampoule	Trade Product Unit	Drug	AMT
1	opioid	43357064	754441000168100	Oxycodone (As) 5 Mg Hard Capsule, 60, Bottle	Containered Pack	Drug	AMT
1	opioid	43357062	754411000168104	Oxycodone (As) 5 Mg Hard Capsule, 20	Trade Product Pack	Drug	AMT
1	opioid	43357106	754261000168102	Oxycodone (Medis) 5 Mg Hard Capsule, 20	Trade Product Pack	Drug	AMT
1	opioid	43357145	753301000168107	Oxycodone (Zp) 20 Mg Hard Capsule, 60, Bottle	Containered Pack	Drug	AMT
1	opioid	43357228	19989011000036107	Oxycontin 10 Mg Modified Release Tablet, 20, Bottle	Containered Pack	Drug	AMT
1	opioid	43357218	785471000168101	Ordine 40 Mg/Ml Oral Liquid: Solution, 200 Ml	Trade Product Pack	Drug	AMT
1	opioid	43357523	783611000168105	Palexia Ir 100 Mg Tablet: Film-Coated, 30, Blister Pack	Containered Pack	Drug	AMT
1	opioid	43357358	34625011000036100	Pethidine Hydrochloride (Dbl) 50 Mg/Ml Injection: Solution, 50 X 1 Ml Ampoules	Containered Pack	Drug	AMT
1	opioid	43359232	933080011000036107	Tramadol Hydrochloride Sr (Ga) 100 Mg Modified Release Tablet, 20, Blister Pack	Containered Pack	Drug	AMT
1	opioid	43359213	932734011000036102	Tramadol Hydrochloride Sr (Chemmart) 200 Mg Modified Release Tablet	Trade Product Unit	Drug	AMT
1	opioid	43359278	36015011000036108	Tramedo Sr 100 Mg Modified Release Tablet	Trade Product Unit	Drug	AMT
1	opioid	43359876	35163011000036104	Buprenorphine 200 Microgram Sublingual Tablet, 50	Med Product Pack	Drug	AMT
1	opioid	43360824	73486011000036108	Hydromorphone Hydrochloride 16 Mg Modified Release Tablet, 60	Med Product Pack	Drug	AMT
1	opioid	43360823	73485011000036101	Hydromorphone Hydrochloride 16 Mg Modified Release Tablet, 50	Med Product Pack	Drug	AMT
1	opioid	43361068	27130011000036101	Morphine Sulfate 20 Mg Modified Release Granules, 20 Sachets	Med Product Pack	Drug	AMT
1	opioid	43361067	35178011000036101	Morphine Sulfate 20 Mg Modified Release Capsule, 60	Med Product Pack	Drug	AMT
1	opioid	43361166	22972011000036100	Oxycodone Hydrochloride 40 Mg Modified Release Tablet	Med Product Unit	Drug	AMT
1	opioid	43361165	924165011000036106	Oxycodone Hydrochloride 40 Mg + Naloxone Hydrochloride 20 Mg Modified Release Tablet, 20	Med Product Pack	Drug	AMT
1	opioid	43361796	744571000168109	Abstral 100 Microgram Sublingual Tablet, 10, Blister Pack	Containered Pack	Drug	AMT
1	opioid	43362679	779751000168106	Bupradex 400 Microgram Sublingual Tablet, 28, Blister Pack	Containered Pack	Drug	AMT
1	opioid	43364224	933229921000036106	Fenpatch 12 Microgram/Hour Patch, 5, Sachet	Containered Pack	Drug	AMT
1	opioid	43364071	49604011000036108	Durotram Xr (Once A Day) 300 Mg Modified Release Tablet, 10	Trade Product Pack	Drug	AMT
1	opioid	43364274	780281000168107	Fentanyl (Apo) 50 Microgram/Hour Patch, 5	Trade Product Pack	Drug	AMT
1	opioid	43364324	786441000168103	Fentanyl (Sandoz) 37 Microgram/Hour Patch, 5, Sachet	Containered Pack	Drug	AMT
1	opioid	43364839	795291000168103	Instanyl 200 Microgram/Actuation Nasal Spray, 1 Actuation, Pump Pack	Containered Pack	Drug	AMT
1	opioid	43365139	921430011000036100	Jurnista 4 Mg Modified Release Tablet, 14	Trade Product Pack	Drug	AMT
1	opioid	43365362	932728011000036106	Lodam Sr 200 Mg Modified Release Tablet	Trade Product Unit	Drug	AMT
1	opioid	43365654	929542011000036102	Ms Contin Suspension 100 Mg Modified Release Granules, 28 Sachets	Trade Product Pack	Drug	AMT
1	opioid	43365930	746481000168104	Morphine Sulfate (Hospira) 5 Mg/Ml Injection: Solution, Ampoule	Trade Product Unit	Drug	AMT
1	opioid	43365929	746491000168101	Morphine Sulfate (Hospira) 5 Mg/Ml Injection: Solution, 5 X 1 Ml Ampoules	Trade Product Pack	Drug	AMT
1	opioid	43366192	789531000168102	Oxycodone (Hx) 40 Mg Modified Release Tablet	Trade Product Unit	Drug	AMT
1	opioid	43366177	789481000168100	Oxycodone (Hx) 20 Mg Modified Release Tablet, 20, Bottle	Containered Pack	Drug	AMT
1	opioid	43330259	790051000168107	Oxycontin 40 Mg Modified Release Tablet, 10, Bottle	Containered Pack	Drug	AMT
1	opioid	43366257	778131000168107	Oxycodone Mr (Apo) 40 Mg Modified Release Tablet, 100	Trade Product Pack	Drug	AMT
1	opioid	43366255	778671000168102	Oxycodone Mr (Apo) 15 Mg Modified Release Tablet, 28	Trade Product Pack	Drug	AMT
1	opioid	43366282	763001000168101	Oxycodone Mr (Chemmart) 15 Mg Modified Release Tablet	Trade Product Unit	Drug	AMT
1	opioid	43366322	11385011000036109	Ordine 2 Mg/Ml Oral Liquid: Solution, 200 Ml	Trade Product Pack	Drug	AMT
1	opioid	43366402	159261000036100	Oxycontin Reformulation 20 Mg Modified Release Tablet, 28	Trade Product Pack	Drug	AMT
1	opioid	43366401	160461000036102	Oxycontin Reformulation 15 Mg Modified Release Tablet, 28, Blister Pack	Containered Pack	Drug	AMT
1	opioid	43366488	33963011000036107	Pethidine Hydrochloride (Dbl) 50 Mg/Ml Injection: Solution, Ampoule	Trade Product Unit	Drug	AMT
1	opioid	43366677	783191000168106	Palexia Ir 75 Mg Tablet: Film-Coated, 28	Trade Product Pack	Drug	AMT
1	opioid	43368381	666881000168100	Tramadol Hydrochloride Sr (An) 100 Mg Modified Release Tablet, 20, Blister Pack	Containered Pack	Drug	AMT
1	opioid	43368407	926350011000036106	Tramadol Hydrochloride Sr (Sandoz) 100 Mg Modified Release Tablet, 20	Trade Product Pack	Drug	AMT
1	opioid	43368433	932737011000036108	Tramadol Hydrochloride Sr (Terry White Chemists) 200 Mg Modified Release Tablet	Trade Product Unit	Drug	AMT
1	opioid	43369225	933236021000036103	Fentanyl 12 Microgram/Hour Patch, 1	Med Product Pack	Drug	AMT
1	opioid	43370033	73495011000036102	Hydromorphone Hydrochloride 32 Mg Modified Release Tablet, 40	Med Product Pack	Drug	AMT
1	opioid	43369246	933235871000036101	Fentanyl 50 Microgram/Hour Patch, 1	Med Product Pack	Drug	AMT
1	opioid	43370269	27869011000036107	Morphine Sulfate 200 Mg Modified Release Tablet, 20	Med Product Pack	Drug	AMT
1	opioid	43370306	773991000168102	Oxycodone Hydrochloride 15 Mg + Naloxone Hydrochloride 7.5 Mg Modified Release Tablet	Med Product Unit	Drug	AMT
1	opioid	43320940	752131000168107	Oxycodone (Actavis) 5 Mg Hard Capsule, 20, Blister Pack	Containered Pack	Drug	AMT
1	opioid	43338776	707131000168101	Morphine (Juno) 50 Mg/5 Ml Injection: Solution, 10 X 5 Ml Ampoules	Trade Product Pack	Drug	AMT
1	opioid	43370772	135041000036105	Tapentadol 100 Mg Modified Release Tablet, 28	Med Product Pack	Drug	AMT
1	opioid	43357059	754521000168105	Oxycodone (As) 20 Mg Hard Capsule	Trade Product Unit	Drug	AMT
1	opioid	43329779	747911000168100	Morphine Mr (Ch) 10 Mg Modified Release Tablet, 60	Trade Product Pack	Drug	AMT
1	opioid	43325065	26892011000036103	Oxycodone 30 Mg Suppository, 12	Med Product Pack	Drug	AMT
1	opioid	43301252	786041000168108	Fentanyl (Watson) 100 Microgram/Hour Patch, 5	Trade Product Pack	Drug	AMT
1	opioid	43370276	929761011000036103	Morphine Sulfate 5 Mg Modified Release Tablet, 28	Med Product Pack	Drug	AMT
1	opioid	43370274	22423011000036106	Morphine Sulfate 30 Mg Tablet	Med Product Unit	Drug	AMT
1	opioid	43325063	2432011000036103	Oxycodone	AU Substance	Drug	AMT
1	opioid	43325016	22476011000036104	Morphine Sulfate 60 Mg Modified Release Tablet	Med Product Unit	Drug	AMT
1	opioid	43356527	929713011000036101	Ms Contin 200 Mg Modified Release Tablet, 28, Blister Pack	Containered Pack	Drug	AMT
1	opioid	43329805	747731000168108	Morphine Mr (Scp) 60 Mg Modified Release Tablet, 20, Blister Pack	Containered Pack	Drug	AMT
1	opioid	43369243	780751000168106	Fentanyl 37 Microgram/Hour Patch, 2	Med Product Pack	Drug	AMT
1	opioid	43328216	780421000168107	Fentanyl (Apo) 50 Microgram/Hour Patch, 10	Trade Product Pack	Drug	AMT
1	opioid	43328215	780921000168101	Fentanyl (Apo) 37 Microgram/Hour Patch, 8, Sachet	Containered Pack	Drug	AMT
1	opioid	43364021	785561000168108	Endone Xr 5 Mg Modified Release Tablet	Trade Product Unit	Drug	AMT
1	opioid	43329804	747801000168108	Morphine Mr (Scp) 30 Mg Modified Release Tablet, 20, Blister Pack	Containered Pack	Drug	AMT
1	opioid	43329753	746851000168109	Morphine (Jn) 20 Mg/Ml Injection: Solution, 10 X 1 Ml Ampoules	Containered Pack	Drug	AMT
1	opioid	43329802	748451000168105	Morphine Mr (Ch) 60 Mg Modified Release Tablet, 20	Trade Product Pack	Drug	AMT
1	opioid	43330313	34623011000036101	Oxynorm 10 Mg/Ml Injection: Solution, 5 X 1 Ml Ampoules	Containered Pack	Drug	AMT
1	opioid	43330173	762881000168106	Oxycodone Mr (Chemmart) 10 Mg Modified Release Tablet	Trade Product Unit	Drug	AMT
1	opioid	43338775	706951000168107	Morphine (Juno) 100 Mg/5 Ml Injection: Solution, 5 X 5 Ml Ampoules	Containered Pack	Drug	AMT
1	opioid	43366706	757111000168104	Palexia Sr 25 Mg Modified Release Tablet, 7	Trade Product Pack	Drug	AMT
1	opioid	43330287	789701000168104	Oxycontin 60 Mg Modified Release Tablet, 20	Trade Product Pack	Drug	AMT
1	opioid	43333214	2013011000036109	Dextropropoxyphene	AU Substance	Drug	AMT
1	opioid	43366674	783021000168108	Palexia Ir 50 Mg Tablet: Film-Coated, 100	Trade Product Pack	Drug	AMT
1	opioid	43332328	932873011000036100	Tramadol Hydrochloride Sr (Chemmart) 200 Mg Modified Release Tablet, 20	Trade Product Pack	Drug	AMT
1	opioid	43333203	795221000168100	Fentanyl 100 Microgram/Actuation Nasal Spray, 10 X 1 Actuation	Med Product Pack	Drug	AMT
1	opioid	43363542	6480011000036106	Dilaudid-Hp 10 Mg/Ml Injection: Solution, Ampoule	Trade Product Unit	Drug	AMT
1	opioid	43334147	21964011000036102	Morphine Sulfate 15 Mg/Ml Injection, Ampoule	Med Product Unit	Drug	AMT
1	opioid	43334145	27868011000036104	Morphine Sulfate 15 Mg Modified Release Tablet, 20	Med Product Pack	Drug	AMT
1	opioid	43348619	783171000168105	Palexia Ir 75 Mg Tablet: Film-Coated, 20, Blister Pack	Containered Pack	Drug	AMT
1	opioid	43348616	783111000168102	Palexia Ir 75 Mg Tablet: Film-Coated, 10, Blister Pack	Containered Pack	Drug	AMT
1	opioid	43348615	782961000168107	Palexia Ir 50 Mg Tablet: Film-Coated, 60	Trade Product Pack	Drug	AMT
1	opioid	43348589	783571000168101	Palexia Ir 100 Mg Tablet: Film-Coated, 28	Trade Product Pack	Drug	AMT
1	opioid	43348588	783541000168108	Palexia Ir 100 Mg Tablet: Film-Coated, 20	Trade Product Pack	Drug	AMT
1	opioid	43334896	34401011000036105	Actiq 400 Microgram Lozenge On Handle, 3	Trade Product Pack	Drug	AMT
1	opioid	43316688	744621000168107	Abstral 200 Microgram Sublingual Tablet	Trade Product Unit	Drug	AMT
1	opioid	43334895	29291000036101	Actiq 200 Microgram Lozenge On Handle, 9	Trade Product Pack	Drug	AMT
1	opioid	43307025	27639011000036106	Morphine Sulfate 10 Mg Modified Release Capsule, 20	Med Product Pack	Drug	AMT
1	opioid	43337216	779011000168107	Fentanyl (Apo) 75 Microgram/Hour Patch, 7	Trade Product Pack	Drug	AMT
1	opioid	43306165	26650011000036103	Fentanyl 50 Microgram/Hour Patch, 5	Med Product Pack	Drug	AMT
1	opioid	43366359	65351011000036109	Oxycontin 15 Mg Modified Release Tablet	Trade Product Unit	Drug	AMT
1	opioid	43306108	744531000168106	Fentanyl 100 Microgram Sublingual Tablet	Med Product Unit	Drug	AMT
1	opioid	43337214	778921000168107	Fentanyl (Apo) 75 Microgram/Hour Patch, 1, Sachet	Containered Pack	Drug	AMT
1	opioid	43305378	43692011000036100	Zydol Sr 50 Mg Modified Release Tablet, 60, Blister Pack	Containered Pack	Drug	AMT
1	opioid	43348401	34737011000036102	Pethidine Hydrochloride (Dbl) 75 Mg/1.5 Ml Injection: Solution, 5 X 1.5 Ml Ampoules	Containered Pack	Drug	AMT
1	opioid	43348343	928904011000036109	Oxynorm 50 Mg/Ml Intravenous Infusion Injection, 5 X 1 Ml Ampoules	Containered Pack	Drug	AMT
1	opioid	43348310	160451000036100	Oxycontin Reformulation 30 Mg Modified Release Tablet, 28, Blister Pack	Containered Pack	Drug	AMT
1	opioid	43348309	159221000036109	Oxycontin Reformulation 30 Mg Modified Release Tablet, 28	Trade Product Pack	Drug	AMT
1	opioid	43348307	790331000168103	Oxycontin 60 Mg Modified Release Tablet, 28, Bottle	Containered Pack	Drug	AMT
1	opioid	43348305	790381000168102	Oxycontin 60 Mg Modified Release Tablet, 120	Trade Product Pack	Drug	AMT
1	opioid	43348280	790041000168105	Oxycontin 40 Mg Modified Release Tablet, 10	Trade Product Pack	Drug	AMT
1	opioid	43348278	789951000168102	Oxycontin 20 Mg Modified Release Tablet, 10	Trade Product Pack	Drug	AMT
1	opioid	43348276	34775011000036109	Oxycontin 10 Mg Modified Release Tablet, 60, Bottle	Containered Pack	Drug	AMT
1	opioid	43348209	778531000168104	Oxycodone Mr (Apotex) 40 Mg Modified Release Tablet	Trade Product Unit	Drug	AMT
1	opioid	43348254	764631000168104	Oxycodone Mr (Terry White Chemists) 30 Mg Modified Release Tablet, 20, Blister Pack	Containered Pack	Drug	AMT
1	opioid	43348223	762861000168102	Oxycodone Mr (Chemmart) 30 Mg Modified Release Tablet, 60	Trade Product Pack	Drug	AMT
1	opioid	43348252	764571000168100	Oxycodone Mr (Terry White Chemists) 10 Mg Modified Release Tablet, 28	Trade Product Pack	Drug	AMT
1	opioid	43348251	764541000168107	Oxycodone Mr (Terry White Chemists) 10 Mg Modified Release Tablet	Trade Product Unit	Drug	AMT
1	opioid	43348224	781001000168103	Oxycodone Mr (Genrx) 20 Mg Modified Release Tablet, 28, Blister Pack	Containered Pack	Drug	AMT
1	opioid	43348222	762841000168101	Oxycodone Mr (Chemmart) 30 Mg Modified Release Tablet, 28	Trade Product Pack	Drug	AMT
1	opioid	43303637	757451000168106	Palexia Sr 25 Mg Modified Release Tablet, 100, Blister Pack	Containered Pack	Drug	AMT
1	opioid	43338095	73270011000036100	Jurnista 8 Mg Modified Release Tablet, 10, Blister Pack	Containered Pack	Drug	AMT
1	opioid	43348220	763741000168101	Oxycodone Mr (Chemmart) 20 Mg Modified Release Tablet, 28, Blister Pack	Containered Pack	Drug	AMT
1	opioid	43348221	762821000168107	Oxycodone Mr (Chemmart) 30 Mg Modified Release Tablet, 20	Trade Product Pack	Drug	AMT
1	opioid	43348205	786741000168106	Oxycodone Mr (Apotex) 10 Mg Modified Release Tablet, 28, Blister Pack	Containered Pack	Drug	AMT
1	opioid	43348204	786731000168102	Oxycodone Mr (Apotex) 10 Mg Modified Release Tablet, 28	Trade Product Pack	Drug	AMT
1	opioid	43348183	778391000168108	Oxycodone Mr (Apo) 20 Mg Modified Release Tablet, 28	Trade Product Pack	Drug	AMT
1	opioid	43348182	778421000168101	Oxycodone Mr (Apo) 20 Mg Modified Release Tablet, 20, Blister Pack	Containered Pack	Drug	AMT
1	opioid	43348160	752331000168109	Oxycodone (Wt) 5 Mg Hard Capsule, 60	Trade Product Pack	Drug	AMT
1	opioid	43348158	752311000168104	Oxycodone (Wt) 5 Mg Hard Capsule, 20	Trade Product Pack	Drug	AMT
1	opioid	43348155	785801000168109	Oxycodone (Sandoz) 80 Mg Modified Release Tablet, 20	Trade Product Pack	Drug	AMT
1	opioid	43348156	676301000168109	Oxycodone (Sandoz) 80 Mg Modified Release Tablet, 28, Blister Pack	Containered Pack	Drug	AMT
1	opioid	43348150	785691000168102	Oxycodone (Sandoz) 40 Mg Modified Release Tablet, 20, Bottle	Containered Pack	Drug	AMT
1	opioid	43348135	785851000168108	Oxycodone (Sandoz) 20 Mg Modified Release Tablet, 20	Trade Product Pack	Drug	AMT
1	opioid	43348131	754221000168107	Oxycodone (Medis) 20 Mg Hard Capsule, 60, Blister Pack	Containered Pack	Drug	AMT
1	opioid	43348133	785641000168105	Oxycodone (Sandoz) 10 Mg Modified Release Tablet, 20, Bottle	Containered Pack	Drug	AMT
1	opioid	43348127	754331000168103	Oxycodone (Medis) 10 Mg Hard Capsule, 20	Trade Product Pack	Drug	AMT
1	opioid	43348126	789581000168101	Oxycodone (Hx) 40 Mg Modified Release Tablet, 60	Trade Product Pack	Drug	AMT
1	opioid	43348099	753031000168103	Oxycodone (Gx) 20 Mg Hard Capsule, 20, Bottle	Containered Pack	Drug	AMT
1	opioid	43348101	789451000168107	Oxycodone (Hx) 10 Mg Modified Release Tablet, 60, Bottle	Containered Pack	Drug	AMT
1	opioid	43347860	933223591000036102	Morphine Sulfate Mr (Apotex) 30 Mg Modified Release Tablet, 60	Trade Product Pack	Drug	AMT
1	opioid	43347798	743141000168109	Morphine Mr (An) 60 Mg Modified Release Tablet	Trade Product Unit	Drug	AMT
1	opioid	43347823	747671000168102	Morphine Mr (Scp) 100 Mg Modified Release Tablet, 28	Trade Product Pack	Drug	AMT
1	opioid	43347843	933229661000036105	Morphine Sulfate Mr (Apotex) 100 Mg Modified Release Tablet, 20, Blister Pack	Containered Pack	Drug	AMT
1	opioid	43347840	34642011000036105	Morphine Sulfate (Dbl) 30 Mg/Ml Injection: Solution, 50 X 1 Ml Ampoules	Containered Pack	Drug	AMT
1	opioid	43347826	747781000168109	Morphine Mr (Scp) 30 Mg Modified Release Tablet	Trade Product Unit	Drug	AMT
1	opioid	43347824	747691000168101	Morphine Mr (Scp) 100 Mg Modified Release Tablet, 60	Trade Product Pack	Drug	AMT
1	opioid	43347825	747701000168101	Morphine Mr (Scp) 100 Mg Modified Release Tablet, 60, Blister Pack	Containered Pack	Drug	AMT
1	opioid	43347819	748381000168106	Morphine Mr (Ch) 30 Mg Modified Release Tablet, 28, Blister Pack	Containered Pack	Drug	AMT
1	opioid	43347620	17755011000036102	Norspan 5 Microgram/Hour Patch, 2, Sachet	Containered Pack	Drug	AMT
1	opioid	43347794	743081000168100	Morphine Mr (An) 100 Mg Modified Release Tablet, 20	Trade Product Pack	Drug	AMT
1	opioid	43347797	742991000168107	Morphine Mr (An) 30 Mg Modified Release Tablet, 28, Blister Pack	Containered Pack	Drug	AMT
1	opioid	43347673	929638011000036105	Momex Sr 30 Mg Modified Release Tablet, 28, Blister Pack	Containered Pack	Drug	AMT
1	opioid	43347793	743021000168104	Morphine Mr (An) 10 Mg Modified Release Tablet, 20, Blister Pack	Containered Pack	Drug	AMT
1	opioid	43347773	707051000168108	Morphine (Juno) 10 Mg/Ml Injection: Solution, 10 X 1 Ml Ampoules	Trade Product Pack	Drug	AMT
1	opioid	43347774	706861000168102	Morphine (Juno) 20 Mg/Ml Injection: Solution, 5 X 1 Ml Ampoules	Trade Product Pack	Drug	AMT
1	opioid	43347671	79003011000036105	Momex Sr 100 Mg Modified Release Tablet, 60, Blister Pack	Containered Pack	Drug	AMT
1	opioid	43347670	78631011000036108	Momex Sr 100 Mg Modified Release Tablet	Trade Product Unit	Drug	AMT
1	opioid	43347607	20228011000036107	Ms Mono 90 Mg Modified Release Capsule, 10, Bottle	Containered Pack	Drug	AMT
1	opioid	43347606	6723011000036104	Ms Mono 90 Mg Modified Release Capsule	Trade Product Unit	Drug	AMT
1	opioid	43347588	929539011000036106	Ms Contin Suspension 30 Mg Modified Release Granules, 28 Sachets	Trade Product Pack	Drug	AMT
1	opioid	43347587	12456011000036102	Ms Contin Suspension 30 Mg Modified Release Granules, 20 Sachets	Trade Product Pack	Drug	AMT
1	opioid	43347585	19156011000036106	Ms Contin Suspension 20 Mg Modified Release Granules, 20 Sachets	Containered Pack	Drug	AMT
1	opioid	43347584	19869011000036101	Ms Contin Suspension 100 Mg Modified Release Granules, 20 Sachets	Containered Pack	Drug	AMT
1	opioid	43347564	34806011000036105	Ms Contin 15 Mg Modified Release Tablet, 60, Blister Pack	Containered Pack	Drug	AMT
1	opioid	43347563	929701011000036104	Ms Contin 100 Mg Modified Release Tablet, 28, Blister Pack	Containered Pack	Drug	AMT
1	opioid	43347560	929657011000036105	Ms Contin 10 Mg Modified Release Tablet, 28, Blister Pack	Containered Pack	Drug	AMT
1	opioid	43347303	932726011000036107	Lodam Sr 100 Mg Modified Release Tablet	Trade Product Unit	Drug	AMT
1	opioid	43347116	73073011000036101	Jurnista 8 Mg Modified Release Tablet, 30	Trade Product Pack	Drug	AMT
1	opioid	43347114	73272011000036101	Jurnista 8 Mg Modified Release Tablet, 14, Blister Pack	Containered Pack	Drug	AMT
1	opioid	43347111	73109011000036102	Jurnista 64 Mg Modified Release Tablet, 50	Trade Product Pack	Drug	AMT
1	opioid	43347110	73309011000036109	Jurnista 64 Mg Modified Release Tablet, 35, Blister Pack	Containered Pack	Drug	AMT
1	opioid	43347086	73089011000036109	Jurnista 16 Mg Modified Release Tablet, 7	Trade Product Pack	Drug	AMT
1	opioid	43347085	73088011000036101	Jurnista 16 Mg Modified Release Tablet, 60	Trade Product Pack	Drug	AMT
1	opioid	43347059	73285011000036102	Jurnista 16 Mg Modified Release Tablet, 28, Blister Pack	Containered Pack	Drug	AMT
1	opioid	43347057	73079011000036103	Jurnista 16 Mg Modified Release Tablet, 10	Trade Product Pack	Drug	AMT
1	opioid	43346793	794951000168100	Instanyl 50 Microgram/Actuation Nasal Spray, 2 X 1 Actuation, Pump Packs	Containered Pack	Drug	AMT
1	opioid	43346792	794941000168102	Instanyl 50 Microgram/Actuation Nasal Spray, 2 X 1 Actuation	Trade Product Pack	Drug	AMT
1	opioid	43346774	795211000168107	Instanyl 100 Microgram/Actuation Nasal Spray, 8 X 1 Actuation, Pump Packs	Containered Pack	Drug	AMT
1	opioid	43346773	795181000168108	Instanyl 100 Microgram/Actuation Nasal Spray, 6 X 1 Actuation, Pump Packs	Containered Pack	Drug	AMT
1	opioid	43346263	785971000168109	Fentanyl (Watson) 75 Microgram/Hour Patch	Trade Product Unit	Drug	AMT
1	opioid	43346262	785941000168102	Fentanyl (Watson) 25 Microgram/Hour Patch	Trade Product Unit	Drug	AMT
1	opioid	43346260	933239041000036100	Fentanyl (Sandoz) 75 Microgram/Hour Patch, 3, Sachet	Containered Pack	Drug	AMT
1	opioid	43346259	933238841000036104	Fentanyl (Sandoz) 50 Microgram/Hour Patch, 8, Sachet	Containered Pack	Drug	AMT
1	opioid	43346235	933239101000036102	Fentanyl (Sandoz) 25 Microgram/Hour Patch, 10, Sachet	Containered Pack	Drug	AMT
1	opioid	43346233	933238921000036101	Fentanyl (Sandoz) 12 Microgram/Hour Patch, 8, Sachet	Containered Pack	Drug	AMT
1	opioid	43346215	933238851000036101	Fentanyl (Sandoz) 12 Microgram/Hour Patch, 1, Sachet	Containered Pack	Drug	AMT
1	opioid	43346216	933236091000036100	Fentanyl (Sandoz) 12 Microgram/Hour Patch, 4	Trade Product Pack	Drug	AMT
1	opioid	43346176	780131000168101	Fentanyl (Apo) 25 Microgram/Hour Patch, 8, Sachet	Containered Pack	Drug	AMT
1	opioid	43346174	780651000168102	Fentanyl (Apo) 12 Microgram/Hour Patch, 7, Sachet	Containered Pack	Drug	AMT
1	opioid	43346156	779851000168101	Fentanyl (Apo) 100 Microgram/Hour Patch, 10	Trade Product Pack	Drug	AMT
1	opioid	43346003	50574011000036103	Durotram Xr (Once A Day) 300 Mg Modified Release Tablet, 30, Blister Pack	Containered Pack	Drug	AMT
1	opioid	43346001	50570011000036108	Durotram Xr (Once A Day) 300 Mg Modified Release Tablet, 10, Blister Pack	Containered Pack	Drug	AMT
1	opioid	43346000	50569011000036105	Durotram Xr (Once A Day) 200 Mg Modified Release Tablet, 5, Blister Pack	Containered Pack	Drug	AMT
1	opioid	43345960	778101000168100	Endone Xr 40 Mg Modified Release Tablet, 28	Trade Product Pack	Drug	AMT
1	opioid	43345959	778291000168103	Endone Xr 10 Mg Modified Release Tablet, 60	Trade Product Pack	Drug	AMT
1	opioid	43345514	13197011000036100	Dilaudid-Hp 10 Mg/Ml Injection: Solution, 5 X 1 Ml Ampoules	Trade Product Pack	Drug	AMT
1	opioid	43345513	34772011000036101	Dilaudid-Hp 10 Mg/Ml Injection: Solution, 10 X 1 Ml Ampoules	Containered Pack	Drug	AMT
1	opioid	43345485	13193011000036109	Dilaudid 2 Mg Uncoated Tablet, 20	Trade Product Pack	Drug	AMT
1	opioid	43345378	33978011000036105	Depodur 10 Mg/Ml Modified Release Injection, Vial	Trade Product Unit	Drug	AMT
1	opioid	43345040	53915011000036103	Codox Soluble Tablet	Trade Product Unit	Drug	AMT
1	opioid	43344649	779741000168109	Bupradex 400 Microgram Sublingual Tablet, 28	Trade Product Pack	Drug	AMT
1	opioid	43343789	34080011000036109	Actiq 1600 Microgram Lozenge On Handle	Trade Product Unit	Drug	AMT
1	opioid	43343791	933205871000036106	Actiq 600 Microgram Lozenge On Handle, 30	Trade Product Pack	Drug	AMT
1	opioid	43343587	783421000168101	Tapentadol 100 Mg Tablet	Med Product Unit	Drug	AMT
1	opioid	43343454	38674011000036101	Tramadol Hydrochloride 200 Mg Modified Release Tablet, 60	Med Product Pack	Drug	AMT
1	opioid	43343428	51498011000036103	Tramadol Hydrochloride 100 Mg Modified Release Tablet, 10	Med Product Pack	Drug	AMT
1	opioid	43343151	790141000168109	Oxycodone Hydrochloride 80 Mg Modified Release Tablet, 100	Med Product Pack	Drug	AMT
1	opioid	43343097	929272011000036107	Oxycodone Hydrochloride 10 Mg Modified Release Tablet, 28	Med Product Pack	Drug	AMT
1	opioid	43343095	815931000168107	Oxycodone Hydrochloride 1 Mg/Ml Oral Liquid, 250 Ml	Med Product Pack	Drug	AMT
1	opioid	43343061	22292011000036109	Morphine Tartrate 120 Mg/1.5 Ml Injection, Ampoule	Med Product Unit	Drug	AMT
1	opioid	43343059	22554011000036102	Morphine Sulfate 50 Mg Modified Release Capsule	Med Product Unit	Drug	AMT
1	opioid	43343030	929765011000036101	Morphine Sulfate 120 Mg Modified Release Capsule, 14	Med Product Pack	Drug	AMT
1	opioid	43343029	35168011000036109	Morphine Sulfate 100 Mg Modified Release Tablet, 60	Med Product Pack	Drug	AMT
1	opioid	43343027	43861000036109	Morphine Sulfate 100 Mg Modified Release Capsule, 28	Med Product Pack	Drug	AMT
1	opioid	43343007	706851000168104	Morphine Hydrochloride 20 Mg/Ml Injection, 5 X 1 Ml Ampoules	Med Product Pack	Drug	AMT
1	opioid	43342144	744631000168105	Fentanyl 200 Microgram Sublingual Tablet, 10	Med Product Pack	Drug	AMT
1	opioid	43342818	73496011000036109	Hydromorphone Hydrochloride 32 Mg Modified Release Tablet, 50	Med Product Pack	Drug	AMT
1	opioid	43342817	73490011000036106	Hydromorphone Hydrochloride 32 Mg Modified Release Tablet, 14	Med Product Pack	Drug	AMT
1	opioid	43342149	795051000168100	Fentanyl 50 Microgram/Actuation Nasal Spray, 10 X 1 Actuation	Med Product Pack	Drug	AMT
1	opioid	43342811	73371011000036101	Hydromorphone Hydrochloride 16 Mg Modified Release Tablet	Med Product Unit	Drug	AMT
1	opioid	43342810	787021000168104	Hydromorphone Hydrochloride 16 Mg Modified Release Capsule, 30	Med Product Pack	Drug	AMT
1	opioid	43342491	27607011000036108	Hydromorphone Hydrochloride 8 Mg Tablet, 20	Med Product Pack	Drug	AMT
1	opioid	43342490	73476011000036101	Hydromorphone Hydrochloride 8 Mg Modified Release Tablet, 7	Med Product Pack	Drug	AMT
1	opioid	43342487	73466011000036106	Hydromorphone Hydrochloride 8 Mg Modified Release Tablet, 10	Med Product Pack	Drug	AMT
1	opioid	43342486	73508011000036104	Hydromorphone Hydrochloride 64 Mg Modified Release Tablet, 60	Med Product Pack	Drug	AMT
1	opioid	43342224	34891011000036102	Dihydrocodeine Tartrate 120 Mg Modified Release Tablet	Med Product Unit	Drug	AMT
1	opioid	43342223	31123011000036108	Dihydrocodeine	AU Substance	Drug	AMT
1	opioid	43342145	795251000168108	Fentanyl 200 Microgram/Actuation Nasal Spray, Actuation	Med Product Unit	Drug	AMT
1	opioid	43342128	29301000036102	Fentanyl 200 Microgram Lozenge On Handle, 9	Med Product Pack	Drug	AMT
1	opioid	43342124	933236041000036106	Fentanyl 12 Microgram/Hour Patch, 10	Med Product Pack	Drug	AMT
1	opioid	43342122	933236251000036103	Fentanyl 100 Microgram/Hour Patch, 3	Med Product Pack	Drug	AMT
1	opioid	43341595	753961000168107	Xedone 5 Mg Hard Capsule, 60, Blister Pack	Containered Pack	Drug	AMT
1	opioid	43341377	20607011000036103	Zydol 50 Mg Hard Capsule, 20, Blister Pack	Containered Pack	Drug	AMT
1	opioid	43341314	19831011000036108	Tramal 50 Mg Hard Capsule, 20, Blister Pack	Containered Pack	Drug	AMT
1	opioid	43341341	36774011000036100	Tramedo Sr 150 Mg Modified Release Tablet, 20	Trade Product Pack	Drug	AMT
1	opioid	43341295	774021000168101	Targin 15/7.5 Mg Modified Release Tablet, 20	Trade Product Pack	Drug	AMT
1	opioid	43341284	926351011000036104	Tramadol Hydrochloride Sr (Sandoz) 150 Mg Modified Release Tablet, 20	Trade Product Pack	Drug	AMT
1	opioid	43341273	933224011000036104	Targin 10/5 Mg Modified Release Tablet, 28	Trade Product Pack	Drug	AMT
1	opioid	43341282	928283011000036107	Tramadol Hydrochloride Sr (Scp) 100 Mg Modified Release Tablet, 20	Trade Product Pack	Drug	AMT
1	opioid	43341279	933076011000036103	Tramadol Hydrochloride Sr (Chemmart) 200 Mg Modified Release Tablet, 20, Blister Pack	Containered Pack	Drug	AMT
1	opioid	43341260	932731011000036100	Tramadol Hydrochloride Sr (Apo) 200 Mg Modified Release Tablet	Trade Product Unit	Drug	AMT
1	opioid	43340835	685881000168106	Subutex 400 Microgram Sublingual Tablet, 7	Trade Product Pack	Drug	AMT
1	opioid	43340032	4591011000036104	Proladone 30 Mg Compressed Suppository	Trade Product Unit	Drug	AMT
1	opioid	43339640	135661000036102	Palexia Sr 50 Mg Modified Release Tablet, 28, Blister Pack	Containered Pack	Drug	AMT
1	opioid	43339639	135701000036109	Palexia Sr 250 Mg Modified Release Tablet, 28, Blister Pack	Containered Pack	Drug	AMT
1	opioid	43339636	757291000168100	Palexia Sr 25 Mg Modified Release Tablet, 40	Trade Product Pack	Drug	AMT
1	opioid	43339635	757171000168107	Palexia Sr 25 Mg Modified Release Tablet, 14	Trade Product Pack	Drug	AMT
1	opioid	43339615	782821000168105	Palexia Ir 50 Mg Tablet: Film-Coated, 28, Blister Pack	Containered Pack	Drug	AMT
1	opioid	43339614	782811000168103	Palexia Ir 50 Mg Tablet: Film-Coated, 28	Trade Product Pack	Drug	AMT
1	opioid	43339597	783601000168107	Palexia Ir 100 Mg Tablet: Film-Coated, 30	Trade Product Pack	Drug	AMT
1	opioid	43339613	782751000168107	Palexia Ir 50 Mg Tablet: Film-Coated, 14	Trade Product Pack	Drug	AMT
1	opioid	43339425	34211011000036106	Pethidine Hydrochloride (Dbl) 50 Mg/Ml Injection: Solution, 50 X 1 Ml Ampoules	Trade Product Pack	Drug	AMT
1	opioid	43339347	815941000168103	Oxynorm 1 Mg/Ml Oral Liquid: Solution, 250 Ml	Trade Product Pack	Drug	AMT
1	opioid	43339319	928483011000036108	Oxycontin 80 Mg Modified Release Tablet, 28	Trade Product Pack	Drug	AMT
1	opioid	43339317	790161000168108	Oxycontin 80 Mg Modified Release Tablet, 100, Bottle	Containered Pack	Drug	AMT
1	opioid	43339314	929123011000036101	Oxycontin 40 Mg Modified Release Tablet, 28, Blister Pack	Containered Pack	Drug	AMT
1	opioid	43339298	790221000168107	Oxycontin 30 Mg Modified Release Tablet, 10, Bottle	Containered Pack	Drug	AMT
1	opioid	43339280	788801000168103	Oxycodone Mr (Terry White Chemists) 40 Mg Modified Release Tablet, 20	Trade Product Pack	Drug	AMT
1	opioid	43339279	764651000168105	Oxycodone Mr (Terry White Chemists) 30 Mg Modified Release Tablet, 28, Blister Pack	Containered Pack	Drug	AMT
1	opioid	43339266	18305011000036103	Ordine 10 Mg/Ml Oral Liquid: Solution, 200 Ml, Bottle	Containered Pack	Drug	AMT
1	opioid	43339248	781011000168100	Oxycodone Mr (Genrx) 20 Mg Modified Release Tablet, 60	Trade Product Pack	Drug	AMT
1	opioid	43339245	33965011000036108	Ordine 1 Mg/Ml Oral Liquid: Solution	Trade Product Unit	Drug	AMT
1	opioid	43339221	762911000168106	Oxycodone Mr (Chemmart) 10 Mg Modified Release Tablet, 28	Trade Product Pack	Drug	AMT
1	opioid	43339218	786691000168109	Oxycodone Mr (Apotex) 15 Mg Modified Release Tablet, 60, Blister Pack	Containered Pack	Drug	AMT
1	opioid	43339216	778011000168101	Oxycodone Mr (Apo) 40 Mg Modified Release Tablet, 60	Trade Product Pack	Drug	AMT
1	opioid	43339194	778471000168100	Oxycodone Mr (Apo) 10 Mg Modified Release Tablet, 20, Blister Pack	Containered Pack	Drug	AMT
1	opioid	43339195	778251000168108	Oxycodone Mr (Apo) 30 Mg Modified Release Tablet, 60	Trade Product Pack	Drug	AMT
1	opioid	43339166	785731000168109	Oxycodone (Sandoz) 40 Mg Modified Release Tablet, 60, Bottle	Containered Pack	Drug	AMT
1	opioid	43339165	785701000168102	Oxycodone (Sandoz) 40 Mg Modified Release Tablet, 28, Bottle	Containered Pack	Drug	AMT
1	opioid	43339144	789591000168103	Oxycodone (Hx) 40 Mg Modified Release Tablet, 60, Bottle	Containered Pack	Drug	AMT
1	opioid	43339125	789491000168102	Oxycodone (Hx) 20 Mg Modified Release Tablet, 28	Trade Product Pack	Drug	AMT
1	opioid	43339103	754511000168103	Oxycodone (As) 10 Mg Hard Capsule, 60, Blister Pack	Containered Pack	Drug	AMT
1	opioid	43338884	34041011000036109	Morphine Tartrate (Dbl) 400 Mg/5 Ml Injection: Solution, 5 Ml Ampoule	Trade Product Unit	Drug	AMT
1	opioid	43338882	933229631000036104	Morphine Sulfate Mr (Apotex) 30 Mg Modified Release Tablet, 20, Blister Pack	Containered Pack	Drug	AMT
1	opioid	43338883	933229701000036103	Morphine Sulfate Mr (Apotex) 60 Mg Modified Release Tablet, 60, Blister Pack	Containered Pack	Drug	AMT
1	opioid	43338828	747741000168104	Morphine Mr (Scp) 60 Mg Modified Release Tablet, 28	Trade Product Pack	Drug	AMT
1	opioid	43338827	747841000168105	Morphine Mr (Scp) 30 Mg Modified Release Tablet, 60, Blister Pack	Containered Pack	Drug	AMT
1	opioid	43338807	748281000168102	Morphine Mr (Ch) 100 Mg Modified Release Tablet, 60	Trade Product Pack	Drug	AMT
1	opioid	43338825	748501000168107	Morphine Mr (Ch) 60 Mg Modified Release Tablet, 60, Blister Pack	Containered Pack	Drug	AMT
1	opioid	43338805	743161000168108	Morphine Mr (An) 60 Mg Modified Release Tablet, 20, Blister Pack	Containered Pack	Drug	AMT
1	opioid	43338803	743101000168107	Morphine Mr (An) 100 Mg Modified Release Tablet, 28	Trade Product Pack	Drug	AMT
1	opioid	43338665	929488011000036101	Momex Sr 60 Mg Modified Release Tablet, 28	Trade Product Pack	Drug	AMT
1	opioid	43338777	91131000036102	Morphine Hydrochloride (Phebra) 500 Microgram/Ml Intrathecal Injection, 10 X 1 Ml Vials	Containered Pack	Drug	AMT
1	opioid	43338608	11535011000036102	Norspan 20 Microgram/Hour Patch, 2	Trade Product Pack	Drug	AMT
1	opioid	43338585	34326011000036102	Ms Normal 20 Mg Tablet: Film-Coated, 56	Trade Product Pack	Drug	AMT
1	opioid	43338571	19868011000036109	Ms Contin Suspension 60 Mg Modified Release Granules, 20 Sachets	Containered Pack	Drug	AMT
1	opioid	43338570	929702011000036105	Ms Contin Suspension 20 Mg Modified Release Granules, 28 Sachets	Containered Pack	Drug	AMT
1	opioid	43338540	20461011000036105	Ms Contin 200 Mg Modified Release Tablet, 20, Blister Pack	Containered Pack	Drug	AMT
1	opioid	43338539	6945011000036105	Ms Contin 15 Mg Modified Release Tablet	Trade Product Unit	Drug	AMT
1	opioid	43338536	12026011000036105	Ms Contin 10 Mg Modified Release Tablet, 20	Trade Product Pack	Drug	AMT
1	opioid	43338535	5826011000036105	Ms Contin 10 Mg Modified Release Tablet	Trade Product Unit	Drug	AMT
1	opioid	43338038	747341000168100	Junomorph 100 Mg/5 Ml Injection: Solution, 5 X 5 Ml Ampoules	Containered Pack	Drug	AMT
1	opioid	43338037	747321000168106	Junomorph 100 Mg/5 Ml Injection: Solution, 5 Ml Ampoule	Trade Product Unit	Drug	AMT
1	opioid	43337281	785951000168100	Fentanyl (Watson) 25 Microgram/Hour Patch, 5	Trade Product Pack	Drug	AMT
1	opioid	43337280	933235671000036102	Fentanyl (Sandoz) 75 Microgram/Hour Patch, 7	Trade Product Pack	Drug	AMT
1	opioid	43337259	933239141000036104	Fentanyl (Sandoz) 25 Microgram/Hour Patch, 5, Sachet	Containered Pack	Drug	AMT
1	opioid	43337246	933238871000036106	Fentanyl (Sandoz) 12 Microgram/Hour Patch, 2, Sachet	Containered Pack	Drug	AMT
1	opioid	43337244	933238931000036104	Fentanyl (Sandoz) 100 Microgram/Hour Patch, 1, Sachet	Containered Pack	Drug	AMT
1	opioid	43337217	779041000168106	Fentanyl (Apo) 75 Microgram/Hour Patch, 8, Sachet	Containered Pack	Drug	AMT
1	opioid	43337199	780151000168107	Fentanyl (Apo) 25 Microgram/Hour Patch, 10, Sachet	Containered Pack	Drug	AMT
1	opioid	43337198	780141000168105	Fentanyl (Apo) 25 Microgram/Hour Patch, 10	Trade Product Pack	Drug	AMT
1	opioid	43337174	933223751000036100	Fenpatch 75 Microgram/Hour Patch, 5	Trade Product Pack	Drug	AMT
1	opioid	43337173	933219851000036100	Fenpatch 100 Microgram/Hour Patch	Trade Product Unit	Drug	AMT
1	opioid	43337017	49601011000036105	Durotram Xr (Once A Day) 200 Mg Modified Release Tablet, 3	Trade Product Pack	Drug	AMT
1	opioid	43336997	48786011000036109	Durotram Xr (Once A Day) 100 Mg Modified Release Tablet	Trade Product Unit	Drug	AMT
1	opioid	43336973	778061000168103	Endone Xr 40 Mg Modified Release Tablet	Trade Product Unit	Drug	AMT
1	opioid	43303316	13231011000036101	Oxycontin 40 Mg Modified Release Tablet, 20	Trade Product Pack	Drug	AMT
1	opioid	43338664	78808011000036104	Momex Sr 60 Mg Modified Release Tablet, 20	Trade Product Pack	Drug	AMT
1	opioid	43339350	34368011000036105	Oxynorm 5 Mg Hard Capsule, 60	Trade Product Pack	Drug	AMT
1	opioid	43303262	780321000168102	Oxycodone Mr (Genrx) 30 Mg Modified Release Tablet, 28	Trade Product Pack	Drug	AMT
1	opioid	43339192	753291000168106	Oxycodone (Zp) 20 Mg Hard Capsule, 60	Trade Product Pack	Drug	AMT
1	opioid	43303168	785861000168105	Oxycodone (Sandoz) 20 Mg Modified Release Tablet, 20, Bottle	Containered Pack	Drug	AMT
1	opioid	43303159	789521000168100	Oxycodone (Hx) 20 Mg Modified Release Tablet, 60, Bottle	Containered Pack	Drug	AMT
1	opioid	43339428	34322011000036101	Pethidine Hydrochloride (Dbl) 75 Mg/1.5 Ml Injection: Solution, 50 X 1.5 Ml Ampoules	Trade Product Pack	Drug	AMT
1	opioid	43366256	778181000168108	Oxycodone Mr (Apo) 30 Mg Modified Release Tablet, 20	Trade Product Pack	Drug	AMT
1	opioid	43339351	34792011000036106	Oxynorm 5 Mg Hard Capsule, 60, Blister Pack	Containered Pack	Drug	AMT
1	opioid	43341312	14320011000036102	Tramahexal Sr 100 Mg Modified Release Tablet, 20	Trade Product Pack	Drug	AMT
1	opioid	43302075	73279011000036106	Jurnista 8 Mg Modified Release Tablet, 60, Blister Pack	Containered Pack	Drug	AMT
1	opioid	43302055	73100011000036108	Jurnista 32 Mg Modified Release Tablet, 7	Trade Product Pack	Drug	AMT
1	opioid	43341310	932735011000036103	Tramadol Hydrochloride Sr (Terry White Chemists) 100 Mg Modified Release Tablet	Trade Product Unit	Drug	AMT
1	opioid	43301253	785991000168105	Fentanyl (Watson) 75 Microgram/Hour Patch, 5, Sachet	Containered Pack	Drug	AMT
1	opioid	43342814	35200011000036105	Hydromorphone Hydrochloride 2 Mg/Ml Injection, 10 X 1 Ml Ampoules	Med Product Pack	Drug	AMT
1	opioid	43330312	34791011000036100	Oxynorm 10 Mg Hard Capsule, 60, Bottle	Containered Pack	Drug	AMT
1	opioid	43301223	933238811000036100	Fentanyl (Sandoz) 50 Microgram/Hour Patch, 4, Sachet	Containered Pack	Drug	AMT
1	opioid	43301189	933234491000036104	Fentanyl (Sandoz) 12 Microgram/Hour Patch	Trade Product Unit	Drug	AMT
1	opioid	43342813	27605011000036103	Hydromorphone Hydrochloride 2 Mg Tablet, 20	Med Product Pack	Drug	AMT
1	opioid	43343612	783391000168108	Tapentadol 75 Mg Tablet, 100	Med Product Pack	Drug	AMT
1	opioid	43343611	782981000168103	Tapentadol 50 Mg Tablet, 90	Med Product Pack	Drug	AMT
1	opioid	43301137	779511000168104	Fentanyl (Apo) 100 Microgram/Hour Patch, 1	Trade Product Pack	Drug	AMT
1	opioid	43300971	84141000036106	Dutran 50 Microgram/Hour Patch	Trade Product Unit	Drug	AMT
1	opioid	43346213	933238991000036103	Fentanyl (Sandoz) 100 Microgram/Hour Patch, 7, Sachet	Containered Pack	Drug	AMT
1	opioid	43300912	777981000168105	Endone Xr 20 Mg Modified Release Tablet, 20, Blister Pack	Containered Pack	Drug	AMT
1	opioid	43346192	779031000168102	Fentanyl (Apo) 75 Microgram/Hour Patch, 8	Trade Product Pack	Drug	AMT
1	opioid	43347092	73103011000036100	Jurnista 64 Mg Modified Release Tablet, 14	Trade Product Pack	Drug	AMT
1	opioid	43298760	29331000036109	Actiq 600 Microgram Lozenge On Handle, 9	Trade Product Pack	Drug	AMT
1	opioid	43347091	73304011000036108	Jurnista 64 Mg Modified Release Tablet, 100, Blister Pack	Containered Pack	Drug	AMT
1	opioid	43347583	34735011000036107	Ms Contin 60 Mg Modified Release Tablet, 60, Blister Pack	Containered Pack	Drug	AMT
1	opioid	43347768	747521000168102	Morphine (Jn) 100 Mg/5 Ml Injection: Solution, 5 X 5 Ml Ampoules	Trade Product Pack	Drug	AMT
1	opioid	43348218	763651000168108	Oxycodone Mr (Chemmart) 20 Mg Modified Release Tablet, 20	Trade Product Pack	Drug	AMT
1	opioid	43356525	18566011000036106	Ms Contin 10 Mg Modified Release Tablet, 20, Blister Pack	Containered Pack	Drug	AMT
1	opioid	43365883	747861000168109	Morphine Mr (Ch) 10 Mg Modified Release Tablet	Trade Product Unit	Drug	AMT
1	opioid	43356292	79626011000036103	Lodam 50 Mg Hard Capsule, 20, Blister Pack	Containered Pack	Drug	AMT
1	opioid	43330154	778461000168106	Oxycodone Mr (Apo) 10 Mg Modified Release Tablet, 20	Trade Product Pack	Drug	AMT
1	opioid	43365241	19260011000036104	Kapanol 50 Mg Modified Release Capsule, 20, Blister Pack	Containered Pack	Drug	AMT
1	opioid	43350298	932879011000036102	Tramadol Hydrochloride Sr (Ga) 200 Mg Modified Release Tablet, 20	Trade Product Pack	Drug	AMT
1	opioid	43348341	34366011000036106	Oxynorm 20 Mg Hard Capsule, 60	Trade Product Pack	Drug	AMT
1	opioid	43348339	34208011000036100	Oxynorm 10 Mg/Ml Injection: Solution, 5 X 1 Ml Ampoules	Trade Product Pack	Drug	AMT
1	opioid	43330221	11386011000036102	Ordine 5 Mg/Ml Oral Liquid: Solution, 200 Ml	Trade Product Pack	Drug	AMT
1	opioid	43348643	787121000168103	Palladone Xl 12 Mg Modified Release Capsule, 30, Bottle	Containered Pack	Drug	AMT
1	opioid	43350273	933075011000036105	Tramadol Hydrochloride Sr (Chemmart) 150 Mg Modified Release Tablet, 20, Blister Pack	Containered Pack	Drug	AMT
1	opioid	43351149	29381000036108	Fentanyl 1200 Microgram Lozenge On Handle, 9	Med Product Pack	Drug	AMT
1	opioid	43351146	933236271000036108	Fentanyl 100 Microgram/Hour Patch, 4	Med Product Pack	Drug	AMT
1	opioid	43352173	35093011000036105	Oxycodone Hydrochloride 10 Mg/Ml Injection, 5 X 1 Ml Ampoules	Med Product Pack	Drug	AMT
1	opioid	43352172	933224021000036106	Oxycodone Hydrochloride 10 Mg + Naloxone Hydrochloride 5 Mg Modified Release Tablet, 28	Med Product Pack	Drug	AMT
1	opioid	43336972	778041000168102	Endone Xr 20 Mg Modified Release Tablet, 60, Blister Pack	Containered Pack	Drug	AMT
1	opioid	43336872	81105011000036105	Doloxene (Dextropropoxyphene Napsilate Monohydrate 100 Mg) Hard Capsule, 10 Capsules, Blister Pack	Containered Pack	Drug	AMT
1	opioid	43336545	44136011000036108	Di-Gesic Tablet: Film-Coated, 2, Blister Pack	Containered Pack	Drug	AMT
1	opioid	43336521	34769011000036103	Dilaudid 8 Mg Uncoated Tablet, 100, Bottle	Containered Pack	Drug	AMT
1	opioid	43336519	34349011000036109	Dilaudid 4 Mg Uncoated Tablet, 60	Trade Product Pack	Drug	AMT
1	opioid	43336491	6483011000036103	Dilaudid 1 Mg/Ml Oral Liquid	Trade Product Unit	Drug	AMT
1	opioid	43336357	34746011000036101	Dicodin 90 Mg Modified Release Tablet, 56, Blister Pack	Containered Pack	Drug	AMT
1	opioid	43336354	34748011000036102	Dicodin 120 Mg Modified Release Tablet, 56, Blister Pack	Containered Pack	Drug	AMT
1	opioid	43336356	34045011000036106	Dicodin 90 Mg Modified Release Tablet	Trade Product Unit	Drug	AMT
1	opioid	43334720	782861000168100	Tapentadol 50 Mg Tablet, 40	Med Product Pack	Drug	AMT
1	opioid	43334699	757311000168101	Tapentadol 25 Mg Modified Release Tablet, 50	Med Product Pack	Drug	AMT
1	opioid	43334695	134461000036101	Tapentadol 100 Mg Modified Release Tablet	Med Product Unit	Drug	AMT
1	opioid	43334570	680641000168108	Tramadol Hydrochloride 37.5 Mg + Paracetamol 325 Mg Tablet, 50	Med Product Pack	Drug	AMT
1	opioid	43334542	28311011000036102	Tramadol Hydrochloride 100 Mg Modified Release Tablet, 20	Med Product Pack	Drug	AMT
1	opioid	43334541	2678011000036100	Tramadol Hydrochloride	AU Substance	Drug	AMT
1	opioid	43334270	35136011000036103	Oxycodone Hydrochloride 5 Mg Tablet, 500	Med Product Pack	Drug	AMT
1	opioid	43334269	27746011000036106	Oxycodone Hydrochloride 5 Mg Capsule, 20	Med Product Pack	Drug	AMT
1	opioid	43334243	22971011000036106	Oxycodone Hydrochloride 20 Mg Modified Release Tablet	Med Product Unit	Drug	AMT
1	opioid	43334242	789911000168103	Oxycodone Hydrochloride 15 Mg Modified Release Tablet, 120	Med Product Pack	Drug	AMT
1	opioid	43334180	2363011000036107	Morphine Tartrate	AU Substance	Drug	AMT
1	opioid	43334179	23080011000036107	Morphine Sulfate 60 Mg Modified Release Capsule	Med Product Unit	Drug	AMT
1	opioid	43334150	35174011000036108	Morphine Sulfate 20 Mg Tablet, 56	Med Product Pack	Drug	AMT
1	opioid	43334174	929764011000036100	Morphine Sulfate 200 Mg Modified Release Granules, 28 Sachets	Med Product Pack	Drug	AMT
1	opioid	43334148	22496011000036107	Morphine Sulfate 20 Mg Modified Release Granules, 1 Sachet	Med Product Unit	Drug	AMT
1	opioid	43334149	22548011000036107	Morphine Sulfate 20 Mg Tablet	Med Product Unit	Drug	AMT
1	opioid	43334141	43881000036104	Morphine Sulfate 10 Mg Modified Release Capsule, 28	Med Product Pack	Drug	AMT
1	opioid	43332627	754101000168107	Xedone 10 Mg Hard Capsule, 20, Bottle	Containered Pack	Drug	AMT
1	opioid	43334125	706991000168102	Morphine Hydrochloride 10 Mg/Ml Injection, Ampoule	Med Product Unit	Drug	AMT
1	opioid	43334124	34849011000036107	Morphine Hydrochloride 1 Mg/Ml Oral Liquid	Med Product Unit	Drug	AMT
1	opioid	43333925	73498011000036108	Hydromorphone Hydrochloride 32 Mg Modified Release Tablet, 7	Med Product Pack	Drug	AMT
1	opioid	43332653	753901000168106	Xedone 5 Mg Hard Capsule, 20	Trade Product Pack	Drug	AMT
1	opioid	43333204	155901000036105	Fentanyl 100 Microgram/Actuation Nasal Spray, 8 Actuations	Med Product Pack	Drug	AMT
1	opioid	43333923	787261000168102	Hydromorphone Hydrochloride 24 Mg Modified Release Capsule, 30	Med Product Pack	Drug	AMT
1	opioid	43333232	933235741000036100	Fentanyl 25 Microgram/Hour Patch, 10	Med Product Pack	Drug	AMT
1	opioid	43333920	73480011000036105	Hydromorphone Hydrochloride 16 Mg Modified Release Tablet, 20	Med Product Pack	Drug	AMT
1	opioid	43333919	73478011000036102	Hydromorphone Hydrochloride 16 Mg Modified Release Tablet, 100	Med Product Pack	Drug	AMT
1	opioid	43333895	787071000168103	Hydromorphone Hydrochloride 12 Mg Modified Release Capsule, 10	Med Product Pack	Drug	AMT
1	opioid	43333289	35176011000036100	Dihydrocodeine Tartrate 90 Mg Modified Release Tablet, 56	Med Product Pack	Drug	AMT
1	opioid	43333288	35177011000036102	Dihydrocodeine Tartrate 120 Mg Modified Release Tablet, 56	Med Product Pack	Drug	AMT
1	opioid	43333234	780781000168104	Fentanyl 37 Microgram/Hour Patch, 3	Med Product Pack	Drug	AMT
1	opioid	43333235	933235891000036102	Fentanyl 50 Microgram/Hour Patch, 10	Med Product Pack	Drug	AMT
1	opioid	43332987	22077011000036108	Buprenorphine 10 Microgram/Hour Patch	Med Product Unit	Drug	AMT
1	opioid	43332861	61925011000036101	Aspirin 300 Mg + Dihydrocodeine Tartrate 7.5 Mg Soluble Tablet	Med Product Unit	Drug	AMT
1	opioid	43332651	754141000168109	Xedone 20 Mg Hard Capsule, 20, Bottle	Containered Pack	Drug	AMT
1	opioid	43332626	754061000168109	Xedone 10 Mg Hard Capsule, 20	Trade Product Pack	Drug	AMT
1	opioid	43332407	36772011000036109	Tramedo Sr 100 Mg Modified Release Tablet, 20	Trade Product Pack	Drug	AMT
1	opioid	43332382	5058011000036107	Tramal Sr 50 Mg Modified Release Tablet	Trade Product Unit	Drug	AMT
1	opioid	43332381	20322011000036100	Tramal Sr 200 Mg Modified Release Tablet, 20, Blister Pack	Containered Pack	Drug	AMT
1	opioid	43332379	21180011000036106	Tramahexal Sr 100 Mg Modified Release Tablet, 20, Bottle	Containered Pack	Drug	AMT
1	opioid	43332363	933230181000036100	Targin 20/10 Mg Modified Release Tablet, 28, Blister Pack	Containered Pack	Drug	AMT
1	opioid	43332364	775841000168100	Targin 30/15 Mg Modified Release Tablet, 20, Blister Pack	Containered Pack	Drug	AMT
1	opioid	43332361	775101000168105	Targin 2.5/1.25 Mg Modified Release Tablet, 28, Blister Pack	Containered Pack	Drug	AMT
1	opioid	43332353	926957011000036102	Tramadol Hydrochloride Sr (Sandoz) 150 Mg Modified Release Tablet, 20, Blister Pack	Containered Pack	Drug	AMT
1	opioid	43332350	928921011000036101	Tramadol Hydrochloride Sr (Scp) 100 Mg Modified Release Tablet, 20, Blister Pack	Containered Pack	Drug	AMT
1	opioid	43332349	88301000036101	Tramadol Hydrochloride Sr (Generic Health) 150 Mg Modified Release Tablet	Trade Product Unit	Drug	AMT
1	opioid	43332347	932740011000036106	Tramadol Hydrochloride Sr (Ga) 200 Mg Modified Release Tablet	Trade Product Unit	Drug	AMT
1	opioid	43332346	932739011000036101	Tramadol Hydrochloride Sr (Ga) 150 Mg Modified Release Tablet	Trade Product Unit	Drug	AMT
1	opioid	43331356	19248011000036106	Sevredol 10 Mg Tablet: Film-Coated, 20, Blister Pack	Containered Pack	Drug	AMT
1	opioid	43332325	933072011000036102	Tramadol Hydrochloride Sr (Apo) 150 Mg Modified Release Tablet, 20, Blister Pack	Containered Pack	Drug	AMT
1	opioid	43332323	666871000168103	Tramadol Hydrochloride Sr (An) 100 Mg Modified Release Tablet, 20	Trade Product Pack	Drug	AMT
1	opioid	43332322	21077011000036107	Tramadol Hydrochloride (Terry White Chemists) 50 Mg Hard Capsule, 20, Blister Pack	Containered Pack	Drug	AMT
1	opioid	43332319	21075011000036102	Tramadol Hydrochloride (Genrx) 50 Mg Hard Capsule, 20, Blister Pack	Containered Pack	Drug	AMT
1	opioid	43331482	59763011000036107	Rikodeine 19 Mg/10 Ml Oral Liquid: Solution, 30 Ml, Bottle	Containered Pack	Drug	AMT
1	opioid	43331355	6023011000036101	Sevredol 10 Mg Tablet: Film-Coated	Trade Product Unit	Drug	AMT
1	opioid	43330633	786981000168104	Palladone Xl 16 Mg Modified Release Capsule	Trade Product Unit	Drug	AMT
1	opioid	43330628	757261000168107	Palexia Sr 25 Mg Modified Release Tablet, 30	Trade Product Pack	Drug	AMT
1	opioid	43330620	44419011000036105	Paradex Uncoated Tablet, 20, Blister Pack	Containered Pack	Drug	AMT
1	opioid	43330609	783311000168104	Palexia Ir 75 Mg Tablet: Film-Coated, 56	Trade Product Pack	Drug	AMT
1	opioid	43330608	783291000168103	Palexia Ir 75 Mg Tablet: Film-Coated, 50, Blister Pack	Containered Pack	Drug	AMT
1	opioid	43330604	783001000168104	Palexia Ir 50 Mg Tablet: Film-Coated, 90, Blister Pack	Containered Pack	Drug	AMT
1	opioid	43330602	782701000168108	Palexia Ir 50 Mg Tablet: Film-Coated, 5, Blister Pack	Containered Pack	Drug	AMT
1	opioid	43330314	6719011000036106	Oxynorm 20 Mg Hard Capsule	Trade Product Unit	Drug	AMT
1	opioid	43330583	783701000168101	Palexia Ir 100 Mg Tablet: Film-Coated, 56, Blister Pack	Containered Pack	Drug	AMT
1	opioid	43330258	69067011000036101	Oxycontin 30 Mg Modified Release Tablet, 60, Blister Pack	Containered Pack	Drug	AMT
1	opioid	43330256	69066011000036104	Oxycontin 30 Mg Modified Release Tablet, 20, Blister Pack	Containered Pack	Drug	AMT
1	opioid	43330253	19991011000036107	Oxycontin 20 Mg Modified Release Tablet, 20, Blister Pack	Containered Pack	Drug	AMT
1	opioid	43330252	69065011000036106	Oxycontin 15 Mg Modified Release Tablet, 60, Blister Pack	Containered Pack	Drug	AMT
1	opioid	43330231	789801000168106	Oxycontin 10 Mg Modified Release Tablet, 100, Bottle	Containered Pack	Drug	AMT
1	opioid	43330230	764671000168101	Oxycodone Mr (Terry White Chemists) 30 Mg Modified Release Tablet, 60, Blister Pack	Containered Pack	Drug	AMT
1	opioid	43330228	764711000168102	Oxycodone Mr (Terry White Chemists) 20 Mg Modified Release Tablet, 28	Trade Product Pack	Drug	AMT
1	opioid	43330227	764191000168105	Oxycodone Mr (Terry White Chemists) 15 Mg Modified Release Tablet, 60, Blister Pack	Containered Pack	Drug	AMT
1	opioid	43330202	781421000168100	Oxycodone Mr (Genrx) 15 Mg Modified Release Tablet, 60	Trade Product Pack	Drug	AMT
1	opioid	43330220	785451000168105	Ordine 40 Mg/Ml Oral Liquid: Solution	Trade Product Unit	Drug	AMT
1	opioid	43330204	780271000168109	Oxycodone Mr (Genrx) 30 Mg Modified Release Tablet, 20, Blister Pack	Containered Pack	Drug	AMT
1	opioid	43330205	780381000168103	Oxycodone Mr (Genrx) 30 Mg Modified Release Tablet, 60, Blister Pack	Containered Pack	Drug	AMT
1	opioid	43330200	781221000168104	Oxycodone Mr (Genrx) 10 Mg Modified Release Tablet, 60, Blister Pack	Containered Pack	Drug	AMT
1	opioid	43330199	762811000168100	Oxycodone Mr (Chemmart) 30 Mg Modified Release Tablet	Trade Product Unit	Drug	AMT
1	opioid	43330175	763011000168103	Oxycodone Mr (Chemmart) 15 Mg Modified Release Tablet, 20	Trade Product Pack	Drug	AMT
1	opioid	43330198	763081000168109	Oxycodone Mr (Chemmart) 15 Mg Modified Release Tablet, 60, Blister Pack	Containered Pack	Drug	AMT
1	opioid	43330158	778171000168105	Oxycodone Mr (Apo) 30 Mg Modified Release Tablet	Trade Product Unit	Drug	AMT
1	opioid	43330156	778491000168104	Oxycodone Mr (Apo) 10 Mg Modified Release Tablet, 28, Blister Pack	Containered Pack	Drug	AMT
1	opioid	43330153	753401000168104	Oxycodone (Zp) 5 Mg Hard Capsule	Trade Product Unit	Drug	AMT
1	opioid	43330139	753341000168109	Oxycodone (Zp) 10 Mg Hard Capsule, 20	Trade Product Pack	Drug	AMT
1	opioid	43330134	676391000168103	Oxycodone (Sandoz) 20 Mg Modified Release Tablet, 28, Blister Pack	Containered Pack	Drug	AMT
1	opioid	43330115	785661000168109	Oxycodone (Sandoz) 10 Mg Modified Release Tablet, 60	Trade Product Pack	Drug	AMT
1	opioid	43330112	754181000168104	Oxycodone (Medis) 20 Mg Hard Capsule	Trade Product Unit	Drug	AMT
1	opioid	43330114	785631000168101	Oxycodone (Sandoz) 10 Mg Modified Release Tablet, 20	Trade Product Pack	Drug	AMT
1	opioid	43330088	752171000168105	Oxycodone (Actavis) 10 Mg Hard Capsule, 20, Bottle	Containered Pack	Drug	AMT
1	opioid	43330067	754501000168101	Oxycodone (As) 10 Mg Hard Capsule, 60	Trade Product Pack	Drug	AMT
1	opioid	43329848	34707011000036106	Morphine Tartrate (Dbl) 120 Mg/1.5 Ml Injection: Solution, 50 X 1.5 Ml Ampoules	Containered Pack	Drug	AMT
1	opioid	43329777	743151000168106	Morphine Mr (An) 60 Mg Modified Release Tablet, 20	Trade Product Pack	Drug	AMT
1	opioid	43329827	933223551000036106	Morphine Sulfate Mr (Apotex) 10 Mg Modified Release Tablet, 28	Trade Product Pack	Drug	AMT
1	opioid	43329826	33982011000036103	Morphine Sulfate (Phebra) 10 Mg/Ml Injection: Solution, Ampoule	Trade Product Unit	Drug	AMT
1	opioid	43329824	746561000168109	Morphine Sulfate (Hospira) 15 Mg/Ml Injection: Solution, 5 X 1 Ml Ampoules	Containered Pack	Drug	AMT
1	opioid	43329825	746591000168102	Morphine Sulfate (Hospira) 30 Mg/Ml Injection: Solution, 5 X 1 Ml Ampoules	Containered Pack	Drug	AMT
1	opioid	43329778	743191000168101	Morphine Mr (An) 60 Mg Modified Release Tablet, 60	Trade Product Pack	Drug	AMT
1	opioid	43329776	743121000168103	Morphine Mr (An) 100 Mg Modified Release Tablet, 60	Trade Product Pack	Drug	AMT
1	opioid	43329774	34286011000036103	Morphine Hydrochloride (Ramprie Labs) 2 Mg/Ml Oral Liquid: Solution, 500 Ml	Trade Product Pack	Drug	AMT
1	opioid	43329760	89421000036105	Morphine Hydrochloride (Phebra) 200 Microgram/Ml Intrathecal Injection, 10 X 1 Ml Vials	Trade Product Pack	Drug	AMT
1	opioid	43329758	706891000168109	Morphine (Juno) 20 Mg/Ml Injection: Solution, 10 X 1 Ml Ampoules	Trade Product Pack	Drug	AMT
1	opioid	43329757	706941000168105	Morphine (Juno) 100 Mg/5 Ml Injection: Solution, 5 X 5 Ml Ampoules	Trade Product Pack	Drug	AMT
1	opioid	43329756	706921000168104	Morphine (Juno) 100 Mg/5 Ml Injection: Solution, 5 Ml Ampoule	Trade Product Unit	Drug	AMT
1	opioid	43329754	746831000168103	Morphine (Jn) 20 Mg/Ml Injection: Solution, 5 X 1 Ml Ampoules	Containered Pack	Drug	AMT
1	opioid	43329564	34741011000036106	Ms Normal 10 Mg Tablet: Film-Coated, 56, Bottle	Containered Pack	Drug	AMT
1	opioid	43305292	926352011000036105	Tramadol Hydrochloride Sr (Sandoz) 200 Mg Modified Release Tablet, 20	Trade Product Pack	Drug	AMT
1	opioid	43354493	34344011000036108	Dilaudid 2 Mg Uncoated Tablet, 100	Trade Product Pack	Drug	AMT
1	opioid	43298750	744731000168102	Abstral 300 Microgram Sublingual Tablet, 10, Blister Pack	Containered Pack	Drug	AMT
1	opioid	43298761	34078011000036101	Actiq 800 Microgram Lozenge On Handle	Trade Product Unit	Drug	AMT
1	opioid	43300250	933204111000036106	Denpax 75 Microgram/Hour Patch, 5	Trade Product Pack	Drug	AMT
1	opioid	43300425	34773011000036108	Dilaudid-Hp 50 Mg/5 Ml Injection: Solution, 10 X 5 Ml Ampoules	Containered Pack	Drug	AMT
1	opioid	43300933	18645011000036100	Durogesic 50 Microgram/Hour Patch, 5, Sachet	Containered Pack	Drug	AMT
1	opioid	43300934	11443011000036109	Durogesic 75 Microgram/Hour Patch, 5	Trade Product Pack	Drug	AMT
1	opioid	43300968	50565011000036108	Durotram Xr (Once A Day) 200 Mg Modified Release Tablet, 2, Blister Pack	Containered Pack	Drug	AMT
1	opioid	43300972	85631000036107	Dutran 50 Microgram/Hour Patch, 5, Sachet	Containered Pack	Drug	AMT
1	opioid	43301150	779701000168107	Fentanyl (Apo) 100 Microgram/Hour Patch, 5, Sachet	Containered Pack	Drug	AMT
1	opioid	43301171	780431000168105	Fentanyl (Apo) 50 Microgram/Hour Patch, 10, Sachet	Containered Pack	Drug	AMT
1	opioid	43301217	933235811000036107	Fentanyl (Sandoz) 25 Microgram/Hour Patch, 5	Trade Product Pack	Drug	AMT
1	opioid	43301222	933239201000036107	Fentanyl (Sandoz) 50 Microgram/Hour Patch, 3, Sachet	Containered Pack	Drug	AMT
1	opioid	43302052	73295011000036103	Jurnista 32 Mg Modified Release Tablet, 20, Blister Pack	Containered Pack	Drug	AMT
1	opioid	43302051	73293011000036104	Jurnista 32 Mg Modified Release Tablet, 100, Blister Pack	Containered Pack	Drug	AMT
1	opioid	43302074	73071011000036102	Jurnista 8 Mg Modified Release Tablet, 20	Trade Product Pack	Drug	AMT
1	opioid	43302542	929535011000036109	Ms Contin 30 Mg Modified Release Tablet, 28	Trade Product Pack	Drug	AMT
1	opioid	43302560	12658011000036101	Ms Contin 5 Mg Modified Release Tablet, 20	Trade Product Pack	Drug	AMT
1	opioid	43302610	5815011000036109	Norspan 5 Microgram/Hour Patch	Trade Product Unit	Drug	AMT
1	opioid	43302782	746841000168107	Morphine (Jn) 20 Mg/Ml Injection: Solution, 10 X 1 Ml Ampoules	Trade Product Pack	Drug	AMT
1	opioid	43302785	707141000168105	Morphine (Juno) 50 Mg/5 Ml Injection: Solution, 10 X 5 Ml Ampoules	Containered Pack	Drug	AMT
1	opioid	43302831	748491000168100	Morphine Mr (Ch) 60 Mg Modified Release Tablet, 60	Trade Product Pack	Drug	AMT
1	opioid	43302829	748391000168109	Morphine Mr (Ch) 30 Mg Modified Release Tablet, 60	Trade Product Pack	Drug	AMT
1	opioid	43302858	34040011000036102	Morphine Sulfate (Dbl) 50 Mg/5 Ml Injection: Solution, 5 Ml Ampoule	Trade Product Unit	Drug	AMT
1	opioid	43302857	34232011000036108	Morphine Sulfate (Dbl) 30 Mg/Ml Injection: Solution, 50 X 1 Ml Ampoules	Trade Product Pack	Drug	AMT
1	opioid	43302861	33983011000036105	Morphine Sulfate (Phebra) 30 Mg/Ml Injection: Solution, Ampoule	Trade Product Unit	Drug	AMT
1	opioid	43302885	34324011000036105	Morphine Tartrate (Dbl) 400 Mg/5 Ml Injection: Solution, 5 X 5 Ml Ampoules	Trade Product Pack	Drug	AMT
1	opioid	43303164	754241000168101	Oxycodone (Medis) 20 Mg Hard Capsule, 60, Bottle	Containered Pack	Drug	AMT
1	opioid	43303184	785891000168103	Oxycodone (Sandoz) 20 Mg Modified Release Tablet, 60, Bottle	Containered Pack	Drug	AMT
1	opioid	43303237	786671000168108	Oxycodone Mr (Apotex) 15 Mg Modified Release Tablet, 28, Blister Pack	Containered Pack	Drug	AMT
1	opioid	43303235	786711000168107	Oxycodone Mr (Apotex) 10 Mg Modified Release Tablet, 20	Trade Product Pack	Drug	AMT
1	opioid	43303253	762851000168104	Oxycodone Mr (Chemmart) 30 Mg Modified Release Tablet, 28, Blister Pack	Containered Pack	Drug	AMT
1	opioid	43303256	781171000168109	Oxycodone Mr (Genrx) 10 Mg Modified Release Tablet, 20, Blister Pack	Containered Pack	Drug	AMT
1	opioid	43303257	781191000168105	Oxycodone Mr (Genrx) 10 Mg Modified Release Tablet, 28	Trade Product Pack	Drug	AMT
1	opioid	43303280	18447011000036108	Ordine 5 Mg/Ml Oral Liquid: Solution, 200 Ml, Bottle	Containered Pack	Drug	AMT
1	opioid	43303311	34776011000036102	Oxycontin 20 Mg Modified Release Tablet, 60, Bottle	Containered Pack	Drug	AMT
1	opioid	43303335	928482011000036101	Oxycontin 40 Mg Modified Release Tablet, 28	Trade Product Pack	Drug	AMT
1	opioid	43303597	783461000168106	Palexia Ir 100 Mg Tablet: Film-Coated, 5, Blister Pack	Containered Pack	Drug	AMT
1	opioid	43303621	782991000168100	Palexia Ir 50 Mg Tablet: Film-Coated, 90	Trade Product Pack	Drug	AMT
1	opioid	43304826	685851000168104	Subutex 400 Microgram Sublingual Tablet, 28	Trade Product Pack	Drug	AMT
1	opioid	43303643	787241000168101	Palladone Xl 24 Mg Modified Release Capsule, 10	Trade Product Pack	Drug	AMT
1	opioid	43305259	7506011000036100	Tramadol Hydrochloride (Terry White Chemists) 50 Mg Hard Capsule	Trade Product Unit	Drug	AMT
1	opioid	43305261	932732011000036106	Tramadol Hydrochloride Sr (Chemmart) 100 Mg Modified Release Tablet	Trade Product Unit	Drug	AMT
1	opioid	43305277	923036011000036102	Targin 10/5 Mg Modified Release Tablet	Trade Product Unit	Drug	AMT
1	opioid	43305286	933202111000036100	Tramadol Hydrochloride Sr (Genrx) 150 Mg Modified Release Tablet, 20	Trade Product Pack	Drug	AMT
1	opioid	43305314	21181011000036104	Tramahexal Sr 150 Mg Modified Release Tablet, 20, Blister Pack	Containered Pack	Drug	AMT
1	opioid	43305302	826611000168108	Targin 60/30 Mg Modified Release Tablet, 28	Trade Product Pack	Drug	AMT
1	opioid	43305366	680631000168104	Zaldiar Combination Therapy Tablet: Film-Coated, 20, Blister Pack	Containered Pack	Drug	AMT
1	opioid	43306826	73494011000036101	Hydromorphone Hydrochloride 32 Mg Modified Release Tablet, 35	Med Product Pack	Drug	AMT
1	opioid	43356545	34759011000036108	Ms Contin 5 Mg Modified Release Tablet, 60, Blister Pack	Containered Pack	Drug	AMT
1	opioid	43320971	789571000168104	Oxycodone (Hx) 40 Mg Modified Release Tablet, 28, Bottle	Containered Pack	Drug	AMT
1	opioid	43319889	73287011000036107	Jurnista 16 Mg Modified Release Tablet, 35, Blister Pack	Containered Pack	Drug	AMT
1	opioid	43319865	747361000168101	Junomorph 100 Mg/5 Ml Injection: Solution, 10 X 5 Ml Ampoules	Containered Pack	Drug	AMT
1	opioid	43364329	933235971000036105	Fentanyl (Sandoz) 50 Microgram/Hour Patch, 7	Trade Product Pack	Drug	AMT
1	opioid	43319121	785911000168101	Fentanyl (Watson) 12 Microgram/Hour Patch	Trade Product Unit	Drug	AMT
1	opioid	43319119	933235641000036109	Fentanyl (Sandoz) 75 Microgram/Hour Patch, 4	Trade Product Pack	Drug	AMT
1	opioid	43319117	933239021000036108	Fentanyl (Sandoz) 75 Microgram/Hour Patch, 10, Sachet	Containered Pack	Drug	AMT
1	opioid	43306487	35199011000036104	Hydromorphone Hydrochloride 8 Mg Tablet, 60	Med Product Pack	Drug	AMT
1	opioid	43354364	933196281000036102	Denpax 75 Microgram/Hour Patch	Trade Product Unit	Drug	AMT
1	opioid	43355304	933236111000036106	Fentanyl (Sandoz) 12 Microgram/Hour Patch, 5	Trade Product Pack	Drug	AMT
1	opioid	43364275	779061000168105	Fentanyl (Apo) 75 Microgram/Hour Patch, 10, Sachet	Containered Pack	Drug	AMT
1	opioid	43319038	778941000168101	Fentanyl (Apo) 75 Microgram/Hour Patch, 2, Sachet	Containered Pack	Drug	AMT
1	opioid	43307130	827021000168109	Oxycodone Hydrochloride 80 Mg + Naloxone Hydrochloride 40 Mg Modified Release Tablet, 28	Med Product Pack	Drug	AMT
1	opioid	43356126	73277011000036104	Jurnista 8 Mg Modified Release Tablet, 40, Blister Pack	Containered Pack	Drug	AMT
1	opioid	43330160	778231000168102	Oxycodone Mr (Apo) 30 Mg Modified Release Tablet, 28	Trade Product Pack	Drug	AMT
1	opioid	43307048	35179011000036109	Morphine Sulfate 50 Mg Modified Release Capsule, 60	Med Product Pack	Drug	AMT
1	opioid	43319015	780071000168104	Fentanyl (Apo) 25 Microgram/Hour Patch, 4, Sachet	Containered Pack	Drug	AMT
1	opioid	43360088	22258011000036103	Dextropropoxyphene Napsilate Monohydrate 100 Mg Capsule	Med Product Unit	Drug	AMT
1	opioid	43357150	778411000168108	Oxycodone Mr (Apo) 20 Mg Modified Release Tablet, 20	Trade Product Pack	Drug	AMT
1	opioid	43357149	778511000168109	Oxycodone Mr (Apo) 10 Mg Modified Release Tablet, 60, Blister Pack	Containered Pack	Drug	AMT
1	opioid	43318827	85641000036102	Dutran 75 Microgram/Hour Patch, 5, Sachet	Containered Pack	Drug	AMT
1	opioid	43357147	753441000168102	Oxycodone (Zp) 5 Mg Hard Capsule, 60, Blister Pack	Containered Pack	Drug	AMT
1	opioid	43360080	34915011000036107	Fentanyl 1600 Microgram Lozenge On Handle	Med Product Unit	Drug	AMT
1	opioid	43307129	826991000168107	Oxycodone Hydrochloride 80 Mg + Naloxone Hydrochloride 40 Mg Modified Release Tablet, 20	Med Product Pack	Drug	AMT
1	opioid	43357525	783731000168108	Palexia Ir 100 Mg Tablet: Film-Coated, 60, Blister Pack	Containered Pack	Drug	AMT
1	opioid	43360079	154901000036106	Fentanyl 100 Microgram/Actuation Nasal Spray, Actuation	Med Product Unit	Drug	AMT
1	opioid	43318775	778301000168102	Endone Xr 10 Mg Modified Release Tablet, 60, Blister Pack	Containered Pack	Drug	AMT
1	opioid	43312172	786651000168104	Oxycodone Mr (Apotex) 15 Mg Modified Release Tablet, 20, Blister Pack	Containered Pack	Drug	AMT
1	opioid	43310769	795321000168106	Instanyl 200 Microgram/Actuation Nasal Spray, 2 X 1 Actuation, Pump Packs	Containered Pack	Drug	AMT
1	opioid	43359880	26680011000036107	Buprenorphine 5 Microgram/Hour Patch, 2	Med Product Pack	Drug	AMT
1	opioid	43363383	34743011000036107	Dicodin 60 Mg Modified Release Tablet, 56, Bottle	Containered Pack	Drug	AMT
1	opioid	43309437	34770011000036100	Dilaudid 8 Mg Uncoated Tablet, 60, Bottle	Containered Pack	Drug	AMT
1	opioid	43307760	744681000168106	Abstral 200 Microgram Sublingual Tablet, 30, Blister Pack	Containered Pack	Drug	AMT
1	opioid	43308607	779721000168103	Bupradex 400 Microgram Sublingual Tablet, 7	Trade Product Pack	Drug	AMT
1	opioid	43309408	34763011000036101	Dilaudid 2 Mg Uncoated Tablet, 100, Bottle	Containered Pack	Drug	AMT
1	opioid	43309954	85621000036105	Dutran 25 Microgram/Hour Patch, 5, Sachet	Containered Pack	Drug	AMT
1	opioid	43309903	785591000168101	Endone Xr 5 Mg Modified Release Tablet, 28	Trade Product Pack	Drug	AMT
1	opioid	43309948	50568011000036102	Durotram Xr (Once A Day) 200 Mg Modified Release Tablet, 30, Blister Pack	Containered Pack	Drug	AMT
1	opioid	43309951	50575011000036104	Durotram Xr (Once A Day) 300 Mg Modified Release Tablet, 5, Blister Pack	Containered Pack	Drug	AMT
1	opioid	43310141	780681000168109	Fentanyl (Apo) 12 Microgram/Hour Patch, 10	Trade Product Pack	Drug	AMT
1	opioid	43310174	780211000168101	Fentanyl (Apo) 50 Microgram/Hour Patch, 3	Trade Product Pack	Drug	AMT
1	opioid	43310200	933238961000036105	Fentanyl (Sandoz) 100 Microgram/Hour Patch, 3, Sachet	Containered Pack	Drug	AMT
1	opioid	43310231	786481000168108	Fentanyl (Sandoz) 37 Microgram/Hour Patch, 8, Sachet	Containered Pack	Drug	AMT
1	opioid	43311502	19111011000036109	Ms Contin 30 Mg Modified Release Tablet, 20, Blister Pack	Containered Pack	Drug	AMT
1	opioid	43311069	73085011000036107	Jurnista 16 Mg Modified Release Tablet, 35	Trade Product Pack	Drug	AMT
1	opioid	43311089	73074011000036104	Jurnista 8 Mg Modified Release Tablet, 35	Trade Product Pack	Drug	AMT
1	opioid	43311136	19259011000036100	Kapanol 20 Mg Modified Release Capsule, 20, Blister Pack	Containered Pack	Drug	AMT
1	opioid	43311520	929703011000036103	Ms Contin Suspension 30 Mg Modified Release Granules, 28 Sachets	Containered Pack	Drug	AMT
1	opioid	43311548	929710011000036109	Ms Mono 60 Mg Modified Release Capsule, 14, Blister Pack	Containered Pack	Drug	AMT
1	opioid	43311732	748811000168107	Morphine (Jn) 50 Mg/5 Ml Injection: Solution, 10 X 5 Ml Ampoules	Containered Pack	Drug	AMT
1	opioid	43311759	743051000168107	Morphine Mr (An) 10 Mg Modified Release Tablet, 60	Trade Product Pack	Drug	AMT
1	opioid	43311788	747641000168109	Morphine Mr (Scp) 100 Mg Modified Release Tablet	Trade Product Unit	Drug	AMT
1	opioid	43311791	34616011000036104	Morphine Sulfate (Dbl) 15 Mg/Ml Injection: Solution, 50 X 1 Ml Ampoules	Containered Pack	Drug	AMT
1	opioid	43311809	34641011000036104	Morphine Sulfate (Dbl) 5 Mg/Ml Injection: Solution, 5 X 1 Ml Ampoules	Containered Pack	Drug	AMT
1	opioid	43311812	34240011000036108	Morphine Sulfate (Phebra) 10 Mg/Ml Injection: Solution, 5 X 1 Ml Ampoules	Trade Product Pack	Drug	AMT
1	opioid	43311762	742981000168109	Morphine Mr (An) 30 Mg Modified Release Tablet, 28	Trade Product Pack	Drug	AMT
1	opioid	43312088	753141000168106	Oxycodone (Gx) 10 Mg Hard Capsule, 60	Trade Product Pack	Drug	AMT
1	opioid	43312112	788371000168104	Oxycodone (Hx) 5 Mg Modified Release Tablet, 60	Trade Product Pack	Drug	AMT
1	opioid	43312153	753321000168103	Oxycodone (Zp) 20 Mg Hard Capsule, 60, Blister Pack	Containered Pack	Drug	AMT
1	opioid	43312204	780971000168100	Oxycodone Mr (Genrx) 20 Mg Modified Release Tablet, 20	Trade Product Pack	Drug	AMT
1	opioid	43312203	762831000168105	Oxycodone Mr (Chemmart) 30 Mg Modified Release Tablet, 20, Blister Pack	Containered Pack	Drug	AMT
1	opioid	43312218	764591000168104	Oxycodone Mr (Terry White Chemists) 10 Mg Modified Release Tablet, 60	Trade Product Pack	Drug	AMT
1	opioid	43312221	764611000168109	Oxycodone Mr (Terry White Chemists) 30 Mg Modified Release Tablet	Trade Product Unit	Drug	AMT
1	opioid	43312250	790261000168102	Oxycontin 30 Mg Modified Release Tablet, 100, Bottle	Containered Pack	Drug	AMT
1	opioid	43312249	929121011000036102	Oxycontin 20 Mg Modified Release Tablet, 28, Bottle	Containered Pack	Drug	AMT
1	opioid	43312273	158351000036100	Oxycontin Reformulation 30 Mg Modified Release Tablet	Trade Product Unit	Drug	AMT
1	opioid	43312297	786331000168101	Oxynorm 200 Mg/20 Ml Injection: Solution, 4 X 20 Ml Ampoules	Containered Pack	Drug	AMT
1	opioid	43312588	757181000168105	Palexia Sr 25 Mg Modified Release Tablet, 14, Blister Pack	Containered Pack	Drug	AMT
1	opioid	43312586	135691000036109	Palexia Sr 200 Mg Modified Release Tablet, 28, Blister Pack	Containered Pack	Drug	AMT
1	opioid	43313320	12539011000036101	Sevredol 10 Mg Tablet: Film-Coated, 20	Trade Product Pack	Drug	AMT
1	opioid	43313835	685801000168103	Subutex 400 Microgram Sublingual Tablet	Trade Product Unit	Drug	AMT
1	opioid	43314257	933195041000036105	Tramadol Hydrochloride Sr (Genrx) 100 Mg Modified Release Tablet	Trade Product Unit	Drug	AMT
1	opioid	43314266	775811000168104	Targin 30/15 Mg Modified Release Tablet	Trade Product Unit	Drug	AMT
1	opioid	43314276	7606011000036107	Tramahexal Sr 100 Mg Modified Release Tablet	Trade Product Unit	Drug	AMT
1	opioid	43314334	41267011000036105	Zydol Sr 50 Mg Modified Release Tablet, 60	Trade Product Pack	Drug	AMT
1	opioid	43315130	34889011000036102	Dihydrocodeine Tartrate 60 Mg Modified Release Tablet	Med Product Unit	Drug	AMT
1	opioid	43315037	933205841000036104	Fentanyl 200 Microgram Lozenge On Handle, 30	Med Product Pack	Drug	AMT
1	opioid	43315061	744711000168107	Fentanyl 300 Microgram Sublingual Tablet, 10	Med Product Pack	Drug	AMT
1	opioid	43315128	61860011000036106	Dihydrocodeine Tartrate 19 Mg/10 Ml Oral Liquid	Med Product Unit	Drug	AMT
1	opioid	43315409	73509011000036107	Hydromorphone Hydrochloride 64 Mg Modified Release Tablet, 7	Med Product Pack	Drug	AMT
1	opioid	43315777	35197011000036106	Hydromorphone Hydrochloride 4 Mg Tablet, 60	Med Product Pack	Drug	AMT
1	opioid	43315987	929763011000036102	Morphine Sulfate 100 Mg Modified Release Granules, 28 Sachets	Med Product Pack	Drug	AMT
1	opioid	43316014	27192011000036109	Morphine Sulfate 50 Mg Modified Release Capsule, 20	Med Product Pack	Drug	AMT
1	opioid	43316064	35138011000036104	Pethidine Hydrochloride 500 Mg/10 Ml Injection, 10 X 10 Ml Vials	Med Product Pack	Drug	AMT
1	opioid	43316084	775881000168105	Oxycodone Hydrochloride 30 Mg + Naloxone Hydrochloride 15 Mg Modified Release Tablet, 60	Med Product Pack	Drug	AMT
1	opioid	43316115	826601000168105	Oxycodone Hydrochloride 60 Mg + Naloxone Hydrochloride 30 Mg Modified Release Tablet, 28	Med Product Pack	Drug	AMT
1	opioid	43316119	827051000168101	Oxycodone Hydrochloride 80 Mg + Naloxone Hydrochloride 40 Mg Modified Release Tablet, 60	Med Product Pack	Drug	AMT
1	opioid	43316545	783301000168102	Tapentadol 75 Mg Tablet, 56	Med Product Pack	Drug	AMT
1	opioid	43316696	34826011000036100	Actiq 400 Microgram Lozenge On Handle, 3, Blister Pack	Containered Pack	Drug	AMT
1	opioid	43318306	6481011000036104	Dilaudid-Hp 50 Mg/5 Ml Injection: Solution, 5 Ml Ampoule	Trade Product Unit	Drug	AMT
1	opioid	43318304	6478011000036103	Dilaudid 8 Mg Uncoated Tablet	Trade Product Unit	Drug	AMT
1	opioid	43318981	933223761000036102	Fenpatch 100 Microgram/Hour Patch, 5	Trade Product Pack	Drug	AMT
1	opioid	43318819	50572011000036107	Durotram Xr (Once A Day) 300 Mg Modified Release Tablet, 20, Blister Pack	Containered Pack	Drug	AMT
1	opioid	43318780	785501000168107	Endone Xr 80 Mg Modified Release Tablet, 20	Trade Product Pack	Drug	AMT
1	opioid	43318826	84101000036108	Dutran 75 Microgram/Hour Patch	Trade Product Unit	Drug	AMT
1	opioid	43319016	780091000168103	Fentanyl (Apo) 25 Microgram/Hour Patch, 5, Sachet	Containered Pack	Drug	AMT
1	opioid	43319014	780051000168108	Fentanyl (Apo) 25 Microgram/Hour Patch, 3, Sachet	Containered Pack	Drug	AMT
1	opioid	43319039	778991000168109	Fentanyl (Apo) 75 Microgram/Hour Patch, 5	Trade Product Pack	Drug	AMT
1	opioid	43319037	780301000168106	Fentanyl (Apo) 50 Microgram/Hour Patch, 7	Trade Product Pack	Drug	AMT
1	opioid	43319116	933235581000036101	Fentanyl (Sandoz) 75 Microgram/Hour Patch, 10	Trade Product Pack	Drug	AMT
1	opioid	43319095	786391000168102	Fentanyl (Sandoz) 37 Microgram/Hour Patch, 3	Trade Product Pack	Drug	AMT
1	opioid	43319556	795231000168102	Instanyl 100 Microgram/Actuation Nasal Spray, 10 X 1 Actuation	Trade Product Pack	Drug	AMT
1	opioid	43319584	795261000168105	Instanyl 200 Microgram/Actuation Nasal Spray, Actuation	Trade Product Unit	Drug	AMT
1	opioid	43319897	73308011000036101	Jurnista 64 Mg Modified Release Tablet, 30, Blister Pack	Containered Pack	Drug	AMT
1	opioid	43319896	73102011000036107	Jurnista 64 Mg Modified Release Tablet, 100	Trade Product Pack	Drug	AMT
1	opioid	43319922	73275011000036109	Jurnista 8 Mg Modified Release Tablet, 30, Blister Pack	Containered Pack	Drug	AMT
1	opioid	43319994	46181000036102	Kapanol 50 Mg Modified Release Capsule, 28, Blister Pack	Containered Pack	Drug	AMT
1	opioid	43320399	929705011000036102	Ms Contin Suspension 60 Mg Modified Release Granules, 28 Sachets	Containered Pack	Drug	AMT
1	opioid	43320398	5832011000036109	Ms Contin Suspension 30 Mg Modified Release Granules, 1 Sachet	Trade Product Unit	Drug	AMT
1	opioid	43320434	11534011000036101	Norspan 10 Microgram/Hour Patch, 2	Trade Product Pack	Drug	AMT
1	opioid	43320590	706901000168108	Morphine (Juno) 20 Mg/Ml Injection: Solution, 10 X 1 Ml Ampoules	Containered Pack	Drug	AMT
1	opioid	43320619	748181000168109	Morphine Mr (Ch) 100 Mg Modified Release Tablet, 20	Trade Product Pack	Drug	AMT
1	opioid	43320618	747901000168103	Morphine Mr (Ch) 10 Mg Modified Release Tablet, 28, Blister Pack	Containered Pack	Drug	AMT
1	opioid	43320646	747831000168101	Morphine Mr (Scp) 30 Mg Modified Release Tablet, 60	Trade Product Pack	Drug	AMT
1	opioid	43320649	11183011000036104	Morphine Sulfate (Dbl) 15 Mg/Ml Injection: Solution, 5 X 1 Ml Ampoules	Trade Product Pack	Drug	AMT
1	opioid	43320677	34739011000036109	Morphine Sulfate (Dbl) 50 Mg/5 Ml Injection: Solution, 50 X 5 Ml Ampoules	Containered Pack	Drug	AMT
1	opioid	43320699	933219671000036109	Morphine Sulfate Mr (Apotex) 30 Mg Modified Release Tablet	Trade Product Unit	Drug	AMT
1	opioid	43320698	933223651000036105	Morphine Sulfate Mr (Apotex) 100 Mg Modified Release Tablet, 60	Trade Product Pack	Drug	AMT
1	opioid	43320937	752191000168106	Oxycodone (Actavis) 10 Mg Hard Capsule, 60, Bottle	Containered Pack	Drug	AMT
1	opioid	43361094	22897011000036100	Morphine Sulfate 200 Mg Modified Release Granules, 1 Sachet	Med Product Unit	Drug	AMT
1	opioid	43320923	754421000168106	Oxycodone (As) 5 Mg Hard Capsule, 20, Bottle	Containered Pack	Drug	AMT
1	opioid	43321001	752641000168109	Oxycodone (Wt) 20 Mg Hard Capsule, 60, Blister Pack	Containered Pack	Drug	AMT
1	opioid	43320998	752491000168104	Oxycodone (Wt) 10 Mg Hard Capsule	Trade Product Unit	Drug	AMT
1	opioid	43321052	778021000168108	Oxycodone Mr (Apo) 40 Mg Modified Release Tablet, 60, Blister Pack	Containered Pack	Drug	AMT
1	opioid	43321051	777941000168100	Oxycodone Mr (Apo) 40 Mg Modified Release Tablet, 20	Trade Product Pack	Drug	AMT
1	opioid	43321093	764621000168102	Oxycodone Mr (Terry White Chemists) 30 Mg Modified Release Tablet, 20	Trade Product Pack	Drug	AMT
1	opioid	43321069	763761000168102	Oxycodone Mr (Chemmart) 20 Mg Modified Release Tablet, 60, Blister Pack	Containered Pack	Drug	AMT
1	opioid	43321086	11384011000036105	Ordine 10 Mg/Ml Oral Liquid: Solution, 200 Ml	Trade Product Pack	Drug	AMT
1	opioid	43321092	764701000168100	Oxycodone Mr (Terry White Chemists) 20 Mg Modified Release Tablet, 20, Blister Pack	Containered Pack	Drug	AMT
1	opioid	43321131	13230011000036108	Oxycontin 20 Mg Modified Release Tablet, 20	Trade Product Pack	Drug	AMT
1	opioid	43321129	789981000168109	Oxycontin 20 Mg Modified Release Tablet, 100	Trade Product Pack	Drug	AMT
1	opioid	43321160	789681000168102	Oxycontin 60 Mg Modified Release Tablet	Trade Product Unit	Drug	AMT
1	opioid	43321165	159211000036102	Oxycontin Reformulation 40 Mg Modified Release Tablet, 28	Trade Product Pack	Drug	AMT
1	opioid	43321421	783781000168109	Palexia Ir 100 Mg Tablet: Film-Coated, 100	Trade Product Pack	Drug	AMT
1	opioid	43321420	783481000168102	Palexia Ir 100 Mg Tablet: Film-Coated, 10	Trade Product Pack	Drug	AMT
1	opioid	43321438	782881000168109	Palexia Ir 50 Mg Tablet: Film-Coated, 40, Blister Pack	Containered Pack	Drug	AMT
1	opioid	43321442	134471000036109	Palexia Sr 150 Mg Modified Release Tablet	Trade Product Unit	Drug	AMT
1	opioid	43323025	785131000168108	Temgesic 200 Microgram Sublingual Tablet, 50, Bottle	Containered Pack	Drug	AMT
1	opioid	43322198	12540011000036106	Sevredol 20 Mg Tablet: Film-Coated, 20	Trade Product Pack	Drug	AMT
1	opioid	43323129	14218011000036104	Tramadol Hydrochloride (Genrx) 50 Mg Hard Capsule, 20	Trade Product Pack	Drug	AMT
1	opioid	43323132	666931000168105	Tramadol Hydrochloride Sr (An) 200 Mg Modified Release Tablet, 20	Trade Product Pack	Drug	AMT
1	opioid	43323163	775061000168107	Targin 2.5/1.25 Mg Modified Release Tablet, 20	Trade Product Pack	Drug	AMT
1	opioid	43323154	926958011000036101	Tramadol Hydrochloride Sr (Sandoz) 200 Mg Modified Release Tablet, 20, Blister Pack	Containered Pack	Drug	AMT
1	opioid	43323196	37508011000036103	Tramedo Sr 200 Mg Modified Release Tablet, 20, Blister Pack	Containered Pack	Drug	AMT
1	opioid	43323179	13531011000036105	Tramal Sr 200 Mg Modified Release Tablet, 20	Trade Product Pack	Drug	AMT
1	opioid	43323976	38689011000036106	Dextropropoxyphene Hydrochloride 32.5 Mg + Paracetamol 325 Mg Capsule, 20	Med Product Pack	Drug	AMT
1	opioid	43323975	37928011000036104	Dextropropoxyphene Hydrochloride 32.5 Mg + Paracetamol 325 Mg Capsule	Med Product Unit	Drug	AMT
1	opioid	43323993	780721000168103	Fentanyl 37 Microgram/Hour Patch, 1	Med Product Pack	Drug	AMT
1	opioid	43324018	29341000036104	Fentanyl 600 Microgram Lozenge On Handle, 9	Med Product Pack	Drug	AMT
1	opioid	43324721	2199011000036104	Hydromorphone Hydrochloride	AU Substance	Drug	AMT
1	opioid	43324745	73497011000036107	Hydromorphone Hydrochloride 32 Mg Modified Release Tablet, 60	Med Product Pack	Drug	AMT
1	opioid	43325014	22475011000036106	Morphine Sulfate 30 Mg Modified Release Tablet	Med Product Unit	Drug	AMT
1	opioid	43324991	27191011000036103	Morphine Sulfate 20 Mg Modified Release Capsule, 20	Med Product Pack	Drug	AMT
1	opioid	43325120	826581000168101	Oxycodone Hydrochloride 60 Mg + Naloxone Hydrochloride 30 Mg Modified Release Tablet	Med Product Unit	Drug	AMT
1	opioid	43325093	774151000168108	Oxycodone Hydrochloride 15 Mg + Naloxone Hydrochloride 7.5 Mg Modified Release Tablet, 60	Med Product Pack	Drug	AMT
1	opioid	43325096	775851000168103	Oxycodone Hydrochloride 30 Mg + Naloxone Hydrochloride 15 Mg Modified Release Tablet, 28	Med Product Pack	Drug	AMT
1	opioid	43325118	26891011000036109	Oxycodone Hydrochloride 5 Mg Tablet, 20	Med Product Pack	Drug	AMT
1	opioid	43325431	932777011000036106	Tramadol Hydrochloride 100 Mg/Ml Oral Liquid, 1 Drop	Med Product Unit	Drug	AMT
1	opioid	43325567	783471000168100	Tapentadol 100 Mg Tablet, 10	Med Product Pack	Drug	AMT
1	opioid	43325774	744561000168103	Abstral 100 Microgram Sublingual Tablet, 10	Trade Product Pack	Drug	AMT
1	opioid	43325600	783181000168108	Tapentadol 75 Mg Tablet, 28	Med Product Pack	Drug	AMT
1	opioid	43327505	34348011000036101	Dilaudid 4 Mg Uncoated Tablet, 500	Trade Product Pack	Drug	AMT
1	opioid	43327335	34745011000036108	Dicodin 90 Mg Modified Release Tablet, 56, Bottle	Containered Pack	Drug	AMT
1	opioid	43327506	34351011000036108	Dilaudid 8 Mg Uncoated Tablet, 60	Trade Product Pack	Drug	AMT
1	opioid	43327957	778071000168109	Endone Xr 40 Mg Modified Release Tablet, 20	Trade Product Pack	Drug	AMT
1	opioid	43327999	49602011000036104	Durotram Xr (Once A Day) 200 Mg Modified Release Tablet, 30	Trade Product Pack	Drug	AMT
1	opioid	43328167	779501000168102	Fentanyl (Apo) 100 Microgram/Hour Patch	Trade Product Unit	Drug	AMT
1	opioid	43328188	779831000168107	Fentanyl (Apo) 100 Microgram/Hour Patch, 8	Trade Product Pack	Drug	AMT
1	opioid	43328194	780791000168101	Fentanyl (Apo) 37 Microgram/Hour Patch, 3	Trade Product Pack	Drug	AMT
1	opioid	43328789	795341000168100	Instanyl 200 Microgram/Actuation Nasal Spray, 6 X 1 Actuation	Trade Product Pack	Drug	AMT
1	opioid	43328223	779001000168109	Fentanyl (Apo) 75 Microgram/Hour Patch, 5, Sachet	Containered Pack	Drug	AMT
1	opioid	43328265	786461000168104	Fentanyl (Sandoz) 37 Microgram/Hour Patch, 7, Sachet	Containered Pack	Drug	AMT
1	opioid	43328776	795241000168106	Instanyl 100 Microgram/Actuation Nasal Spray, 10 X 1 Actuation, Pump Packs	Containered Pack	Drug	AMT
1	opioid	43328288	933235991000036109	Fentanyl (Sandoz) 50 Microgram/Hour Patch, 8	Trade Product Pack	Drug	AMT
1	opioid	43329066	747371000168107	Junomorph 10 Mg/Ml Injection: Solution, Ampoule	Trade Product Unit	Drug	AMT
1	opioid	43329091	73101011000036101	Jurnista 64 Mg Modified Release Tablet, 10	Trade Product Pack	Drug	AMT
1	opioid	43329089	73302011000036104	Jurnista 32 Mg Modified Release Tablet, 7, Blister Pack	Containered Pack	Drug	AMT
1	opioid	43329296	932865011000036108	Lodam Sr 100 Mg Modified Release Tablet, 20	Trade Product Pack	Drug	AMT
1	opioid	43329541	34340011000036103	Ms Contin 5 Mg Modified Release Tablet, 60	Trade Product Pack	Drug	AMT
1	opioid	43329560	20231011000036101	Ms Mono 30 Mg Modified Release Capsule, 10, Blister Pack	Containered Pack	Drug	AMT
1	opioid	43329653	929639011000036102	Momex Sr 100 Mg Modified Release Tablet, 28, Blister Pack	Containered Pack	Drug	AMT
[truncated: 95,368 more rows]
