# Supplementary material for: Wisdom of the CROUD: Development and validation of a patient-level prediction model for opioid use disorder using population-level claims data
Source: PLoS One. 2020 Feb 13;15(2):e0228632. doi: 10.1371/journal.pone.0228632 (PMC7017997; doi:10.1371/journal.pone.0228632)
Supplement: S6 File — (CSV) [file pone.0228632.s006.csv]

conceptId	covariateName	covariateValue
0	index month: 1	0.154425448385728
0	age group: 20-24	0.521701889803819
0	age group: 25-29	0.087762625792852
0	index month: 5	0.0153139839080007
0	age group: 35-39	-0.00557407705253956
0	index month: 10	-0.0258764650027477
0	index month: 12	-0.0600410102514254
0	age group: 80-84	0.19485050073834
8507	gender = MALE	0.167982079997519
8527	race = White	-0.0417652027218309
27674	condition_era during day -9999 through 0 days relative to index: Nausea and vomiting	0.273586163651415
27674	condition_era group during day -9999 through 0 days relative to index: Nausea and vomiting	0.0233087751399148
73553	condition_era group during day -365 through 0 days relative to index: Arthropathy	0.0447133817764624
77079	condition_era group during day -9999 through 0 days relative to index: Spinal stenosis	0.230151061234158
77670	condition_era group during day -9999 through 0 days relative to index: Chest pain	-0.0932813361853815
80816	condition_era during day -9999 through 0 days relative to index: Degeneration of intervertebral disc	0.0848265514250741
134159	condition_era during day -9999 through 0 days relative to index: Precordial pain	-0.0246319746536982
134159	condition_era group during day -9999 through 0 days relative to index: Precordial pain	-0.031951711657917
134736	condition_era group during day -365 through 0 days relative to index: Backache	0.0299904435938823
135526	condition_era group during day -9999 through 0 days relative to index: Spinal cord disease	0.0337570334291016
136788	condition_era group during day -9999 through 0 days relative to index: Spinal stenosis of lumbar region	0.0661282938347049
138519	condition_era group during day -365 through 0 days relative to index: Spondylosis without myelopathy	0.0780550246663691
140821	condition_era during day -9999 through 0 days relative to index: Spasm	0.0313939620563002
140821	condition_era group during day -9999 through 0 days relative to index: Spasm	0.0470445277026941
194133	condition_era group during day -9999 through 0 days relative to index: Low back pain	0.27241552896497
194133	condition_era group during day -365 through 0 days relative to index: Low back pain	0.15641181121227
197494	condition_era group during day -9999 through 0 days relative to index: Viral hepatitis C	0.346225820860698
252662	condition_era group during day -9999 through 0 days relative to index: Tracheobronchial disorder	0.219041013189414
252662	condition_era group during day -365 through 0 days relative to index: Tracheobronchial disorder	0.0258268822041409
254761	condition_era during day -9999 through 0 days relative to index: Cough	-0.00233839760555049
254761	condition_era group during day -9999 through 0 days relative to index: Cough	-0.0922784346270174
255573	condition_era group during day -365 through 0 days relative to index: Chronic obstructive lung disease	0.103536742881507
257011	condition_era during day -9999 through 0 days relative to index: Acute upper respiratory infection	-0.00794579867673425
260123	condition_era during day -9999 through 0 days relative to index: Acute sinusitis	-0.0072520164030916
260123	condition_era group during day -9999 through 0 days relative to index: Acute sinusitis	-0.199824338120614
312934	condition_era during day -9999 through 0 days relative to index: Atherosclerosis of aorta	0.367415188074616
312934	condition_era during day -365 through 0 days relative to index: Atherosclerosis of aorta	0.151127034332254
312934	condition_era group during day -9999 through 0 days relative to index: Atherosclerosis of aorta	0.0395135970270958
316999	condition_era during day -9999 through 0 days relative to index: Conduction disorder of the heart	-0.101176178413534
316999	condition_era group during day -9999 through 0 days relative to index: Conduction disorder of the heart	-0.0465145370064717
317009	condition_era group during day -9999 through 0 days relative to index: Asthma	-0.0867250503630888
317576	condition_era group during day -9999 through 0 days relative to index: Coronary arteriosclerosis	-0.0299828880670304
318800	condition_era during day -9999 through 0 days relative to index: Gastroesophageal reflux disease	0.0119675181265459
321052	condition_era group during day -365 through 0 days relative to index: Peripheral vascular disease	0.0523583054176116
321588	condition_era group during day -365 through 0 days relative to index: Heart disease	-0.0665496143640286
374034	condition_era group during day -9999 through 0 days relative to index: Visual disturbance	-0.0460339129639313
374375	condition_era during day -9999 through 0 days relative to index: Impacted cerumen	-0.0346791460062048
374375	condition_era group during day -9999 through 0 days relative to index: Impacted cerumen	-0.0923700788841979
376065	condition_era during day -9999 through 0 days relative to index: Neurologic disorder associated with type 2 diabetes mellitus	0.214611602078877
381591	condition_era group during day -9999 through 0 days relative to index: Cerebrovascular disease	-0.0592016803741906
436096	condition_era during day -9999 through 0 days relative to index: Chronic pain	0.558670886999866
436230	condition_era during day -365 through 0 days relative to index: Blood chemistry abnormal	0.146946292681558
436568	condition_era group during day -9999 through 0 days relative to index: Abrasion and/or friction burn	0.0680004814530393
436677	condition_era group during day -9999 through 0 days relative to index: Adjustment disorder	0.185147137485246
436962	condition_era group during day -365 through 0 days relative to index: Insomnia	0.439930095590025
437827	condition_era during day -9999 through 0 days relative to index: Pure hypercholesterolemia	-0.0776672398379503
437827	condition_era group during day -9999 through 0 days relative to index: Pure hypercholesterolemia	-0.0142147985596938
438409	condition_era group during day -9999 through 0 days relative to index: Attention deficit hyperactivity disorder	0.159127801755322
439103	condition_era group during day -9999 through 0 days relative to index: Articular cartilage disorder	-0.16328357454788
439103	condition_era group during day -365 through 0 days relative to index: Articular cartilage disorder	-0.121713494340397
440029	condition_era group during day -9999 through 0 days relative to index: Viral disease	0.0568861870794931
440029	condition_era group during day -365 through 0 days relative to index: Viral disease	0.0119635415570249
440069	condition_era group during day -9999 through 0 days relative to index: Drug dependence	0.679807810312723
440383	condition_era group during day -365 through 0 days relative to index: Depressive disorder	-0.136844908328665
440704	condition_era group during day -9999 through 0 days relative to index: Chronic pain syndrome	0.0741646657669583
441408	condition_era group during day -9999 through 0 days relative to index: Vomiting	0.0168780497578611
442077	condition_era group during day -365 through 0 days relative to index: Anxiety disorder	0.4398232718674
444100	condition_era group during day -9999 through 0 days relative to index: Mood disorder	0.460819785369812
444132	condition_era during day -9999 through 0 days relative to index: Injury of knee	0.0503922989327798
444202	condition_era group during day -9999 through 0 days relative to index: Abscess	0.0800886352665797
444208	condition_era group during day -9999 through 0 days relative to index: Chronic inflammatory disorder	-0.00652907069604845
444208	condition_era group during day -365 through 0 days relative to index: Chronic inflammatory disorder	-0.0297467144654717
781039	drug_era during day -9999 through 0 days relative to index: Alprazolam	0.42502368253566
781039	drug_era during day -365 through 0 days relative to index: Alprazolam	0.0445087263928157
781039	drug_era group during day -9999 through 0 days relative to index: Alprazolam	0.00173259640671749
781039	drug_era group during day -365 through 0 days relative to index: Alprazolam	0.00679884484467263
798874	drug_era during day -9999 through 0 days relative to index: Clonazepam	0.00297388098156694
798874	drug_era group during day -9999 through 0 days relative to index: Clonazepam	0.0314249970029114
923645	drug_era during day -9999 through 0 days relative to index: Omeprazole	0.063976451387478
948078	drug_era during day -9999 through 0 days relative to index: pantoprazole	-0.0669540914247997
948078	drug_era group during day -9999 through 0 days relative to index: pantoprazole	-0.0551616153366423
997881	drug_era during day -9999 through 0 days relative to index: Clindamycin	0.021287686322454
997881	drug_era group during day -9999 through 0 days relative to index: Clindamycin	0.0554751334768148
1177480	drug_era during day -365 through 0 days relative to index: Ibuprofen	-0.00189498224099229
1177480	drug_era group during day -365 through 0 days relative to index: Ibuprofen	-0.00816428817418312
1332418	drug_era during day -9999 through 0 days relative to index: Amlodipine	0.102299585201965
1506270	drug_era during day -9999 through 0 days relative to index: Methylprednisolone	0.134003271635386
1545958	drug_era during day -9999 through 0 days relative to index: atorvastatin	-0.0880563659517634
1545958	drug_era group during day -9999 through 0 days relative to index: atorvastatin	-0.00610051519034954
1738521	drug_era during day -9999 through 0 days relative to index: Doxycycline	0.0174476328203231
1738521	drug_era group during day -9999 through 0 days relative to index: Doxycycline	0.0233056284612777
1746940	drug_era during day -9999 through 0 days relative to index: Erythromycin	-0.000931975330364569
1746940	drug_era group during day -9999 through 0 days relative to index: Erythromycin	-0.0131128942488829
1750500	drug_era during day -9999 through 0 days relative to index: Clarithromycin	0.0276928606390224
1750500	drug_era group during day -9999 through 0 days relative to index: Clarithromycin	0.0150438395267422
2100658	procedure_occurrence during day -9999 through 0 days relative to index: Anesthesia for procedures on eye; lens surgery	-0.0970765093843615
2102577	procedure_occurrence during day -9999 through 0 days relative to index: Destruction (eg, laser surgery, electrosurgery, cryosurgery, chemosurgery, surgical curettement), premalignant lesions (eg, actinic keratoses); first lesion	-0.0449709679121976
2108115	procedure_occurrence during day -365 through 0 days relative to index: Collection of venous blood by venipuncture	0.113872150481075
2109194	procedure_occurrence during day -9999 through 0 days relative to index: Colonoscopy, flexible, proximal to splenic flexure; diagnostic, with or without collection of specimen(s) by brushing or washing, with or without colon decompression (separate procedure)	-0.0414595746078831
2110774	procedure_occurrence during day -9999 through 0 days relative to index: Injection(s), anesthetic agent and/or steroid, transforaminal epidural, with imaging guidance (fluoroscopy or CT); lumbar or sacral, single level	0.128528662533715
2211327	procedure_occurrence during day -9999 through 0 days relative to index: Computed tomography, head or brain; without contrast material	0.10693352813915
2211351	procedure_occurrence during day -9999 through 0 days relative to index: Magnetic resonance (eg, proton) imaging, brain (including brain stem); without contrast material	-0.000973106200245126
2211414	procedure_occurrence during day -9999 through 0 days relative to index: Magnetic resonance (eg, proton) imaging, spinal canal and contents, lumbar; without contrast material	0.0916774860842275
2211459	procedure_occurrence during day -9999 through 0 days relative to index: Radiologic examination, hand; minimum of 3 views	0.0323331164706088
2211727	procedure_occurrence during day -9999 through 0 days relative to index: Unlisted diagnostic radiographic procedure	-0.253360276704882
2213282	procedure_occurrence during day -9999 through 0 days relative to index: Level III - Surgical pathology, gross and microscopic examination Abortion, induced Abscess Aneurysm - arterial/ventricular Anus, tag Appendix, other than incidental Artery, atheromatous plaque Bartholin's gland cyst Bone fragment(s), other than pathologi	-0.0289039990100289
2313634	procedure_occurrence during day -9999 through 0 days relative to index: Ophthalmological services: medical examination and evaluation with initiation of diagnostic and treatment program; comprehensive, new patient, 1 or more visits	-0.0382911493678933
2313636	procedure_occurrence during day -9999 through 0 days relative to index: Ophthalmological services: medical examination and evaluation, with initiation or continuation of diagnostic and treatment program; comprehensive, established patient, 1 or more visits	-0.00262676716360477
2313822	procedure_occurrence during day -9999 through 0 days relative to index: Cardiovascular stress test using maximal or submaximal treadmill or bicycle exercise, continuous electrocardiographic monitoring, and/or pharmacological stress; interpretation and report only	-0.025892950362368
2313975	procedure_occurrence during day -9999 through 0 days relative to index: Duplex scan of extracranial arteries; complete bilateral study	-0.201074701931204
2314213	procedure_occurrence during day -9999 through 0 days relative to index: Therapeutic, prophylactic, or diagnostic injection (specify substance or drug); subcutaneous or intramuscular	0.115721998517221
2314284	procedure_occurrence during day -9999 through 0 days relative to index: Therapeutic procedure, 1 or more areas, each 15 minutes; therapeutic exercises to develop strength and endurance, range of motion and flexibility	-0.168447037754683
2314331	procedure_occurrence during day -9999 through 0 days relative to index: Chiropractic manipulative treatment (CMT); spinal, 3-4 regions	-0.11237498393898
2414391	procedure_occurrence during day -9999 through 0 days relative to index: Office or other outpatient visit for the evaluation and management of a new patient, which requires these 3 key components: An expanded problem focused history; An expanded problem focused examination; Straightforward medical decision making. Counseling a	-0.0941448545374918
2414393	procedure_occurrence during day -365 through 0 days relative to index: Office or other outpatient visit for the evaluation and management of a new patient, which requires these 3 key components: A comprehensive history; A comprehensive examination; Medical decision making of moderate complexity. Counseling and/or coordinatio	0.190882037482975
2414394	procedure_occurrence during day -9999 through 0 days relative to index: Office or other outpatient visit for the evaluation and management of a new patient, which requires these 3 key components: A comprehensive history; A comprehensive examination; Medical decision making of high complexity. Counseling and/or coordination of	0.0263221712763797
2414395	procedure_occurrence during day -9999 through 0 days relative to index: Office or other outpatient visit for the evaluation and management of an established patient, that may not require the presence of a physician or other qualified health care professional. Usually, the presenting problem(s) are minimal. Typically, 5 minute	-0.00268753819397284
2414396	procedure_occurrence during day -9999 through 0 days relative to index: Office or other outpatient visit for the evaluation and management of an established patient, which requires at least 2 of these 3 key components: A problem focused history; A problem focused examination; Straightforward medical decision making. Counselin	-0.276087811737496
2414398	procedure_occurrence during day -365 through 0 days relative to index: Office or other outpatient visit for the evaluation and management of an established patient, which requires at least 2 of these 3 key components: A detailed history; A detailed examination; Medical decision making of moderate complexity. Counseling and/o	0.177738313760311
2514408	procedure_occurrence during day -365 through 0 days relative to index: Subsequent hospital care, per day, for the evaluation and management of a patient, which requires at least 2 of these 3 key components: An expanded problem focused interval history; An expanded problem focused examination; Medical decision making of moder	0.0504615176845417
2514414	procedure_occurrence during day -365 through 0 days relative to index: Hospital discharge day management; more than 30 minutes	0.136632556828293
2514417	procedure_occurrence during day -365 through 0 days relative to index: Office consultation for a new or established patient, which requires these 3 key components: A detailed history; A detailed examination; and Medical decision making of low complexity. Counseling and/or coordination of care with other physicians, other qua	-0.0761109880009619
2514419	procedure_occurrence during day -9999 through 0 days relative to index: Office consultation for a new or established patient, which requires these 3 key components: A comprehensive history; A comprehensive examination; and Medical decision making of high complexity. Counseling and/or coordination of care with other physicians	0.202873054417183
2514437	procedure_occurrence during day -9999 through 0 days relative to index: Emergency department visit for the evaluation and management of a patient, which requires these 3 key components within the constraints imposed by the urgency of the patient's clinical condition and/or mental status: A comprehensive history; A comprehensi	0.0238389149986572
2514520	procedure_occurrence during day -9999 through 0 days relative to index: Initial comprehensive preventive medicine evaluation and management of an individual including an age and gender appropriate history, examination, counseling/anticipatory guidance/risk factor reduction interventions, and the ordering of laboratory/diagnos	-0.0876300134817828
2514526	procedure_occurrence during day -9999 through 0 days relative to index: Periodic comprehensive preventive medicine reevaluation and management of an individual including an age and gender appropriate history, examination, counseling/anticipatory guidance/risk factor reduction interventions, and the ordering of laboratory/diag	0.3989583383327
2514527	procedure_occurrence during day -9999 through 0 days relative to index: Periodic comprehensive preventive medicine reevaluation and management of an individual including an age and gender appropriate history, examination, counseling/anticipatory guidance/risk factor reduction interventions, and the ordering of laboratory/diag	-0.00561928366892439
2514528	procedure_occurrence during day -9999 through 0 days relative to index: Periodic comprehensive preventive medicine reevaluation and management of an individual including an age and gender appropriate history, examination, counseling/anticipatory guidance/risk factor reduction interventions, and the ordering of laboratory/diag	-0.208528288037422
2514573	procedure_occurrence during day -9999 through 0 days relative to index: Unlisted evaluation and management service	0.606881625662858
4004516	procedure_occurrence during day -9999 through 0 days relative to index: Pre-surgery evaluation	-0.136100003155571
4004516	procedure_occurrence during day -365 through 0 days relative to index: Pre-surgery evaluation	-0.0227696730922321
4024561	condition_era group during day -365 through 0 days relative to index: Pain in lower limb	0.122215609389812
4029305	condition_era group during day -9999 through 0 days relative to index: Hypercholesterolemia	-0.182265769782049
4030518	condition_era group during day -9999 through 0 days relative to index: Renal impairment	0.322162283887773
4047120	condition_era group during day -9999 through 0 days relative to index: Disorders of attention and motor control	0.0485993854853327
4068155	condition_era group during day -9999 through 0 days relative to index: Atrial arrhythmia	0.190278700326689
4086687	condition_era group during day -9999 through 0 days relative to index: Lump on extremities	-0.294127625122444
4087640	condition_era group during day -9999 through 0 days relative to index: Distention of blood vessel	-0.120438477186762
4095850	condition_era group during day -9999 through 0 days relative to index: Spinal injury	0.0294645859622775
4095850	condition_era group during day -365 through 0 days relative to index: Spinal injury	0.0221901519943322
4109084	condition_era group during day -9999 through 0 days relative to index: Left sided abdominal pain	0.0874857492350924
4113998	condition_era group during day -9999 through 0 days relative to index: Mass of urogenital structure	-0.0205591450432573
4134294	condition_era group during day -9999 through 0 days relative to index: Acute inflammatory disease	-0.0274757348613998
4134294	condition_era group during day -365 through 0 days relative to index: Acute inflammatory disease	-0.0275042025851397
4134440	condition_era group during day -9999 through 0 days relative to index: Visual system disorder	-0.099645432930876
4134595	condition_era group during day -365 through 0 days relative to index: Chronic disease of genitourinary system	0.407116592572523
4145333	procedure_occurrence during day -9999 through 0 days relative to index: Adult health examination	-0.00635097125367648
4147961	procedure_occurrence during day -9999 through 0 days relative to index: Screening for malignant neoplasm of breast	-0.216322331343288
4150129	condition_era group during day -9999 through 0 days relative to index: Musculoskeletal pain	0.00553019885453691
4162282	condition_era group during day -9999 through 0 days relative to index: Inflammatory disorder of the respiratory system	-0.116192390800743
4170143	condition_era group during day -9999 through 0 days relative to index: Respiratory tract infection	-0.167422434977872
4178680	condition_era group during day -9999 through 0 days relative to index: Degenerative disorder of musculoskeletal system	0.112855153026612
4178680	condition_era group during day -365 through 0 days relative to index: Degenerative disorder of musculoskeletal system	0.0176286725677044
4180010	condition_era group during day -9999 through 0 days relative to index: Degenerative disorder of cartilage	0.0466401186654712
4181063	condition_era group during day -365 through 0 days relative to index: Inflammation of specific body organs	0.164205975508634
4182562	condition_era group during day -9999 through 0 days relative to index: Lower abdominal pain	0.0524549697487509
4187244	condition_era group during day -365 through 0 days relative to index: Ankylosis of spine	0.143960454647793
4187768	condition_era group during day -365 through 0 days relative to index: Anemia due to blood loss	-0.0242856895619151
4193990	condition_era group during day -365 through 0 days relative to index: Infection of digestive system	0.519142540956532
4227449	condition_era group during day -365 through 0 days relative to index: Spondylosis	0.0195245942740623
4239381	condition_era group during day -9999 through 0 days relative to index: Psychoactive substance abuse	0.482602734673517
4250163	condition_era group during day -9999 through 0 days relative to index: Sexual arousal disorder	-0.0562205147843688
4301699	condition_era group during day -365 through 0 days relative to index: Neuropathy	0.0879769747232931
4306780	procedure_occurrence during day -9999 through 0 days relative to index: Gynecologic examination	-0.234728312519894
4344497	condition_era group during day -9999 through 0 days relative to index: Soft tissue lesion	-0.026353763789491
21600033	drug_era group during day -9999 through 0 days relative to index: Corticosteroids for local oral treatment	0.018588193521638
21601361	drug_era group during day -9999 through 0 days relative to index: Varicella zoster vaccines	0.185277273006813
21601462	drug_era group during day -9999 through 0 days relative to index: LOW-CEILING DIURETICS, THIAZIDES	-0.0690287493293449
21601462	drug_era group during day -365 through 0 days relative to index: LOW-CEILING DIURETICS, THIAZIDES	-0.114676032551007
21601463	drug_era group during day -365 through 0 days relative to index: Thiazides, plain	-0.000581159387601586
21601853	drug_era group during day -9999 through 0 days relative to index: LIPID MODIFYING AGENTS	-0.214992500000472
21601854	drug_era group during day -9999 through 0 days relative to index: LIPID MODIFYING AGENTS, PLAIN	-0.00246317544826001
21602304	drug_era group during day -9999 through 0 days relative to index: Antiinfectives for treatment of acne	6.71814786961434e-11
21602666	drug_era group during day -365 through 0 days relative to index: DRUGS USED IN BENIGN PROSTATIC HYPERTROPHY	-0.0205702836313112
21602795	drug_era group during day -9999 through 0 days relative to index: ANTIINFECTIVES FOR SYSTEMIC USE	-0.0773362987997634
21602795	drug_era group during day -365 through 0 days relative to index: ANTIINFECTIVES FOR SYSTEMIC USE	-0.0468806604381679
21602818	drug_era group during day -365 through 0 days relative to index: BETA-LACTAM ANTIBACTERIALS, PENICILLINS	-0.101769823920985
21602819	drug_era group during day -365 through 0 days relative to index: Penicillins with extended spectrum	-0.0408482694477359
21602868	drug_era group during day -365 through 0 days relative to index: OTHER BETA-LACTAM ANTIBACTERIALS	-0.0658450450963547
21602969	drug_era group during day -9999 through 0 days relative to index: Macrolides	-0.330916699121777
21603302	drug_era group during day -9999 through 0 days relative to index: ADRENERGICS FOR SYSTEMIC USE	-0.141960660548673
21603396	drug_era group during day -9999 through 0 days relative to index: Opium alkaloids and derivatives	0.243477781480646
21603396	drug_era group during day -365 through 0 days relative to index: Opium alkaloids and derivatives	0.149949774576398
21603444	drug_era group during day -9999 through 0 days relative to index: ANTIHISTAMINES FOR SYSTEMIC USE	0.107386959417476
21603550	drug_era group during day -9999 through 0 days relative to index: SENSORY ORGANS	-0.0806250747776646
21603638	drug_era group during day -365 through 0 days relative to index: Antiinflammatory agents, non-steroids	0.195243940610729
21603940	drug_era group during day -365 through 0 days relative to index: Acetic acid derivatives and related substances	0.0726456492882421
21604091	drug_era group during day -365 through 0 days relative to index: MUSCLE RELAXANTS, CENTRALLY ACTING AGENTS	0.173658468840449
21604220	drug_era group during day -9999 through 0 days relative to index: ANESTHETICS, LOCAL	0.335598844142183
21604253	drug_era group during day -9999 through 0 days relative to index: ANALGESICS	-0.101264577865489
21604389	drug_era group during day -9999 through 0 days relative to index: ANTIEPILEPTICS	0.559023572426823
21604414	drug_era group during day -9999 through 0 days relative to index: Benzodiazepine derivatives	1.32568977500256e-08
21604606	drug_era group during day -365 through 0 days relative to index: HYPNOTICS AND SEDATIVES	0.00977100895100555
21604729	drug_era group during day -9999 through 0 days relative to index: Other antidepressants	0.11189753269098
21604801	drug_era group during day -9999 through 0 days relative to index: OTHER NERVOUS SYSTEM DRUGS	0.396920987880322
21604816	drug_era group during day -9999 through 0 days relative to index: DRUGS USED IN ADDICTIVE DISORDERS	0.178420934976056
21605009	drug_era group during day -9999 through 0 days relative to index: DECONGESTANTS AND OTHER NASAL PREPARATIONS FOR TOPICAL USE	0.022432770355032
37018424	condition_era group during day -9999 through 0 days relative to index: Lesion of skin and/or skin-associated mucous membrane	-0.00200552327731705
40481096	procedure_occurrence during day -9999 through 0 days relative to index: Screening for malignant neoplasm of prostate	-0.0453605502759952
40481517	condition_era group during day -365 through 0 days relative to index: Mass of soft tissue	-0.0510076908134286
42800027	drug_era during day -9999 through 0 days relative to index: Varicella-Zoster Virus Vaccine Live (Oka-Merck) strain	0.0425024997466283
43531034	condition_era group during day -9999 through 0 days relative to index: Neuropathy of lower limb	-0.0895381380247509
44783012	condition_era group during day -365 through 0 days relative to index: Craniofacial pain	0.0617468919263845
